# Supplementary material for: Design of the Global Health chemical diversity library v2 for screening against infectious diseases
Source: PLoS Negl Trop Dis. 2023 Dec 27;17(12):e0011799. doi: 10.1371/journal.pntd.0011799 (PMC10752525; doi:10.1371/journal.pntd.0011799)
Supplement: S1 Table — (CSV) [file pntd.0011799.s001.csv]

Canonical_Smiles
CN1CCN(CC1)C2CCN(CC2)C(=O)CCC3CCCC3
CC(C)N(Cc1oc(cc1)C(=O)O)C(C)C
O=C1NC=Nc2[nH]c(nc12)N3CCCCC3
NC(=O)C(Cc1ccccc1)NS(=O)(=O)Cc2ccccc2Cl
CCc1cc2cc(OC)c(OC)cc2nc1SCCN3CCCCC3
CNc1cc(ncn1)c2cc(OC)c(OC)c(OC)c2
FC(F)C(F)(F)CNC(=O)c1ccncc1
CCc1ncc(C(=O)c2ccc(OC)cc2)n1C
Cc1onc(c1)C(=O)NCc2ccccn2
O=C1CCCc2nccc(c3ccccc3)c12
CCOC1=Nc2cnccc2N(CC(=O)NCc3occc3)C1=O
COc1ccc2[nH]cc(C(=O)CNc3nc(C)cs3)c2c1
O=C1CSC(c2ccc3OCOc3c2)c4cnn(C5CCCCC5)c4N1
CCc1ccc(OCCn2cccn2)cc1
NC(=O)CN1C=CC(=C(Cc2ccc(Cl)cc2Cl)C1=O)O
CN(C(=O)c1occc1)c2nc3CCCCc3s2
Cc1cc(nn1C)C(=O)NCc2cccn2C
COc1ccc(Cl)cc1c2nc(N)nc(n2)N(C)C
COc1ccc(cc1O)C2CC(=O)c3c(O)cc(O)cc3O2
CCn1cnnc1CN(C)C(=O)C2CCC(=O)N(CC3CCCCC3)C2
Cc1ccc(OCc2occc2C(=O)O)cc1
CN(CC1=CC(=O)N2OC(=CC2=N1)C)c3ccccc3
COc1ccnc(NCc2ccccc2Cn3cccn3)n1
COc1ccc(cc1OC)c2cc(N)on2
NS(=O)(=O)c1cccnc1NCc2occc2
NS(=O)(=O)c1cccnc1Nc2cccc(Cl)c2Cl
Cc1cc(NCCN)nc2ccccc12
Cc1ncoc1C(=O)N2CCOC(Cc3ccccc3)C2
Cn1cc(CN2CCOC(Cc3cccc(F)c3)C2)cn1
Cc1nc(C)c(CN2CCOC(Cc3ccccc3Cl)C2)nc1C
CC(=O)NCCC(=O)NCc1cccnc1n2cnc3ccccc23
COc1ccc2c(ccn2CCC(=O)O)c1
CC(C)CC(NC(=O)OC(C)(C)C)C(=O)N
CCC(=O)N1CCCc2c(C1)cnn2C
Cn1ncc2CN(CCCc12)C(=O)C3CCC3
Cn1ncc2CN(CCCc12)C(=O)C3CCCC3
COc1ccc(CC(=O)N2CCC[C@@H](N)[C@@H]2c3ccccc3F)cc1
CN1C(=O)N(C)c2ccc(cc2C1=O)C(=O)NCCc3ccccc3
O=C(N1CCC(Cc2ccccc2)CC1)c3sccc3n4cnnn4
CC(C)CCC(=O)N1CCN(CC1)C(=O)c2ccc(cc2)n3cccn3
CCOc1ccccc1c2noc(CN(C)Cc3cnn(C)c3)n2
Fc1ccc(cc1)c2noc(CN3CCC(CC3)c4cc[nH]n4)n2
Cc1nc2c(Nc3cccc(c3)C#N)nc(N)nc2n1C
COc1ccc(CCCN(C)C(=O)c2cc(c[nH]2)C(=O)C)cc1OC
Fc1cc(Cl)ccc1NC(=O)CCn2cnc(n2)C#N
CNC(=O)NC(=O)C(NCc1cccs1)c2ccccc2
FC(F)(F)C1=CNC(=O)C(=C1)NC(=O)c2occc2
Cc1ccnc(NC(=O)CCNC(=O)c2ccccc2Cl)c1
Oc1ccc(CCC2CCN(Cc3ccc(cc3)C#N)CC2)cc1
CC(C)c1ccc(CNC(C)c2ccc(cc2)S(=O)(=O)C)cc1
CC(C)(C)NC(=O)CN1CCCN(CC1)c2ccc(cn2)C#N
CCCn1nnnc1COc2cc(OC)ccc2C(=O)OC
Cc1cc(C)nc(n1)N2CCCC2c3cccnc3
Brc1ccc(cc1)S(=O)(=O)CCn2cnc(n2)C#N
FC(F)(F)c1[nH]nc2CCN(Cc3ccccc3)Cc12
Cc1ccc(s1)S(=O)(=O)N2CCN(CCC#N)CC2
COc1ccc(CN(C)C(=O)CSc2nnc(N)s2)c(OC)c1OC
CN(CC(=O)NCCc1ccccn1)C(=O)c2cccs2
O=C(NCc1ccc(cc1)N2CCNC(=O)C2)Nc3nnc(s3)C4CC4
CC(Cc1occc1)NC(=O)Nc2ccc(nc2)S(=O)(=O)C
N[C@@H](Cc1ccccc1)c2oc(nn2)S(=O)(=O)Cc3ccccc3
COc1cc(CNC(C)Cn2cccn2)cc(OC)c1OC
CC(NCc1ccc(OCC(=O)N)cc1)c2ccc(Cl)c(Cl)c2
CN(C)C(=O)CCc1c(C)nn(CCC#N)c1C
COc1cc2CC(C)Oc2cc1CNCc3cccnc3n4cccn4
CC(NCc1cnc(nc1)N2CCOCC2)c3ccc(Cl)s3
CS(=O)(=O)NCCNCc1ccc(Br)s1
Fc1ccc(cc1)c2nc(CNC3CCCCNC3=O)cs2
CC1CCN(CCCNS(=O)(=O)c2cccc(F)c2)CC1
CN1C(=O)Oc2cc(c(Cl)cc12)S(=O)(=O)N3CCC(C3)c4ccccc4
COc1ccnc(NC2CCN(CC(=O)Nc3ccccc3)CC2)n1
CC1CCN(CC1)S(=O)(=O)N2CCc3sccc3C2
CCN1CCN(CC1)C(=O)C2=CC(=O)N(C)C=C2
Cc1cc(nc(C)n1)N2CCC(O)CC2
CCN(CC)S(=O)(=O)c1ccc(cc1)C(=O)NC(C)(C#N)C2CC2
Cc1c(sc2nc(ccc12)C(F)(F)F)C(=O)O
CCC(NC(=O)CN(C)Cc1oc(C)cc1)c2ccc(Br)cc2
COc1ccc(cc1)C2C3=C(CCCC3=O)Nc4nc(SC)nc(N)c24
CC(Sc1nc(N)cc(N)n1)c2onc(n2)C(C)(C)C
CN1C(=O)N(C)C(=C(C#N)C1=O)Nc2ccc3[nH]c(C)cc3c2
OC(CN1CCN(CC1)C(=O)N2CCCCC2)c3ccc(F)cc3
CC(OCCCNC(=O)c1ccc(s1)C(=O)C)c2ccccc2
CC(C)CN(CC(=O)N)S(=O)(=O)c1ccc(Br)c(C)c1
CC1CN(CC(=O)Nc2oc(C)c3C(=NNC(=O)c23)C)CCO1
CN(Cc1cnc(C)s1)Cc2nc3cc(Cl)ccc3n2C
CN(CC(=O)N1CCCC1)C(=O)c2ccccc2Nc3ccccc3
CC(C)(C)c1nnnn1CC(=O)N(CCC#N)c2ccccc2
CN1C=CC(=CC1=O)C(=O)NCCOc2ccc(cc2)C(C)(C)C
CS(=O)(=O)N1CCN(CC1)C(=O)CN2CCCc3c(F)cc(F)cc23
CC(C)CNC(=O)CN(CC(=O)NCC(C)C)S(=O)(=O)C
Cc1cc(NCc2ccc(cc2)N3CCNC(=O)C3)nc(C)n1
COc1ccnc(n1)N2CCN(CC(=O)N3CCOCC3)CC2
CC1CCN(CC2=CC(=O)NC(=O)N2)CC1
FC(F)(F)COCC(=O)Nc1nncs1
O=C(NCC1CCCO1)C2CCN(Cc3onc(n3)C4CC4)CC2
CN(Cc1ccccc1C(F)(F)F)C(C(=O)N)c2ccccc2
CS(=O)(=O)NCC1CCCCN1C(=O)c2csc(n2)c3ccsc3
COc1cc(C)c(cc1OC)C(C)NC(=O)c2cccnc2N(C)C
O=C(NCCSC1CCCC1)c2cc(on2)C3CC3
CN(Cc1ccccc1NCc2c(C)onc2C)C(=O)C
Cc1csc(CCNc2ccc(cn2)C#N)n1
CC(CNC(=O)Nc1cc(F)ccc1C)N2CCOCC2
CC(=O)c1ccc(OCC(=O)c2cccn2C)cc1
CC(CNC(=O)Nc1ccc(cc1)C#N)N2CCc3ccccc23
CCOC(=O)CCC(=O)NC(C)c1ccc(NC(=O)CC)cc1
O=C(C1CC(=NO1)c2ccccc2)N3CCc4ccccc34
Cc1[nH]ncc1CCCNC(=O)Nc2ccc(cc2)C#N
CC(N1CCN(Cc2ccc(cc2)C#N)CC1)c3ccc(F)cc3
Clc1cc([nH]c1Br)C(=O)N2CCN(Cc3occc3)CC2
COc1c(Br)cc(Cl)cc1NCc2c(C)onc2C
CCC(NS(=O)(=O)C)c1ccccc1OC
CN(C)c1nc2sc(cc2s1)C(=O)N3CCN(CC3)C(=O)OC(C)(C)C
COc1ccc(NC(=O)CSc2nc(C)cc(C)n2)cn1
Cc1c(CNCc2nn(c3CCCc23)c4ccccc4)cc(C#N)n1C
OC(C1CCN(Cc2csc(n2)c3ncccn3)CC1)c4ccccc4
Brc1cccc(c1)n2cc(nn2)C(=O)NCc3nnc4CCCn34
Clc1cccc(OCCNC(=O)CCn2cccn2)c1
Cc1oc(CN2CCOC(C2)c3ccc(Cl)cc3)nn1
Cc1ccc(NCc2ccccc2C#N)cc1n3cnnn3
Fc1cccc(N2CCC(CC2)NS(=O)(=O)c3cccs3)c1C#N
COCCOc1ncccc1CNC(=O)N2CCOCC2
CN(C)C(=O)C1CCCN1c2ncnc3ccsc23
CN1CCC(CNC(=O)c2cccc(c2)C(F)(F)F)c3ccccc13
COCc1cccc(NC(=O)NCCCN(C)S(=O)(=O)C)c1
COc1cc(OC)cc(c1)C2NC(=O)CN2Cc3ccc(Br)cc3
Cc1nnc(NCc2cccc(OCC3CCCO3)c2)c(C#N)c1C
CS(=O)(=O)c1ccc(NCC2CCCO2)c(c1)S(=O)(=O)C
CCOc1ccc(Oc2cc(CN)ccn2)cc1
CC(C)c1onc(CN2CCN(CC2)C(=O)CN3CCOCC3)n1
CC(C)n1nc(C)c(NC(=O)Nc2cccnc2N3CCCC3)c1C
Cc1cc(on1)C2CCCN2CCCc3oc4ccccc4n3
CN(C)C(CNC(=O)c1nc(ncc1Cl)N2CCOCC2)c3occc3
CN(C)C(=O)Cn1cc(nn1)C(=O)NCCc2ccc(cc2)C(F)(F)F
CCn1cnnc1CNc2nc(C)nc3scc(CC(C)C)c23
O=C(N1CCCn2ncnc12)c3cccnc3Oc4ccccc4
CCCS(=O)(=O)NC(C)C(=O)NCc1ccc(nc1)N2CCCC2
CC(C)(C)C(CCO)NC(=O)Nc1ccncc1
COC(=O)c1cccc(c1)C(=O)N(C)Cc2cccc(O)c2
CCCNC(=O)CNC(=O)CCc1ccccc1Br
Cc1csc(CCNc2cc(C)nc(n2)c3cccnc3)n1
O=S(=O)(NCc1cn2ccccc2n1)N3CCOCC3
CN1CCC(CC1)NC(=O)NCc2csc(Br)c2
CC(C)(CNc1ccc(cc1)S(=O)(=O)C(F)F)N2CCOCC2
CN(C)c1nc(N)nc(CN2CCCC2c3ccsc3)n1
COc1ccccc1OCCNc2snc(Cl)c2C#N
Clc1ccc(cc1)C(=O)NCCC(=O)NCc2onc(n2)C3CC3
CCN(CC)S(=O)(=O)c1ccc(CCC(=O)NCc2cc(C)on2)cc1
CS(=O)(=O)N1CCN(Cc2ccc(F)cc2Br)CC1
Cn1cc(cc1C(=O)N)S(=O)(=O)N(CC(F)(F)F)C2CC2
CC(C)COC(C)C(=O)NCCNS(=O)(=O)C
Cc1ccsc1C(=O)NC2CCS(=O)(=O)c3ccccc23
COc1cc(CNCC(O)c2ccc(F)c(F)c2)cc3OCOc13
Fc1cccc(Cl)c1CC(=O)Cn2cnc(n2)C#N
O=C1CCCc2cc(ccc2N1)c3csc(CCN4CCOC4=O)n3
Cn1ccnc1CCNS(=O)(=O)c2cccnc2
CC(Nc1ncnc2sccc12)c3cnn(C)c3C
CC1=Nc2ccccc2C(=O)N1Cc3nnnn3C4CC4
Cc1cccc(OC2CCN(CC2)C(=O)NCCn3ccnc3)c1C
CN(C)c1cc(ccn1)C(=O)NCC2(CC2)c3ccc(F)cc3
CNC(=O)CN1CCC(CC1)NC(=O)C(C)Oc2ccccc2C#N
Cc1nnc(NCc2cccc(OCc3ccccn3)c2)c(C#N)c1C
O=C1N(CN(CC2CCOC2)C3CC3)N=Nc4ccccc14
Cc1ccc(C(=O)Nc2ccccc2F)n1C
CN(C)c1ccc(CNC(=O)NCCc2csc(C)n2)cn1
Cc1onc(C)c1CNCc2nn(c3CCCc23)c4ccccc4
C(Cc1cn2ccccc2n1)NCc3cccc4OCCCOc34
Cc1cc(C)c2cc([nH]c2c1)C(=O)N3CCN(Cc4occc4)CC3
CN(CCOc1cccc(F)c1)CC(=O)Nc2nc(C)cs2
COCCOc1ccc(NC(=O)N(CCO)C2CC2)cn1
Cc1oc2N=CN(CCOc3ccccc3C)C(=O)c2c1C(=O)O
COc1ccc(Cl)cc1NCC(=O)NCCNc2cnccn2
CN(CC(=O)NCC(F)(F)F)C(=O)c1ccc(C)nc1
C1CN(CCC1c2ccccc2)c3cncc(n3)n4cccn4
CN1CCN(CC1)C(=O)C2CCCN2c3nn4cc(C)nc4s3
Cc1cccc(OC2CCN(CC2)C(=O)NCc3cc[nH]n3)c1C
CC(C)(C)OC(=O)NC(C)(C)c1noc(Cn2ccnc2)n1
CN(Cc1cnc(C)s1)C(=O)Nc2cccc(c2)N3CCOC3=O
CNC(=O)Nc1cc(nn1CCO)c2ccccc2C
CC1=NN(CC(O)CN2CCc3ccccc3C2)C(=O)C(=C1C)C#N
COc1ccc(CCC(=O)NCCC2CCCO2)cc1Br
COCCOc1ccc(CNc2cnc3ccccc3n2)cn1
CN(Cc1ccccc1NC(=O)c2cnn(C)c2C)C(=O)C
COC(=O)C1CCN(CC1)C(=O)CN2CCN(CC2)c3cccc(C)c3
Fc1ccc(cc1)C2CN(CCO2)c3ncnc4nc[nH]c34
CN(C(=O)CCNC(=O)NC1CCCCC1)c2ccccc2
CCC(NC(=O)N)c1ccccc1OCC(=O)N2CCCC2
CS(=O)(=O)c1ccc(Cl)c(NC(=O)NCCC2=CCCCC2)c1
CCN(C(=O)c1cccc2OCOc12)c3ccccc3
COc1ccc(NC(=O)NCC(O)c2ccc(F)cc2F)c(OC)c1
CC1CCN(C(=O)c2ccnc(c2)n3cncn3)c4ccccc14
CN(C)S(=O)(=O)c1c(C)nn(C)c1Cl
Cc1ccnc(NC(=O)c2oc(Br)cc2)c1
CCOC(=O)CCCNC(=O)CN1CCN(CC1)c2ncccn2
C(N1CCC(CC1)c2oc3ccccc3n2)c4nocn4
COC(=O)c1ccc(NC(=O)CCNCc2occc2)cc1
COc1ccccc1COCC(O)CN(C)Cc2cccc(Cl)c2
BrC1=CN2C(=O)C=C(CNCc3ccc4OCOc4c3)N=C2C=C1
Cc1ccc(cc1)C(CC(=O)O)NC(=O)CCc2cccs2
Cc1c(sc2nc(Cc3ccccc3)nc(N)c12)C(=O)O
O=C(CCC(=O)c1cccs1)N2CCN(CC2)c3ncccc3C#N
CC(NC(=O)CN1CCN(CC1)c2cc(Cl)ccc2C)c3occc3
CNC(=O)NC(=O)CSc1ccc2CCCc2c1
Cc1ccc(CNC(=O)C2CCN(CC2)C(=O)c3occc3)n1C
Clc1ccc(CN2CCN(CC2)C(=O)CSc3nncs3)s1
CN(C)c1nc(N)nc(CN2CCC(CC2)c3oc4ccccc4n3)n1
CC(CCc1ccccc1)NC(=O)CNCCCN2CCOCC2
C(NC1CCSc2ccccc12)c3ccc(cc3)N4CCOCC4
Oc1ccc(cc1)N2CCN(Cc3cc4OCCOc4cc3Br)CC2
COc1cc(CNC(C)c2ccc(F)c(F)c2)cc3OCCOc13
CCN1C(=O)CC(N(C)CC2=Nc3ccccc3C(=O)N2)C1=O
O=C1NCCCCC1Sc2nnc(C3CC3)n2C4CC4
CCN(C1CCS(=O)(=O)C1)S(=O)(=O)c2cccc3cc(C)cnc23
CCc1c(cnn1c2ccc(C)cc2)C(=O)NCC3CCS(=O)(=O)C3
Cc1ccccc1CSCCN2N=C3C=CC=CN3C2=O
COc1ccc(CN(C)CC(O)COCc2ccccc2Cl)c(OC)c1
COCCCN(Cc1ccccn1)S(=O)(=O)N(C)C
COc1cc2cc(C(=O)O)n(C)c2c(OC)c1OC
CN1C(=O)C2(NC(=O)c3ccccc3O2)c4ccccc14
CCOC(=O)CNC(=O)c1cccnc1Oc2ccc(Cl)cc2
COC(=O)c1cnc2c(c(C)nn2C)c1OC
Cc1c(oc2ccc(I)cc12)C(=O)O
CCN(CC(=O)NC(C)C)S(=O)(=O)N1CCCCCC1
CC(=O)N1CCCC(C1)C(=O)Nc2ccccc2Cc3ccccc3
Cc1n[nH]c(C(=O)NCc2ccnc(OCC(F)(F)F)c2)c1Br
CC(CN1CCOC1=O)NC(=O)c2ccccc2C
CC(C)c1onc(CSc2nnc(C3CC3)n2CC(=O)N)n1
CC(C)c1noc(CNc2cccc(c2)c3ccnc(C)n3)n1
Fc1ccc(SC2CCCCNC2=O)c(F)c1
CC(C)Oc1ccc(cn1)C(=O)Nc2nncs2
CN(C)C(=O)c1cccc(CNc2ccc(cn2)C#N)c1
Fc1cccc(COc2cccc(NC(=O)C3COCCO3)c2)c1
CN(C1CCN(CC1)C(=O)c2n[nH]c3CCCc23)c4cccnn4
Nc1ncnc2[nH]c(nc12)N3CCCCC3
CC1=CC(=O)NC(=N1)n2nc(cc2N)c3ccccc3
C1CCC2(C1)Nc3ccccc3CO2
CNC(=O)c1cc2ccccc2n1C
OCc1ccc(OCC(F)(F)F)cc1
CC(=O)Nc1nc(c[nH]1)c2ccccc2
CCC1CCCCCN1C(=O)c2nnc3ccccc3c2N
COc1ccc2nnc(CCC(=O)Nc3nc4CCCc4s3)n2n1
CCN1CCN(CC1)C(C)CNC(=O)Nc2nnc(C)s2
CC(C)N1CCC(CNC(=O)Nc2cc(C)on2)C1
COc1ccc2oc(C(C)NC(=O)NC3CCN(C)CC3)c(C)c2c1
C(C1CCCCO1)N2CCc3cncnc3C2
Cc1nnc2CN(CCn12)C(C(=O)N)c3ccc(F)cc3
CCNC(=O)N1CCC(C1)c2ccccc2
CS(=O)(=O)N1CCC(CNC(=O)c2cnccn2)CC1
Cc1nn(Cc2ccc(F)cc2)c3[nH]nc(N)c13
Fc1ccc(NC(=O)N2CCCC2)cc1Br
Cc1ccc(cc1)c2oc(nn2)[C@H]3CCN(C3)C4CCC4
COc1ccc(cc1)c2oc(nn2)[C@H]3CCN(CC4CC4)C3
COc1ccc(cc1)c2oc(nn2)[C@H]3CCN(C3)C4CCC4
C(CN1CC[C@@H](C1)c2oc(nn2)c3ccccc3)Cc4ccccc4
COc1ccc(CN2CC[C@@H](C2)c3oc(nn3)c4occc4)cc1
CC(C)(C)CN1CC[C@@H](C1)c2oc(Cc3c[nH]c4ccccc34)nn2
COc1cccc(CN2CC[C@@H](C2)c3oc(nn3)c4occc4)c1
NC(=O)CN1[C@@H]2CN(Cc3ccc(Cl)cc3)C[C@@H]2OCC1=O
Fc1ccc(CN2[C@@H]3CN(C[C@@H]3OCC2=O)C4CCOCC4)cc1
CCNC(=O)N1C[C@@H]2OCC(=O)N(CC3CCCCC3)[C@@H]2C1
COCC(=O)N[C@H]1C[C@@H](Cc2cc(CN3CCCCC3)on2)C1(C)C
CC(C)(C)c1c[nH]c(n1)[C@@H]2COCCN2C3CCOCC3
CN1CCOC[C@H]1c2nc(c[nH]2)c3ccc(F)cc3F
CN1CCOC[C@H]1c2nc(c[nH]2)c3cccc(F)c3
Fc1cccc(c1)c2c[nH]c(n2)[C@@H]3COCCN3C4CCOCC4
CC(C)(C)c1coc(n1)[C@@H]2COCCN2Cc3ccccn3
COc1ccc(CN2CCOC[C@H]2c3nc(c[nH]3)c4ccncc4)cc1
C1CC(CCO1)N2CCOC[C@H]2c3nc(c[nH]3)c4ccncc4
CC(C)(C)c1coc(n1)[C@@H]2COCCN2Cc3ncc[nH]3
CN1CCC(CC1)N2CCOC[C@H]2c3nc(c[nH]3)c4ccncc4
CC(C)[C@@H]1C[C@@H](CC(=O)N2CCN(C)CC2)C(=C[C@H]1CC#N)C
CC(C)[C@@H]1C[C@@H](CC(=O)N2CCN(CC2)C(=O)C)C(=C[C@H]1CC#N)C
CC(=O)N1CC[C@@H](C1)c2oc3ccc(F)cc3n2
Cc1ccc2[nH]c(nc2c1)[C@H]3CCN(CC4CCCCC4)C3
COCCOc1ccnc(c1)c2noc(n2)[C@@H]3CCCN3CC(C)(C)C
CC(C)Cc1onc(CC2(COC2)NCc3oc(C)cc3)c1
COc1ccc(cc1)c2onc(CC3(COC3)NCc4oc(C)cc4)c2
Cn1ccnc1CN2[C@@H]3CN(Cc4ccc(F)c(F)c4)C[C@@H]3OCC2=O
O=C(N1CCCCC1)c2onc(CC3(COC3)NCc4ccccc4)c2
CC1(C)[C@H](Cc2cc(CN3CCCCC3)on2)C[C@@H]1NC(=O)C4CC4
CCCn1cnc2C[C@H](N(Cc12)S(=O)(=O)Cc3ccccc3)C(=O)OC
C(c1oc(nn1)[C@H]2CCN(C2)C3CCCCC3)c4c[nH]c5ccccc45
CC[C@H]1C[N@@]2CC[C@H]1C[C@@H]2CNCc3cccc(c3)C#N
CCN(CC)C[C@H]1C[N@@]2CC[C@H]1C[C@@H]2CNC(=O)Nc3ccsc3
Clc1ccc(cc1)S(=O)(=O)NC[C@H]2C[C@@H]3CC[N@]2C[C@@H]3CN4CCCC4
C(CN1CC[C@@H](C1)c2oc(nn2)c3cccnc3)Cc4ccccc4
Cn1cncc1c2oc(nn2)[C@H]3CCN(Cc4oc(CO)cc4)C3
Cc1ccccc1CN2CC[C@@H](C2)c3oc(nn3)c4cncn4C
Cn1cncc1c2oc(nn2)[C@H]3CCN(Cc4ncc[nH]4)C3
Cn1cncc1c2oc(nn2)[C@H]3CCN(CC(C)(C)C)C3
CN1CC[C@@H](C1)c2oc(nn2)c3cncn3C
C(C1CCCCC1)N2CC[C@@H](C2)c3oc(nn3)c4cccnc4
C(C1CC1)N2CC[C@@H](C2)c3oc(nn3)c4cccnc4
COc1ccc(cc1)c2oc(nn2)[C@H]3CCN(CC(C)(C)C)C3
C1CCC(CC1)N2CC[C@@H](C2)c3oc(nn3)c4ccncc4
COc1cccc(CN2CC[C@@H](C2)c3oc(C)nn3)c1
C1CC(CCO1)N2CC[C@@H](C2)c3oc(nn3)c4ccncc4
Fc1ccc(OCc2oc(nn2)[C@H]3CCN(Cc4ccccn4)C3)cc1
Fc1ccc(OCc2oc(nn2)[C@H]3CCN(Cc4cccnc4)C3)cc1
C(c1oc(nn1)[C@H]2CCN(C2)C3CCC3)c4c[nH]c5ccccc45
CC(C)N1CC[C@@H](C1)c2oc(Cc3c[nH]c4ccccc34)nn2
Cc1ccc(CN2CC[C@@H](C2)c3oc(nn3)c4occc4)cc1
CC(C)CCN1CC[C@@H](C1)c2oc(Cc3c[nH]c4ccccc34)nn2
C(C1CC1)N2CC[C@@H](C2)c3oc(Cc4c[nH]c5ccccc45)nn3
CCCc1oc(nn1)[C@H]2CCN(Cc3ncc[nH]3)C2
F[C@@H]1CN(C[C@@H]1OCc2nc3ccccc3[nH]2)C(=O)C4CC4
CS(=O)(=O)N1C[C@@H](F)[C@H](C1)OCc2oc3ccccc3n2
F[C@@H]1CN(Cc2cccnc2)C[C@@H]1OCc3nc4ccccc4[nH]3
CN1[C@H](CO)[C@H](OCC1=O)c2ccc(NC(=O)NC(C)(C)C)cc2
CN1[C@H](CO)[C@H](OCC1=O)c2ccc(NC(=O)Nc3ccccc3)cc2
F[C@@H]1CN(CC2CC2)C[C@@H]1OCc3nc4cnccc4[nH]3
F[C@@H]1CN(Cc2ccccc2)C[C@@H]1OCc3nc4cnccc4[nH]3
F[C@@H]1CN(Cc2ccc(cc2)C#N)C[C@@H]1OCc3nc4cnccc4[nH]3
COc1ccc(CN2C[C@@H](F)[C@H](C2)OCc3nc4cnccc4[nH]3)cn1
COc1ccccc1CN2C[C@@H](F)[C@H](C2)OCc3nc4cnccc4[nH]3
F[C@@H]1CN(Cc2ccccc2)C[C@@H]1OCc3nc4ccccc4[nH]3
F[C@@H]1CN(Cc2cccc(c2)C#N)C[C@@H]1OCc3nc4ccccc4[nH]3
Cc1cccc(CN2C[C@@H](F)[C@H](C2)OCc3nc4ccccc4[nH]3)n1
COc1ccccc1CN2C[C@@H](F)[C@H](C2)OCc3nc4ccccc4[nH]3
F[C@@H]1CN(CC2CC2)C[C@@H]1OCc3nc4ccccc4[nH]3
F[C@@H]1CN(CC2CC2)C[C@@H]1OCc3nc4ccc(cc4[nH]3)C(F)(F)F
COc1ccc(CN2C[C@@H](F)[C@H](C2)OCc3nc4ccccc4[nH]3)cn1
OC[C@H]1NC(=O)CO[C@@H]1c2ccc(NS(=O)(=O)Cc3ccccc3)cc2
CCNC(=O)NC[C@H]1COCc2nc3cc(OC)ccc3n12
Cc1cccc2c1nc3COC[C@H](CNC4CCCCC4)n23
CC(=O)Nc1ccc2c(c1)nc3COC[C@H](CNCc4ccccc4)n23
COc1ccc(CNC[C@H]2COCc3nc4cc(F)ccc4n23)cc1
Cc1cc2nc(CO[C@H]3CN(C[C@H]3F)C(=O)C4CC4)[nH]c2cc1C
Cc1cc2nc(CO[C@H]3CN(C[C@H]3F)C4CCCCC4)[nH]c2cc1C
F[C@@H]1CN(C[C@@H]1OCc2nc3cc(F)ccc3[nH]2)C(=O)C4CCOCC4
Cc1cc2nc(CO[C@H]3CN(CC4CC4)C[C@H]3F)[nH]c2cc1C
CN1CCC(CC1)N2C[C@@H](F)[C@H](C2)OCc3nc4cc(C)c(C)cc4[nH]3
F[C@@H]1CN(C[C@@H]1OCc2nc3cc(F)ccc3[nH]2)C(=O)C4CC4
CC(=O)N1C[C@@H](F)[C@H](C1)OCc2nc3cc(C)c(C)cc3[nH]2
Cc1cccc2c1nc3COC[C@H](CNC(=O)c4ccncc4)n23
Fc1ccc2c(c1)nc3COC[C@H](CNC(=O)c4cccnc4)n23
COc1ccc(CNC[C@H]2COCc3nc4cc(F)ccc4n23)cn1
Cc1ccc2[nH]c(CO[C@H]3CN(C[C@H]3F)c4ccc(cn4)C#N)nc2c1
COc1ccc2nc(C[C@@H]3C[C@@H](C(C)C)[C@H](CN)C=C3C)[nH]c2n1
CC(=O)N1CCC(CC1)N2CC[C@@H](C2)c3oc4ccc(F)cc4n3
COC(=O)c1cccc2nc(oc12)[C@H]3CCN(C3)C4CCN(C)CC4
COC(=O)c1cccc2nc(oc12)[C@H]3CCN(CC(C)C)C3
CC(=O)N1CCC(CC1)N2CC[C@@H](C2)c3oc4ccc(C)cc4n3
Fc1ccc2[nH]c(nc2c1)[C@H]3CCN(C3)C4CCOCC4
CCS(=O)(=O)c1ccc2oc(nc2c1)[C@H]3CCN(CC4CCCCC4)C3
CCS(=O)(=O)c1ccc2oc(nc2c1)[C@H]3CCN(Cc4ccncc4)C3
Fc1ccc(OCc2oc(nn2)[C@H]3CCN(Cc4ccncc4)C3)cc1
CN1CC[C@@H](C1)c2oc(Cc3c[nH]c4ccccc34)nn2
COC(=O)[C@H]1CN(CCN1C(=O)c2cccs2)C(=O)NC(C)C
COC(=O)[C@@H]1Cc2ncn(C)c2CN1S(=O)(=O)c3ccc(OC)cc3
COC(=O)[C@@H]1Cc2[nH]cnc2CN1Cc3oc4ccccc4c3
COC(=O)[C@@H]1Cc2ncn(C(C)C)c2CN1S(=O)(=O)Cc3ccccc3
CCCn1cnc2C[C@H](N(Cc12)C(=O)c3ccc(F)cc3)C(=O)OC
CCCn1cnc2C[C@H](N(Cc12)S(=O)(=O)c3ccc(F)cc3)C(=O)OC
CC[C@H]1C[N@@]2CC[C@H]1C[C@@H]2CNCc3ccc(cc3)N(C)C
OCc1cn(C[C@H]2CC3CCN2C[C@@H]3C(=O)NCc4cccnc4)nn1
CN1CCN(C[C@H]2C[N@@]3CC[C@H]2C[C@@H]3CNC(=O)c4occc4)CC1
CN(Cc1ccccc1)C(=O)[C@@H]2Cc3[nH]cnc3CN2C
CN1CCC(CC1)N2CCC[C@H]2c3onc(n3)c4cncnc4N
CN(C[C@H]1C[N@@]2CC[C@H]1C[C@@H]2CNC(=O)c3occc3)c4ccccc4
Cc1cccc(c1)c2noc(n2)[C@@H]3Cc4nc[nH]c4CN3
O[C@@H]1C[C@H](N(CC2CCCCC2)C1)c3onc(n3)c4ccccc4
CC(C)[C@@H]1C[C@@H](Cc2oc(C)nn2)C(=C[C@H]1CN3CCC(CO)CC3)C
CC(C)[C@@H]1C[C@@H](Cc2oc(C)nn2)C(=C[C@H]1CN3CCC(O)CC3)C
CCS(=O)(=O)c1ccc2oc(nc2c1)[C@H]3CCN(Cc4cccnc4)C3
COCCOc1ccnc(c1)c2noc(n2)[C@@H]3CCCN3C
COCCOc1ccnc(c1)c2noc(n2)[C@@H]3CCCN3CC(C)C
C1CCN(C1)c2cc(ccn2)c3noc(n3)[C@@H]4CCCN4C5CCC5
CN(C)c1ccc(cc1)c2oc(nn2)[C@H]3CCN(C3)C4CCCCC4
COCc1onc(CC2(COC2)NC3CCN(C)CC3)c1
CC(C)CN1[C@H](COCC1=O)[C@H](O)c2ccc(NC(=O)C3CC3)cc2
COCC(=O)Nc1ccc(cc1)[C@@H](O)[C@H]2COCC(=O)N2CC(C)C
CC(C)CN1C[C@@H]2OCC(=O)N([C@@H]2C1)c3ccccc3
CC(C)CN1C[C@@H]2OCC(=O)N(Cc3nccn3C)[C@@H]2C1
O=C1CO[C@H]2CN(C[C@H]2N1CC3CCCCC3)S(=O)(=O)c4ccccc4
Cc1ccc(cc1)c2c[nH]c(n2)[C@@H]3COCCN3Cc4ncc[nH]4
Cc1ccc(cc1)c2c[nH]c(n2)[C@@H]3COCCN3Cc4cccnc4
COCCN1[C@@H]2CN(C[C@@H]2OCC1=O)S(=O)(=O)c3ccccc3
CC(C)(C)c1onc(C[C@H]2CNCC[C@H]2CC(=O)NC3CCCCC3)c1
CC(C)NC(=O)N[C@H]1C[C@H](N(C)C1)c2onc(n2)c3ccc(F)cc3
CN1C[C@H](O)C[C@H]1c2onc(n2)c3cccc(C)c3
CC(C)N1C[C@H](O)C[C@H]1c2onc(n2)c3ccc(OC(F)(F)F)cc3
O[C@@H]1C[C@H](N(Cc2ccc(F)cc2)C1)c3onc(Cc4ccccc4)n3
Cc1ccc(CN2CC[C@@H](C2)c3nc4cccc(C(=O)N)c4[nH]3)cc1
Cc1cccc(c1)c2noc(n2)[C@@H]3C[C@@H](O)CN3CC4CCCCC4
Cc1ccc2oc(nc2c1)[C@H]3CCN(Cc4ccccc4)C3
O=C(NC[C@H]1C[C@@H]2CC[N@]1C[C@@H]2CN3CCCC3)c4occc4
COCC(=O)Nc1ccc(cn1)c2noc(n2)[C@@H]3CCCN3
Clc1ccc(cc1)c2oc(nn2)[C@H]3CCN(C3)C4CCCCC4
O[C@H]1[C@@H](CO[C@@H]1CNC(=O)C2CCCC2)NC3CCC(F)(F)CC3
CC(C)N[C@@H]1CO[C@H](CNC(=O)c2ccccc2)[C@H]1O
O[C@H]1[C@@H](CO[C@@H]1CNC(=O)c2ccc(F)cc2)NCc3ccccn3
Cc1ccc(cc1)S(=O)(=O)NC[C@H]2OC[C@@H](NCc3ccccn3)[C@@H]2O
COc1ccc(CN2CCC[C@H]2c3onc(n3)c4cncnc4N)cc1
CC(C)(C)CN1CCC[C@H]1c2onc(n2)c3cncnc3N
CC(C)Cc1onc(CC2(COC2)NCc3ccccc3Cl)c1
Cc1cccc(O[C@H]2COCCN(C2)C3CCC3)n1
CC1(C)[C@H](Cc2cc(CO)on2)C[C@@H]1NCc3oc(CO)cc3
CC(C)Cc1onc(CC2(COC2)NC3CCN(CC3)C(=O)C)c1
COCc1onc(CC2(COC2)NC3CCCCC3)c1
COCc1onc(CC2(COC2)NCc3ccccc3Cl)c1
CC(C)CNC1(Cc2cc(on2)c3ccccc3)COC1
CC1(C)[C@H](Cc2cc(CN3CCOCC3)on2)C[C@@H]1NC(=O)C4CCC4
CN(C)[C@H]1C[C@@H](Cc2cc(CO)on2)C1(C)C
Cc1cccc(O[C@H]2COCCN(C2)C3CCOCC3)n1
COc1ccc(CN[C@@H]2CO[C@H](CNC(=O)N3CCOCC3)[C@H]2O)cc1
O[C@H]1[C@@H](CO[C@@H]1CNC(=O)Nc2ccc(F)cc2)NCc3ccccc3
CC(C)CNC[C@H]1O[C@H](Cc2cc(on2)c3ccccn3)CC[C@@H]1O
O[C@H]1CC[C@@H](Cc2cc(on2)c3ccccn3)O[C@@H]1CNC(=O)C4CC4
CC(C)(C)CC(=O)N[C@@H]1CO[C@H](CNC(=O)c2ccncc2)[C@H]1O
COCc1onc(C[C@@H]2CC[C@H](O)[C@@H](CN(CC(C)C)CC(C)C)O2)c1
CC(C)NC(=O)N1CCN2[C@H](C1)CN(Cc3ccc(F)cc3)C2=O
O[C@H]1[C@@H](CO[C@@H]1CNC(=O)C2CCCC2)NC3CCNCC3
COCCN1C[C@H]2CN(CCN2C1=O)C(=O)c3oncc3
O[C@@H]1[C@@H](CNC(=O)Nc2ccccc2)OC[C@H]1N(CC3CC3)CC4CC4
O[C@@H]1[C@@H](CNC(=O)N2CCOCC2)OC[C@H]1NCc3cccs3
O[C@H]1[C@@H](CO[C@@H]1CNC(=O)c2ccccc2)NC3COC3
O[C@@H]1[C@@H](CNC(=O)c2ccncc2)OC[C@H]1NCc3ccccn3
Cc1nc(C)c(CN2CCOC[C@@H](C2)Oc3cnccn3)s1
O[C@H]1COCCN(Cc2cccc(c2)C(F)(F)F)C1
COCC(=O)NC[C@H]1OC[C@@H](NC2CCC(F)(F)CC2)[C@@H]1O
CN1C[C@H]2CN(Cc3cccc(OC(F)(F)F)c3)CCN2C1=O
CC(C)NC(=O)NC[C@H]1OC[C@@H](NCc2ccncc2)[C@@H]1O
Cc1oc(CNC2(Cc3cc(on3)C(C)(C)O)COC2)cc1
COc1cc(C)c2CC[C@H](Cc2c1C)[C@H](C)C(=O)O
CC[C@H]1CN(CC[C@H]1CC(=O)O)S(=O)(=O)c2ccccc2
Fc1ccc(cc1)N2C(=O)N[C@@H]3CCN([C@@H]3C2=O)C(=O)C4CCC4
COC(=O)[C@H]1CN(CCN1C(=O)CSC)C(=O)NC(C)C
O=C(N1CCCCC1)c2onc(CC3(COC3)NCC4CCCCC4)c2
Cc1oc(CNC2(Cc3cc(on3)c4ccccc4)COC2)cc1
C(NC1(Cc2cc(on2)c3ccccc3)COC1)c4ncc[nH]4
CCCN(CCC)C1(Cc2cc(on2)c3cccc(O)c3)COC1
CCCS(=O)(=O)N1Cc2c(C[C@H]1C(=O)OC)ncn2Cc3ccccc3
O=C(NC1CCCCC1)N2Cc3nc[nH]c3C[C@H]2C(=O)N4CCCC4
CC(C)CN1CC[C@@H](C1)c2oc(COc3ccc(F)cc3)nn2
O=C1C[C@@H]2CCN(Cc3ccccc3)C[C@@H]2CCN1c4ccccc4
O[C@@H]1C[C@H](N(CC2CC2)C1)c3onc(Cc4ccccc4)n3
CN1C[C@@H](N)C[C@H]1c2onc(n2)c3ccc4OCOc4c3
CC(C)[C@@H]1C[C@@H](CC(=O)NCc2cccnc2)C(=C[C@H]1CNC(=O)C)C
CN(C)Cc1onc(CC2(COC2)NCc3ccccc3Cl)c1
Fc1ccc(cc1)c2c[nH]c(n2)[C@@H]3COCCN3
CN1CCOC[C@H]1c2nc(c[nH]2)c3ccccc3
CN1CCOC[C@H]1c2nc(c[nH]2)C(C)(C)C
CN1CCOC[C@H]1c2nc(c[nH]2)c3ccncc3
CN1CCOC[C@H]1c2nc(c[nH]2)c3cccnc3
CN(C)[C@@H]1CO[C@H](CNC(=O)Nc2ccccc2)[C@H]1O
O[C@H]1CC[C@@H](Cc2cc(on2)c3ccc(F)cc3)O[C@@H]1CNCC4CC4
O[C@H]1CC[C@@H](Cc2cc(on2)c3ccccn3)O[C@@H]1CNCC4CC4
O[C@H]1[C@@H](CO[C@@H]1CNC(=O)c2ccncc2)NC(=O)c3ccccc3
O[C@H]1[C@@H](CO[C@@H]1CNC(=O)Nc2ccccc2)NCc3ccccc3
CCCN1C(=O)[C@@H]2[C@@H](CCN2C(=O)COC)N(Cc3cccs3)C1=O
CC(=O)N1CC[C@H]2NC(=O)N(Cc3ccccc3)C(=O)[C@@H]12
COC(=O)[C@H]1CN(CCN1C(=O)C)C(=O)C
CC(=O)N1CC[C@H]2CC(=O)N(CCc3c[nH]cn3)CC[C@H]2C1
CC(C)[C@@H]1C[C@@H](CC(=O)NCCN(C)C)C(=C[C@H]1CNC(=O)C)C
O[C@H]1CC[C@@H](CCN2CCNCC2)O[C@@H]1C(=O)Nc3ccccc3
Clc1ccc(CNC(=O)[C@@H]2Cc3[nH]cnc3CN2CC4CC4)cc1
CCNC(=O)N1CC[C@H]2CC(=O)N(CC(=O)N)CC[C@H]2C1
COCCOc1ncccc1c2noc(n2)[C@@H]3CCCN3C4CCC4
COC(=O)c1cccc2nc(oc12)[C@H]3CCN(Cc4ccccc4F)C3
Nc1ncncc1c2noc(n2)[C@@H]3CCCN3CCCc4ccccc4
CC(=O)N[C@H]1CCN2[C@@H]1C(=O)N[C@H](Cc3c[nH]c4ccccc34)C2=O
O=C([C@@H]1Cc2[nH]cnc2CN1Cc3oc4ccccc4c3)N5CCCC5
CN1Cc2nc[nH]c2C[C@H]1C(=O)NC3CCCCC3
Cc1cccc(c1)c2noc(n2)[C@@H]3C[C@@H](O)CN3Cc4oc(CO)cc4
O[C@@H]1C[C@H](N(C1)C2CCOCC2)c3onc(n3)c4ccccc4
O=C(NC[C@H]1C[C@@H]2CC[N@]1C[C@@H]2CN3CCOCC3)Nc4ccccc4
O[C@@H]1CCCNC[C@H]1NC(=O)c2ccc(OCCN3CCCC3)cc2
Nc1ncncc1c2noc(n2)[C@@H]3CCCN3Cc4cccnc4
NC(=O)CN1[C@@H]2CN(Cc3ccc(F)c(F)c3)C[C@@H]2OCC1=O
O=C1CO[C@H]2CN(C[C@H]2N1Cc3ccccn3)S(=O)(=O)c4ccccc4
COCc1onc(C[C@@H]2CC[C@H](O)[C@@H](CN(C)C)O2)c1
O[C@H]1[C@@H](CO[C@@H]1CNC(=O)Nc2ccccc2)NC3COC3
O[C@@H]1[C@@H](CNC(=O)c2cccs2)OC[C@H]1NC3COC3
Cc1cccc(O[C@H]2COCCN(Cc3sc(C)nc3C)C2)n1
Cc1ccc(CN2C[C@H]3CN(Cc4ccccc4Cl)CCN3C2=O)cc1
CC(C)NC(=O)O[C@H]1COCCN(C1)c2nc3ccccc3s2
CC(C)(C)CN1CCN2[C@H](C1)CN(C3CCCCC3)C2=O
COCCO[C@H]1COCCN(C1)C2CCN(C)CC2
COCC(=O)N[C@H](C)c1onc(c2ccc(F)cc2)c1C(=O)O
C[C@@H](NC(=O)c1cccn1C)c2c(onc2c3ccc(Cl)cc3)C(=O)O
C(NCc1ccccc1)[C@H]2Cn3ccnc3CO2
CC(C)(C)CN[C@@H]1CO[C@H](CNC(=O)C2CCCC2)[C@H]1O
Cc1oc(CNC2(Cc3cc(CO)on3)COC2)cc1
CC(C)(C)CNC[C@H]1Cn2ccnc2CO1
Cc1ccc(cc1)c2cn3C[C@H](CNCc4cccnc4)OCc3n2
CC(C)(C)CNC[C@H]1Cn2c(CO1)ncc2c3ccccc3
C[C@@H](NC(=O)c1cccnc1)c2onc(c3ccccc3)c2C(=O)O
COCC(=O)N[C@H](C)c1onc(c2ccccc2)c1C(=O)O
C[C@@H](NC(=O)c1cccs1)c2onc(c3cccnc3)c2C(=O)O
COc1ccc(cc1)c2noc([C@@H](C)NC(=O)CC(C)C)c2C(=O)O
Cn1cc(CNC[C@H]2Cn3ccnc3CO2)c4ccccc14
CCNC(=O)[C@@H]1CCCN1[C@@H](C(=O)NC)c2ccccc2
CCNC(=O)[C@@H]1CCCN1[C@@H](C(=O)NC)c2ccccc2OC
CCNC(=O)[C@@H]1CCCN1C2(CCCCC2)C(=O)NC
CNC(=O)[C@H](N1CCC[C@H]1C(=O)N2CC[C@@H](O)C2)c3ccccc3OC
CNC(=O)C(C)(C)N1CCC[C@H]1C(=O)NCC2CC2
CNC(=O)C(C)(C)N1CCC[C@H]1C(=O)NC(C)(C)C
CNC(=O)C(C)(C)N1CCC[C@H]1C(=O)NC2CCCC2
C(c1oc(nn1)[C@H]2CCN(C2)C3CCOCC3)c4c[nH]c5ccccc45
CN(Cc1onc(C[C@@H]2C[C@H](N)C2(C)C)c1)c3ccccc3
COCCOC[C@]1(CNCc2ccc(F)cc2)C[C@@H](O)[C@@H](O)C1
CN(C)C(=O)CO[C@H]1COCCN(C1)C(=O)C
COCCN1C[C@H]2CN(CCN2C1=O)C(=O)NCc3ccccc3
CN1CCN2[C@H](C1)CN(C3CCCCC3)C2=O
O=C1NC[C@H]2CN(Cc3nccs3)CCN12
CN1CCC(CC1)N2CCN3[C@@H](CNC3=O)C2
O[C@@H]1[C@@H](CNC(=O)C2CCCC2)OC[C@H]1NC3COC3
O[C@H]1[C@@H](CO[C@@H]1CNC(=O)c2ccncc2)NCc3ccc(F)cc3
O[C@@H]1C[C@@](CNCc2ccccn2)(COc3cccnc3)C[C@@H]1O
O[C@@H]1C[C@@](CNCc2cccc(Cl)c2)(COc3cnccn3)C[C@@H]1O
O[C@@H]1C[C@@](CNCC2CC2)(COc3cccnc3)C[C@@H]1O
O[C@@H]1C[C@@](CNCc2ccc(Cl)cc2)(COc3cccnc3)C[C@@H]1O
Cc1oc(CNC2(Cc3cc(on3)c4cccc(O)c4)COC2)cc1
CC(C)(O)c1onc(CC2(COC2)NCc3ccccc3Cl)c1
OCCc1onc(CC2(COC2)NCc3ccncc3)c1
CC(C)(O)c1onc(CC2(COC2)NCc3occc3)c1
COCCOC[C@]1(CNC(=O)c2ccc(OC)cc2)C[C@@H](O)[C@@H](O)C1
COc1ccc(CNC[C@@]2(COc3cccnc3)C[C@@H](O)[C@@H](O)C2)cc1
O[C@@H]1C[C@@](CNCc2ccc(F)cc2)(COc3cccnc3)C[C@@H]1O
COc1cccc(CNC[C@@]2(COc3cccnc3)C[C@@H](O)[C@@H](O)C2)c1
COCCOC[C@]1(CNCc2cccc(OC)c2)C[C@@H](O)[C@@H](O)C1
COCCOC[C@]1(CNCc2ccc(OC)cc2)C[C@@H](O)[C@@H](O)C1
Cn1ccnc1CNC[C@H]2Cn3cc(nc3CO2)c4ccccc4
Cc1ccc(cc1)c2cn3C[C@H](CNCc4nccn4C)OCc3n2
O[C@@H]1C[C@@](CNC(=O)C2CCCC2)(COc3cnccn3)C[C@@H]1O
C[C@@H](NC(=O)c1ccc(Cl)cc1)c2onc(c3cccnc3)c2C(=O)O
O[C@H]1[C@@H](CO[C@@H]1CNC(=O)Nc2ccccc2)NC3CCCCC3
CC(C)(C)CN[C@@H]1CO[C@H](CNC(=O)c2ccncc2)[C@H]1O
F[C@@H]1CN(CC2CC2)C[C@@H]1OCc3oc4ccccc4n3
Cc1ccc2c(c1)nc3COC[C@H](CNC(=O)c4cccnc4)n23
Cc1cccc2c1nc3COC[C@H](CNC(=O)c4ccccn4)n23
Cc1cccc2c1nc3COC[C@H](CNC(=O)c4cnccn4)n23
Cc1ccc2nc3COC[C@H](CNC(=O)c4ccncc4)n3c2c1
COc1ccc2nc3COC[C@H](CNC(=O)c4cncnc4)n3c2c1
COc1cccc(CNC[C@H]2COCc3nc4cccnc4n23)n1
CS(=O)(=O)c1ccc(O[C@H]2COCCN(Cc3ccncc3)C2)cc1
COc1ccc(cc1)C(=O)NC[C@H]2COCc3nc4cc(C)ccc4n23
Cc1cccc2c1nc3COC[C@H](CNC(=O)CCC(=O)O)n23
COc1ccccc1C(=O)NC[C@H]2COCc3nc4c(C)cccc4n23
Cc1cccc2c1nc3COC[C@H](CNC(=O)C4CCOCC4)n23
COCC(=O)N[C@H](C)c1onc(c2ccc(Cl)cc2)c1C(=O)O
COCC(=O)N[C@H](C)c1onc(c2ccc(OC)cc2)c1C(=O)O
COc1ccc(cc1)c2noc([C@@H](C)NC(=O)NC(C)(C)C)c2C(=O)O
COCC(=O)N[C@H](C)c1c(onc1c2ccc(OC)cc2)C(=O)O
C[C@@H](NCc1cccc(Cl)c1)c2onc(c3ccc(F)cc3)c2C(=O)O
COCC(=O)N[C@H](C)c1c(onc1c2ccc(Cl)cc2)C(=O)O
C[C@@H](NC(=O)C)c1c(onc1c2ccc(Cl)cc2)C(=O)O
CC(C)CC(=O)N[C@H](C)c1c(onc1c2ccc(Cl)cc2)C(=O)O
Cc1ccc2c(c1)nc3COC[C@H](CNC(=O)c4cncnc4)n23
Cc1ccc2c(c1)nc3COC[C@H](CNC(=O)c4ccccn4)n23
COc1ccc2c(c1)nc3COC[C@H](CNC(=O)c4cccnc4)n23
Cc1cccc2c1nc3COC[C@H](CNC(=O)Cc4ccccc4)n23
C[C@@H](NCc1cccc(Cl)c1)c2onc(c3ccccc3)c2C(=O)O
Cc1nc(C)c(CN2CCOC[C@@H](C2)Oc3ccccc3)s1
COc1ccc(CN2CCOC[C@@H](C2)OCc3ccccc3)cc1
COc1ccc(CN2CCOC[C@@H](C2)OCCC(C)C)cc1
O[C@@H]1C[C@@](CNC(=O)C2CCOCC2)(COc3cnccn3)C[C@@H]1O
Cc1cccc(CNC[C@H]2Cn3ccnc3CO2)n1
C(C1CC1)N2CCC[C@H]2c3onc(n3)c4ccnc(c4)N5CCCC5
CC(C)CNC[C@H]1COCc2nc3cccnc3n12
O[C@@H]1C[C@H](N(Cc2ncc[nH]2)C1)c3onc(Cc4ccccc4)n3
CS(=O)(=O)N1C[C@@H]2OCC(=O)N(CC3CCC3)[C@@H]2C1
CCN(CC)[C@H]1C[C@@H](Cc2cc(CO)on2)C1(C)C
CN1[C@H](CO)[C@H](OCC1=O)c2ccc(NC(=O)Cc3cccs3)cc2
FC(F)(F)c1ccc(O[C@H]2COCCN(C2)C(=O)N3CCOCC3)cc1
Cc1cccc2c1nc3COC[C@H](CNC(=O)c4cncnc4)n23
Fc1ccc(CN2C[C@H]3CN(CCN3C2=O)C(=O)C4CCOCC4)cc1
C(N1CCOC[C@@H](C1)Oc2ccccc2)c3c[nH]c4ccccc34
Cc1cccc(CN2CCN3[C@@H](CNC3=O)C2)n1
Cc1ccc(CN2C[C@H]3CN(CCN3C2=O)C(=O)c4oncc4)cc1
O=C1NC[C@H]2CN(Cc3ccnc4ccccc34)CCN12
O=C(N1CCN2[C@@H](CNC2=O)C1)c3ccc4OCOc4c3
FC(F)(F)c1ccccc1CN2CCOC[C@@H](C2)Oc3cccnc3
COc1ccc(O[C@H]2COCCN(C2)C(=O)c3oncc3)cc1
CS(=O)(=O)NC[C@H]1Cn2c(CO1)ncc2c3ccccc3
CC(C)(C)C(=O)NC[C@H]1Cn2c(CO1)ncc2c3ccccc3
O=C(NC[C@H]1Cn2c(CO1)ncc2c3ccccc3)C4CCOCC4
COCCO[C@H]1COCCN(Cc2ccc(OC)cc2)C1
CNC(=O)[C@@H](CC(C)C)N1CCC[C@H]1C(=O)N(C)Cc2ccccc2
CN(C)C(=O)CO[C@H]1COCCN(C1)C2CCOCC2
C[C@@H](NCc1ccc(F)cc1)c2onc(C)c2C(=O)O
CNC(=O)[C@@H](C1CCCCC1)N2CCC[C@H]2C(=O)NCCN3CCCC3
CNC(=O)[C@H](N1CCC[C@H]1C(=O)NC(C)(C)C)c2ccccc2OC
CC(C)(C)CN1CCOC[C@H]1c2nc(c[nH]2)c3cccc(F)c3
CC(C)(C)c1coc(n1)[C@@H]2COCCN2CC3CC3
CCCOc1cc(C)c2CC[C@H](Cc2c1C)[C@H](C)C(=O)O
CC(C)(C)c1coc(n1)[C@@H]2COCCN2Cc3c[nH]c4ccccc34
CN1C[C@@H](F)[C@H](C1)OCc2nc3ccc(cc3[nH]2)C#N
COc1ccc2c(c1)nc3COC[C@H](CNC(=O)c4ccccn4)n23
CC(C)c1noc(n1)[C@@H]2Cc3[nH]cnc3CN2C(=O)Nc4ccccc4
O[C@@H]([C@H]1COCC(=O)N1)c2ccc(NC(=O)c3occc3)cc2
O=C1CO[C@H]2CN(C[C@H]2N1c3ccccc3)S(=O)(=O)c4ccccc4
CC(C)(C)c1c[nH]c(n1)[C@@H]2COCCN2C3CCC3
Cn1c(CO[C@H]2CN(C[C@H]2F)S(=O)(=O)C)nc3ccccc13
CC(C)(C)C(=O)N1C[C@@H](F)[C@H](C1)OCc2oc3ccccc3n2
FC(F)(F)c1ccc(CNC[C@H]2COCc3nc4cccnc4n23)cc1
COC(=O)[C@@H]1Cc2c[nH]c3cccc([C@H](CC(C)C)N1)c23
CN1C[C@H](C[C@H]1c2onc(C)n2)NS(=O)(=O)Cc3ccccc3
O=C1CO[C@H]2CN(Cc3c[nH]c4ccccc34)C[C@H]2N1
O=C1CO[C@H]2CN(Cc3cccnc3)C[C@H]2N1
Cn1c(CN2CCOC[C@H]2c3occ(n3)C(C)(C)C)nc4ccccc14
CC(C)NC(=O)N1C[C@@H](F)[C@H](C1)OCc2oc3ccccc3n2
COc1ccc2c(c1)nc3COC[C@H](CNCc4nccs4)n23
COc1ccc2c(c1)nc3COC[C@H](CNCc4ccccc4)n23
Cc1ccc2nc3COC[C@H](CNCc4nccs4)n3c2c1
COc1ccc2c(c1)nc3COC[C@H](CNCc4ncccc4C)n23
C(NCc1nccs1)[C@H]2COCc3nc4ccccc4n23
F[C@@H]1CN(C[C@@H]1OCc2nc3ncccc3[nH]2)C4CCC4
F[C@@H]1CN(C[C@@H]1OCc2oc3ccccc3n2)C(=O)C4CC4
COc1ccc(CNC[C@H]2COCc3nc4cccnc4n23)cc1
CCN(CC)CC[C@H]1CN(CC[C@H]1CC(=O)O)C(=O)NC2CCCCC2
CCN(CC)C[C@H]1C[N@@]2CC[C@H]1C[C@@H]2CNC(=O)c3occc3
COCC(=O)NC[C@H]1C[C@@H]2CC[N@]1C[C@@H]2CN3CCc4ccccc34
O[C@@H]1CCCNC[C@H]1NC(=O)c2ccc(OCCN3CCOCC3)cc2
O[C@@H]1C[C@H](N(Cc2cccnc2)C1)c3onc(n3)c4ccccc4
Cc1ccc(cc1)S(=O)(=O)Cc2noc(n2)[C@@H]3C[C@@H](O)CN3
CC(C)NC(=O)N[C@H]1C[C@H](N(C)C1)c2onc(C)n2
COCCOc1ccc(cn1)c2noc(n2)[C@@H]3CCCN3
Cc1ccccc1CN2CCC[C@H]2c3onc(n3)c4cncnc4N
COCCOc1ccnc(c1)c2noc(n2)[C@@H]3CCCN3C(C)C
NC(=O)c1cccc2nc([nH]c12)[C@H]3CCN(Cc4ccccc4F)C3
CCN(CC)C1(Cc2cc(on2)c3ccccn3)COC1
CN(C)Cc1onc(CC2(COC2)NC3CCN(CC3)C(=O)C)c1
Cc1oc(CNC2(Cc3cc(on3)c4ccc(F)cc4)COC2)cc1
CCN1[C@H](COCC1=O)[C@H](O)c2ccc(NC(=O)COC)cc2
CC(C)(C)CNC1(Cc2cc(on2)C(C)(C)O)COC1
CC(C)NC(=O)N[C@H]1C[C@@H](Cc2cc(CN3CCOCC3)on2)C1(C)C
COCCN1[C@@H]2CN(Cc3ccccc3OC)C[C@@H]2OCC1=O
FC(F)(F)Oc1ccc(cc1)c2c[nH]c(n2)[C@@H]3COCCN3
CC(=O)N1CCC(CC1)N2CCOC[C@H]2c3nc(c[nH]3)c4ccccc4
CN1[C@H](CO)[C@H](OCC1=O)c2ccc(NC(=O)c3ccccc3C)cc2
CC(=O)N1C[C@@H](F)[C@H](C1)OCc2nc3ccc(cc3[nH]2)C#N
COc1ccccc1CN2C[C@@H](F)[C@H](C2)OCc3nc4ncccc4[nH]3
CS(=O)(=O)c1ccc(CNC[C@H]2COCc3nc4ccccc4n23)cc1
CC(=O)N1CCC(CC1)N2C[C@@H](F)[C@H](C2)OCc3nc4ncccc4[nH]3
COC(=O)c1ccc2nc(CO[C@H]3CN(CC4CC4)C[C@H]3F)[nH]c2c1
CC(=O)NC[C@H]1COCc2nc3c(C)cccc3n12
Cc1ccc2[nH]c(CO[C@H]3CN(C[C@H]3F)C(=O)C4CC4)nc2c1
CC(C)NC(=O)NC[C@H]1COCc2nc3c(C)cccc3n12
Fc1ccc2c(c1)nc3COC[C@H](CNCc4nccs4)n23
COc1ccc2nc(C[C@@H]3C[C@@H](C(C)C)[C@H](CN(C)C)C=C3C)[nH]c2n1
CC(C)(C)C(=O)N1C[C@@H](F)[C@H](C1)OCc2nc3ncccc3[nH]2
F[C@@H]1CN(Cc2cccc(c2)C#N)C[C@@H]1OCc3nc4cnccc4[nH]3
CC(=O)NC[C@H]1COCc2nc3cc(ccc3n12)S(=O)(=O)C
COc1cccc(CN2C[C@@H](F)[C@H](C2)OCc3nc4cnccc4[nH]3)c1
CS(=O)(=O)c1ccc(CNC[C@H]2COCc3nc4cccnc4n23)cc1
C(NCc1nccs1)[C@H]2COCc3nc4cccnc4n23
CS(=O)(=O)c1ccc2c(c1)nc3COC[C@H](CNCc4cccnc4)n23
F[C@@H]1CN(CC2CC2)C[C@@H]1OCc3nc4cc(F)ccc4[nH]3
CN1C[C@@H](F)[C@H](C1)OCc2nc3cc(C)c(C)cc3[nH]2
COc1ccc(CNC[C@H]2COCc3nc4cccnc4n23)cn1
O[C@H]1[C@@H](CO[C@@H]1CNC(=O)Nc2ccccc2)NC3CCC(F)(F)CC3
O[C@H]1[C@@H](CO[C@@H]1CNC(=O)C2CCCC2)NC3CCOCC3
CC(=O)N1CCC(CC1)N[C@@H]2CO[C@H](CNC(=O)C3CCCC3)[C@H]2O
O[C@H]1[C@@H](CO[C@@H]1CNC(=O)Nc2ccccc2)NC3CCOCC3
O=C1N2CCN(C[C@@H]2CN1c3ccccc3)C4CCC4
COCCN1C[C@H]2CN(Cc3cccc(OC(F)(F)F)c3)CCN2C1=O
COCCN1C[C@H]2CN(Cc3cccc(OC)c3)CCN2C1=O
O=C1N(Cc2cccnc2)C[C@H]3CN(CCN13)S(=O)(=O)c4ccccc4
CN1CCN2[C@H](C1)CN(C2=O)c3ccccc3
COc1ccc(CN2C[C@H]3CN(CCN3C2=O)C(=O)c4oncc4)cc1
O[C@H]1[C@@H](CO[C@@H]1CNC(=O)c2cccs2)NC3CCOCC3
CC(C)NC(=O)NC[C@H]1OC[C@@H](NCc2ccc(cc2)S(=O)(=O)C)[C@@H]1O
CN1CCC(CC1)N[C@@H]2CO[C@H](CNC(=O)c3cccs3)[C@H]2O
COCCN1C[C@H]2CN(CCN2C1=O)C(=O)NC(C)C
Fc1ccc(CN2C[C@H]3CN(CCN3C2=O)C(=O)c4cccnc4)cc1
CC(=O)N1CCOC[C@@H](C1)Oc2ccc(cc2)C(F)(F)F
C(N1CCOC[C@@H](C1)Oc2ccccc2)c3cccc4OCOc34
O[C@H]1COCCN(Cc2cccc3OCOc23)C1
COc1ccc(O[C@H]2COCCN(Cc3c[nH]c4ccccc34)C2)cc1
CO[C@H]1COCCN(C1)C(=O)c2ccc(F)cc2
Clc1ccc(cc1)S(=O)(=O)N2CCOC[C@@H](C2)Oc3cnccn3
CO[C@H]1COCCN(C1)C(=O)c2ccc(cc2)C(F)(F)F
Cc1oc(c(c1)C(=O)N2CCOC[C@@H](C2)Oc3cccnc3)C(F)(F)F
CC(C)CN1CCOC[C@@H](C1)Oc2ccc(cc2)S(=O)(=O)C
Cc1ccc(cc1)S(=O)(=O)NC[C@H]2OC[C@@H](NCc3ccccc3)[C@@H]2O
Cc1ccc(cc1)S(=O)(=O)NC[C@H]2OC[C@@H](NCc3cccs3)[C@@H]2O
Clc1ccccc1CN2CCN3[C@H](C2)CN(Cc4ccccc4)C3=O
Cn1ccnc1CN2C[C@H]3CN(CCN3C2=O)S(=O)(=O)c4ccccc4
CS(=O)(=O)N1CCN2[C@H](C1)CN(C3CCCCC3)C2=O
O=C(NC1CCCC1)O[C@H]2COCCN(C2)c3nc4ccccc4s3
O=C(NC1CCCC1)O[C@H]2COCCN(C2)c3oc4ccccc4n3
O=C1NC[C@H]2CN(Cc3ccccn3)CCN12
CN1C[C@H]2CN(CCN2C1=O)C(=O)c3ccc4OCOc4c3
CS(=O)(=O)N1CCN2[C@H](C1)CN(C3CCOCC3)C2=O
COc1ccc(cc1)c2cn3C[C@H](CNCc4ccccn4)OCc3n2
CN1CCN2[C@H](C1)CN(C3CCOCC3)C2=O
Cc1ccc(cc1)c2cn3C[C@H](CNCc4nccs4)OCc3n2
Cc1onc(C)c1CNC[C@@]2(COc3cccnc3)C[C@@H](O)[C@@H](O)C2
C1CC(C1)N2CCOC[C@@H](C2)Oc3cccnc3
O[C@@H]1C[C@@](CNCC2CCCC2)(COc3cccnc3)C[C@@H]1O
Clc1ccc(CN2CCOC[C@@H](C2)Oc3cccnc3)cc1
FC(F)(F)c1cccc(CN2CCOC[C@@H](C2)Oc3cccnc3)c1
O=C(N1CCOC[C@@H](C1)Oc2ccccc2)c3oncc3
CS(=O)(=O)c1ccc(O[C@H]2COCCN(C2)C(=O)c3oncc3)cc1
FC(F)(F)c1ccc(O[C@H]2COCCN(C2)C(=O)c3oncc3)cc1
CS(=O)(=O)NC[C@H]1Cn2c(CO1)ncc2c3ccc(F)cc3
CS(=O)(=O)NC[C@H]1Cn2c(CO1)ncc2c3ccc(Cl)cc3
O=S(=O)(Cc1ccccc1)NC[C@H]2Cn3ccnc3CO2
O=C(NC[C@H]1Cn2c(CO1)ncc2c3ccccc3)C4CC4
CC(C)C(=O)N1CCOC[C@@H](C1)Oc2ccc(cc2)C(F)(F)F
CC(C)NC(=O)NC[C@@]1(COc2cnccn2)C[C@@H](O)[C@@H](O)C1
COc1ccc(CN2CCOC[C@@H](C2)OCC(=O)N(C)C)cc1
COc1ccc(cc1)c2noc([C@@H](C)NS(=O)(=O)CC(C)C)c2C(=O)O
C[C@@H](NC(=O)c1cc(C)oc1C)c2onc(c3cccnc3)c2C(=O)O
COc1ccc(CN2CCOC[C@@H](C2)Oc3cccnc3)cc1
C[C@@H](NC(=O)c1cnccn1)c2c(onc2c3ccc(F)cc3)C(=O)O
C[C@@H](NC(=O)c1cnccn1)c2c(onc2c3ccc(Cl)cc3)C(=O)O
O[C@@H]1[C@@H](CNC(=O)c2cccs2)OC[C@H]1NC3CCC3
CC(C)(C)CN[C@@H]1CO[C@H](CNC(=O)Nc2ccccc2)[C@H]1O
O[C@H]1[C@@H](CO[C@@H]1CNC(=O)c2cccs2)NC3CCCCC3
CC(C)(C)CN[C@@H]1CO[C@H](CNC(=O)c2cccs2)[C@H]1O
O[C@H]1[C@@H](CO[C@@H]1CNC(=O)C2CCCC2)NC3CCCC3
CC(C)N1CCOC[C@H]1c2nc(c[nH]2)C(C)(C)C
C(N1CCOC[C@H]1c2nc(c[nH]2)c3ccncc3)c4ccncc4
C1CCC(CC1)N2CCOC[C@H]2c3nc(c[nH]3)c4ccncc4
CC(C)(C)c1coc(n1)[C@@H]2COCCN2Cc3ccccc3
CC(C)(C)c1c[nH]c(n1)[C@@H]2COCCN2C3CCCCC3
C(N1CCOC[C@H]1c2nc(c[nH]2)c3cccnc3)c4ccncc4
C(N1CCOC[C@H]1c2nc(c[nH]2)c3ccncc3)c4ncc[nH]4
C(N1CCOC[C@H]1c2nc(c[nH]2)c3ccncc3)c4csnn4
Cc1ccc(CN[C@@H]2CO[C@H](CNS(=O)(=O)c3ccccc3)[C@H]2O)cc1
O[C@H]1[C@@H](CO[C@@H]1CNC(=O)Nc2ccccc2)NC3CCC3
C(N1CCOC[C@H]1c2nc(c[nH]2)c3ccncc3)c4ccccn4
CC(=O)N1CCC(CC1)N2CCOC[C@H]2c3nc(c[nH]3)c4ccncc4
COCCNC(=O)[C@@H](C)[C@@H]1CCc2c(C)cc(OCC(=O)O)c(C)c2C1
COCC(=O)N1CCN([C@H](C1)C(=O)OC)S(=O)(=O)c2ccccc2
CC[C@H]1C[N@@]2CC[C@H]1C[C@@H]2CNCc3ccc(OC(F)(F)F)cc3
CC[C@H]1CN(CC[C@H]1CC(=O)O)S(=O)(=O)c2ccc(OC)cc2
CN(C)[C@H]1C[C@@H](Cc2cc(on2)c3ccc(F)cc3)C1(C)C
CNC(=O)[C@H](N1CCC[C@H]1C(=O)NC2CC2)c3ccccc3F
COc1ccc(CN2C[C@@H]3OCC(=O)N(CC(=O)N)[C@@H]3C2)cc1
NC(=O)CN1[C@@H]2CN(Cc3ccccc3)C[C@@H]2OCC1=O
O=C1CO[C@H]2CN(C[C@H]2N1Cc3ccncc3)C4CCOCC4
COCCOc1ccc(cc1)C(=O)N[C@@H]2CNCCC[C@H]2O
Cn1ccnc1CN2CCOC[C@H]2c3occ(n3)C(C)(C)C
CNC(=O)[C@H](N1CCC[C@H]1C(=O)NC2CCCC2)c3ccccc3F
CNC(=O)C(C)(C)N1CCC[C@H]1C(=O)NCCN2CCOCC2
O=C(N1C[C@@H]2OCC(=O)N(Cc3cccnc3)[C@@H]2C1)c4cccnc4
CN1CCC(CC1)N2CCOC[C@H]2c3nc(c[nH]3)C(C)(C)C
CN(C)c1ccc(cn1)c2noc(n2)[C@@H]3CCCN3
COCCNc1ccc(cn1)c2noc(n2)[C@@H]3CCCN3
CC(C)NC(=O)NC[C@H]1C[C@@H]2CC[N@]1C[C@@H]2CN(C)c3ccccc3
CC(C)NC(=O)N[C@H]1C[C@@H](C=C1)c2c(C)nn(c2C)c3ccccn3
O=C1C[C@@H]2CCN(Cc3ccccc3)C[C@@H]2CCN1C4CCCCC4
O[C@@H]1C[C@H](N(Cc2ccncc2)C1)c3onc(n3)c4ccccc4
CN1[C@@H](CCC(=O)NCc2ccc(F)cc2)CNC(=O)[C@H]3NCC[C@@H]13
CC(C)[C@@H]1C[C@@H](Cc2oc(C)nn2)C(=C[C@H]1CN3CCN(C)CC3)C
COCCOc1ccc(cn1)c2noc(n2)[C@@H]3CCCN3C4CCC4
COCCOc1ccnc(c1)c2noc(n2)[C@@H]3CCCN3CC4CC4
COCCOc1ccnc(c1)c2noc(n2)[C@@H]3CCCN3C4CCC4
C1CC(CCO1)N2CC[C@@H](C2)c3oc(nn3)c4ccccc4
Cn1cncc1c2oc(nn2)[C@H]3CCN(CC4CCCCC4)C3
C(c1ccccc1)c2oc(nn2)[C@H]3CCN(C3)C4CCCCC4
CC(C)C[C@@H]1N[C@@H](Cc2c[nH]c3cccc1c23)C(=O)NC(C)C
CCN(CC)C1(Cc2cc(on2)c3cccc(O)c3)COC1
CN(C)Cc1onc(CC2(COC2)NCc3ccc(cc3)C#N)c1
CCNC(=O)N1C[C@@H]2OCC(=O)N(Cc3cccnc3)[C@@H]2C1
NC(=O)CN1[C@@H]2CN(Cc3ccc(cc3)C(F)(F)F)C[C@@H]2OCC1=O
NC(=O)CN1[C@@H]2CN(Cc3ccc(cc3)C#N)C[C@@H]2OCC1=O
CCNC(=O)N1C[C@@H]2OCC(=O)N(C)[C@@H]2C1
CC(C)CN1[C@H](COCC1=O)[C@H](O)c2ccc(NC(=O)C)cc2
COCCN1[C@@H]2CN(CCCc3ccccc3)C[C@@H]2OCC1=O
COCC(=O)Nc1ccc(cc1)[C@@H](O)[C@H]2COCC(=O)N2C
Clc1ccc(cc1)c2c[nH]c(n2)[C@@H]3COCCN3
CC(=O)N1CCC(CC1)N2CCOC[C@H]2c3nc(c[nH]3)C(C)(C)C
CC(C)(C)c1c[nH]c(n1)[C@@H]2COCCN2C3CCNCC3
CC(C)(C)c1coc(n1)[C@@H]2COCCN2Cc3csnn3
CNC(=O)[C@@H](C1CCCCC1)N2CCC[C@H]2C(=O)N(C)CCN(C)C
COC(=O)[C@H]1CN(CCN1C(=O)C2CCCCC2)C(=O)NC(C)C
COc1ccccc1C(=O)Nc2ccc(cc2)[C@@H](O)[C@H]3COCC(=O)N3
O[C@@H]([C@H]1COCC(=O)N1)c2ccc(NC(=O)c3cccc(c3)C#N)cc2
OCCc1onc(CC2(COC2)NCc3ccc(cc3)C(F)(F)F)c1
CCN(CC)CC[C@H]1CN(CC[C@H]1CC(=O)O)C(=O)c2ccc(F)cc2
CC(C)C[C@@H]1N[C@@H](Cc2c[nH]c3cccc1c23)C(=O)NCC4CC4
CC(C)NC(=O)[C@@H]1Cc2[nH]cnc2CN1CCCc3ccccc3
CC1(C)[C@H](Cc2cc(CN3CCCCC3)on2)C[C@@H]1NS(=O)(=O)C
COCC(=O)N[C@H]1C[C@@H](Cc2cc(CN3CCOCC3)on2)C1(C)C
CC(C)(C)C(=O)N[C@H]1C[C@@H](Cc2cc(CN3CCOCC3)on2)C1(C)C
CNC(=O)C1(CCOCC1)N2CCC[C@H]2C(=O)NC3CCCCC3
CNC(=O)[C@H](N1CCC[C@H]1C(=O)NC2CCOCC2)c3ccccc3F
Fc1ccc(CN2CCOC[C@@H](C2)Oc3cccnc3)cc1
CCNC(=O)[C@@H]1CCCN1C2(CCC2)C(=O)NC
CCNC(=O)[C@@H]1CCCN1[C@H](C2CC2)C(=O)NC
CCCNC(=O)[C@@H]1CCCN1[C@H](C2CC2)C(=O)NC
CNC(=O)[C@@H](C1CC1)N2CCC[C@H]2C(=O)NCC(C)C
O=C(Cc1ccccc1)NC[C@H]2Cn3ccnc3CO2
CNC(=O)C1(CCCCC1)N2CCC[C@H]2C(=O)NC3CC3
CNC(=O)C1(CCOCC1)N2CCC[C@H]2C(=O)NC3CCOCC3
CNC(=O)[C@H](N1CCC[C@H]1C(=O)N2CCC2)c3ccccc3OC
CNC(=O)[C@@H](CC(C)C)N1CCC[C@H]1C(=O)N(C)Cc2cccnc2
CNC(=O)[C@H](N1CCC[C@H]1C(=O)NC2CC2)c3ccccc3OC
CNC(=O)[C@H](N1CCC[C@H]1C(=O)NCCN(C)C)c2ccccc2OC
CNC(=O)C(C)(C)N1CCC[C@H]1C(=O)NC2CC2
CC[C@H]1CN(CC[C@H]1CC(=O)NCCOC)S(=O)(=O)C
CN1C[C@H](C[C@H]1c2onc(n2)c3ccc4OCOc4c3)NC(=O)C
COc1ccc2c(c1)nc3COC[C@H](CN(C4CCC4)C5CCC5)n23
O[C@@H]1C[C@H](N(Cc2ccccc2O)C1)c3onc(Cc4ccccc4)n3
O[C@@H]1C[C@H](N(C1)C2CCOCC2)c3onc(n3)c4cccnc4
CN1C[C@H](O)C[C@H]1c2onc(CS(=O)(=O)c3ccc(C)cc3)n2
CN1C[C@H](C[C@H]1c2onc(n2)c3cnccn3)NC(=O)C4CC4
C1CC(C1)N2CC[C@@H](C2)c3oc(nn3)c4ccccc4
COc1ccccc1CN2CC[C@@H](C2)c3oc(nn3)c4cncn4C
C(N1CC[C@@H](C1)c2oc(nn2)c3occc3)c4ccc5OCOc5c4
CCN(CC)C1(Cc2cc(CC(C)C)on2)COC1
Cn1ccnc1CN2[C@@H]3CN(Cc4ccccc4O)C[C@@H]3OCC2=O
O=C1CO[C@H]2CN(C[C@H]2N1Cc3ccccc3)S(=O)(=O)c4ccccc4
CCNC(=O)N1C[C@@H]2OCC(=O)N(CC3CC3)[C@@H]2C1
Cc1ccccc1CN2C[C@@H]3OCC(=O)N(CC(=O)N)[C@@H]3C2
FC(F)(F)c1ccc(CN2C[C@H]3NC(=O)CO[C@H]3C2)cc1
CC(=O)N1CCC(CC1)N2CCOC[C@H]2c3nc(c[nH]3)c4ccc(Cl)s4
CC(C)(C)c1coc(n1)[C@@H]2COCCN2Cc3c[nH]cn3
Cn1ccnc1CN2C[C@@H](F)[C@H](C2)OCc3nc4cnccc4[nH]3
CS(=O)(=O)Nc1ccc(cc1)[C@H]2OCC(=O)N[C@@H]2CO
CN(C)[C@@H]1CO[C@H](CNC(=O)CC(C)(C)C)[C@H]1O
O[C@H]1[C@@H](CO[C@@H]1CNC(=O)C2CC2)NC3CCC(F)(F)CC3
O[C@H]1[C@@H](CO[C@@H]1CNC(=O)N2CCOCC2)NC3CCC(F)(F)CC3
CN(C)[C@@H]1CO[C@H](CNC(=O)c2cccs2)[C@H]1O
COc1ccc(CN[C@@H]2CO[C@H](CNC(=O)NC(C)C)[C@H]2O)cc1
CC(C)NC(=O)NC[C@H]1OC[C@@H](NCc2ccccc2O)[C@@H]1O
CC(=O)N1CCC(CC1)N[C@@H]2CO[C@H](CNC(=O)c3cccs3)[C@H]2O
COCCN1C[C@H]2CN(CCN2C1=O)C(=O)C3CC3
CC(C)NC(=O)NC[C@H]1OC[C@@H](NCc2cccs2)[C@@H]1O
O=C1N(Cc2ccccn2)C[C@H]3CN(CCN13)S(=O)(=O)c4ccccc4
O[C@H]1[C@@H](CO[C@@H]1CNC(=O)N2CCOCC2)NCc3ccccn3
COc1ccc(cc1)S(=O)(=O)N2CCOC[C@@H](C2)Oc3cnccn3
Cc1nc(C)c(CN2CCOC[C@@H](C2)Oc3ccc(cc3)S(=O)(=O)C)s1
Cc1oc(c(c1)C(=O)N2CCOC[C@@H](C2)Oc3cnccn3)C(F)(F)F
Cc1oc(CN2CC[C@@H](C2)c3oc(COc4ccc(F)cc4)nn3)cc1
CC(=O)N1CCC(CC1)NC2(Cc3cc(on3)C(C)(C)O)COC2
O[C@@H]([C@H]1COCC(=O)N1)c2ccc(NC(=O)c3cccnc3)cc2
O=C(N1C[C@@H]2OCC(=O)N(CC3CCCCC3)[C@@H]2C1)c4ccccn4
CC(C)(C)c1coc(n1)[C@@H]2COCCN2Cc3cnc4ccccc4c3
Cn1cc(CN2CCOC[C@H]2c3occ(n3)C(C)(C)C)c4ccccc14
Cc1nn(CCC#N)c(C)c1[C@H]2C[C@H](NCc3cccc(Cl)c3)C=C2
O[C@@H]1CCCNC[C@H]1NC(=O)c2ccc(OCc3ccccc3)cc2
COc1ccc(cc1)c2noc(n2)[C@@H]3C[C@@H](CN3C)NC(=O)NC(C)C
O=C(NCc1ccccc1)[C@@H]2Cc3[nH]cnc3CN2CC4CC4
O[C@@H]1C[C@H](N(CC2CC2)C1)c3onc(n3)c4ccc(OC(F)(F)F)cc4
CN1C[C@H](C[C@H]1c2onc(n2)c3cnccn3)NC(=O)c4ccccc4
CN1C[C@H](C[C@H]1c2onc(C)n2)NC(=O)C3CCCCC3
COCCN1CCN(CC1)C(=O)C[C@@H]2C[C@@H](C(C)C)[C@H](CC#N)C=C2C
CCNC(=O)NC[C@@H]1C=C(C)[C@H](CC(=O)NCCN(C)C)C[C@H]1C(C)C
COCC(=O)Nc1ccc(cn1)c2noc(n2)[C@@H]3CCCN3CC(C)C
COC(=O)c1cccc2nc(oc12)[C@H]3CCN(Cc4ccccc4C)C3
CC(C)N1CC[C@@H](C1)c2nc3ccc(cc3[nH]2)C(F)(F)F
FC(F)(F)c1ccc2nc([nH]c2c1)[C@H]3CCN(C3)C4CCCCC4
Cn1cncc1c2oc(nn2)[C@H]3CCN(Cc4cccnc4)C3
CCS(=O)(=O)c1ccc2oc(nc2c1)[C@H]3CCN(Cc4ccccc4)C3
O=C(C1CC1)N2CC[C@@H](C2)c3oc(Cc4c[nH]c5ccccc45)nn3
CCN(CC)C1(Cc2cc(COC)on2)COC1
Cn1ccnc1CN2[C@@H]3CN(CCCc4ccccc4)C[C@@H]3OCC2=O
CS(=O)(=O)N1C[C@@H]2OCC(=O)N(CC3CC3)[C@@H]2C1
O=C(N1C[C@@H]2OCC(=O)N(CC3CCCCC3)[C@@H]2C1)c4cnccn4
COc1ccc2[nH]c(C[C@@H]3C[C@@H](C(C)C)[C@H](CN(C)C)C=C3C)nc2c1
CN(C)[C@@H]1CO[C@H](CNC(=O)c2ccccc2)[C@H]1O
CN1CCC(CC1)N[C@@H]2CO[C@H](CNC(=O)C3CCCC3)[C@H]2O
O=C1N(Cc2cccnc2)C[C@H]3CN(CCN13)C4CCOCC4
CC(=O)N1CCN2[C@@H](CN(Cc3ccc(F)cc3)C2=O)C1
Fc1ccc(CN2C[C@H]3CN(CCN3C2=O)C(=O)c4oncc4)cc1
O=C1N(Cc2ccccn2)C[C@H]3CN(CCN13)C4CCC4
CC(=O)N1CCC(CC1)N2CCN3[C@H](C2)CN(C3=O)c4ccccc4
CC(=O)N1CCC(CC1)N2CCN3[C@H](C2)CN(Cc4ccccn4)C3=O
C(C1CC1)N2CCOC[C@@H](C2)Oc3ccccc3
O=C(N1CCOC[C@@H](C1)Oc2cnccn2)c3ccc(cc3)C#N
Fc1ccc(cc1)S(=O)(=O)N2CCOC[C@@H](C2)Oc3cnccn3
CO[C@H]1COCCN(C1)C(=O)c2oncc2
CO[C@H]1COCCN(C1)C(=O)c2cc(C)oc2C(F)(F)F
O[C@H]1[C@@H](CO[C@@H]1CNC(=O)c2cccs2)NC3CCC(F)(F)CC3
O[C@@H]1[C@@H](CNC(=O)c2ccc(F)cc2)OC[C@H]1NCc3ccccc3F
COc1ccc(O[C@H]2COCCN(Cc3cccc4OCOc34)C2)cc1
C(N1CCOC[C@@H](C1)Oc2cccnc2)c3c[nH]c4ccccc34
O[C@H]1CC[C@@H](Cc2cc(on2)c3ccccc3)O[C@@H]1CNCC4CC4
CNC(=O)[C@@H](C1CCCCC1)N2CCC[C@H]2C(=O)NC3CC3
CCNC(=O)O[C@H]1COCCN(C1)c2nc3ccccc3s2
Cc1ccc(CNC[C@H]2Cn3cc(nc3CO2)c4ccccc4)cc1
CCNC(=O)NC[C@H]1Cn2c(CO1)ncc2c3ccccc3
CC(C)NC[C@@]1(COc2ccccc2)C[C@@H](O)[C@@H](O)C1
Cc1cccc(CNC[C@H]2Cn3cc(nc3CO2)c4ccccc4)n1
Cc1cccnc1CNC[C@H]2Cn3cc(nc3CO2)c4ccccc4
FC(F)(F)Oc1cccc(CNC[C@H]2Cn3ccnc3CO2)c1
CN(C)C(=O)CO[C@H]1COCCN(C1)C2CCN(C)CC2
CNC(=O)[C@H](N1CCC[C@H]1C(=O)NCc2ccccn2)c3ccccc3
CNC(=O)[C@H](N1CCC[C@H]1C(=O)NC2CCCCC2)c3ccccc3
CNC(=O)C(C)(C)N1CCC[C@H]1C(=O)NCC(C)C
CNC(=O)C(C)(C)N1CCC[C@H]1C(=O)NCCN2CCCC2
Fc1ccc(cc1)N2C(=O)N[C@@H]3CCN([C@@H]3C2=O)C(=O)C4CCCC4
CC[C@H]1C[N@@]2CC[C@H]1C[C@@H]2CNCc3ccc4OCOc4c3
Cn1cncc1c2oc(nn2)[C@H]3CCN(Cc4ccc(F)c(F)c4)C3
COc1ccc(CN2CC[C@@H](C2)c3nc4cccc(C(=O)N)c4[nH]3)cc1
O=C(N1CCCCC1)c2onc(CC3(COC3)NC4CCCCC4)c2
CC(C)N1CCOC[C@H]1c2nc(c[nH]2)c3ccncc3
C(C1CC1)N2CCOC[C@H]2c3nc(c[nH]3)c4ccncc4
COC(=O)[C@H]1CN(CCN1S(=O)(=O)C)S(=O)(=O)C
F[C@@H]1CN(CC2CCCCC2)C[C@@H]1OCc3oc4ccccc4n3
Cn1cc(CN2C[C@@H](F)[C@H](C2)OCc3nc4cnccc4[nH]3)cn1
CC(C)CS(=O)(=O)Nc1ccc(cc1)[C@H]2OCC(=O)N[C@@H]2CO
CCS(=O)(=O)c1ccc2oc(nc2c1)[C@H]3CCN(Cc4ccccn4)C3
NC(=O)c1cccc2nc([nH]c12)[C@H]3CCN(Cc4ccccn4)C3
CN(C)[C@@H]1CO[C@H](CNC(=O)C2CCCC2)[C@H]1O
CN1CCC(CC1)N[C@@H]2CO[C@H](CNC(=O)Nc3ccccc3)[C@H]2O
CC(C)N[C@@H]1CO[C@H](CNC(=O)c2cccs2)[C@H]1O
O[C@@H]1[C@@H](CNC(=O)c2ccccc2)OC[C@H]1NC3CCC(F)(F)CC3
FC(F)(F)c1ccc2nc([nH]c2c1)[C@H]3CCN(C3)C4CCC4
O[C@@H]1[C@@H](CNC(=O)N2CCOCC2)OC[C@H]1NCc3ccc(F)cc3
O[C@H]1[C@@H](CO[C@@H]1CNC(=O)c2ccncc2)NC(=O)C3CCCC3
O=C1N2CCN(C[C@@H]2CN1C3CCCCC3)C4CCC4
CC(C)N1CCN2[C@H](C1)CN(C3CCCCC3)C2=O
O[C@@H]1C[C@@](CNCc2cccc(Cl)c2)(COc3cccnc3)C[C@@H]1O
CS(=O)(=O)NC[C@H]1Cn2c(CO1)ncc2c3ccc4OCCOc4c3
CC(=O)N1CCC(CC1)NC[C@H]2Cn3c(CO2)ncc3c4ccccc4
COc1ccc(CNC[C@H]2Cn3ccnc3CO2)cn1
OC(=O)C[C@@H]1CCN(C[C@@H]1CCN2CCCCC2)C(=O)c3cccs3
Cc1nc(C)c(CNC[C@@]2(COc3cccnc3)C[C@@H](O)[C@@H](O)C2)s1
COC(=O)[C@@H]1Cc2ncn(C)c2CN1S(=O)(=O)Cc3ccccc3
OC[C@H]1NC(=O)CO[C@@H]1c2ccc(NS(=O)(=O)c3ccccc3)cc2
COCCN1CCN(CC1)C(=O)C[C@@H]2C[C@@H](C(C)C)[C@H](CO)C=C2C
CC[C@H]1CN(CC[C@H]1CC(=O)NC2CC2)C(=O)c3cccnc3
CCCNC(=O)C[C@@H]1CCN(C[C@@H]1CC)C(=O)c2cccnc2
CC[C@H]1CN(CC[C@H]1CC(=O)NCCOC)C(=O)c2cccnc2
CC[C@H]1CN(CC[C@H]1CC(=O)NCCSC)S(=O)(=O)C
CC(C)(C)C(=O)N1CC[C@H]2NC(=O)N(C(=O)[C@@H]12)c3ccc(F)cc3
Fc1ccc(cc1)N2C(=O)N[C@@H]3CCN([C@@H]3C2=O)C(=O)C4CC4
COCC(=O)N1CCN(C[C@H]1C(=O)OC)C(=O)c2cccs2
COCC(=O)N1CCN([C@H](C1)C(=O)OC)C(=O)C2CCCCC2
CC(C)(C)CC(=O)N1CC[C@@H](CC(=O)O)[C@@H](CCN2CCCCC2)C1
O=C(N1CCOCC1)N2CC[C@H]3NC(=O)N(Cc4ccccc4)C(=O)[C@@H]23
OC(=O)C[C@@H]1CCN(C[C@@H]1CCN2CCCCC2)C(=O)C3CCCC3
CC(=O)N1CC[C@H]2CC(=O)N(CC[C@H]2C1)C3CCCCC3
CS(=O)(=O)N1CC[C@@H](CC(=O)O)[C@@H](CC2=NCCc3cc(F)ccc23)C1
COCCNC(=O)[C@H]1CN2CCC1C[C@@H]2Cn3cc(nn3)C(C)(C)C
CC(C)(C)c1cn(C[C@H]2CC3CCN2C[C@@H]3C(=O)NC4CC4)nn1
CNCc1cn(C[C@H]2C[C@@H]3CCN2C[C@@H]3C(=O)NC4CCCCC4)nn1
CC(C)(C)c1cn(C[C@H]2CC3CCN2C[C@@H]3C(=O)N4CCOCC4)nn1
CC(C)(O)c1cn(C[C@H]2C[C@@H]3CCN2C[C@@H]3C(=O)N4CCOCC4)nn1
COCc1cn(C[C@H]2C[C@@H]3CCN2C[C@@H]3C(=O)N4CCOCC4)nn1
COCc1cn(C[C@H]2CC3CCN2C[C@@H]3C(=O)Nc4ccccc4)nn1
OCCc1cn(C[C@H]2C[C@@H]3CCN2C[C@@H]3C(=O)Nc4ccccc4)nn1
OCc1cn(C[C@H]2CC3CCN2C[C@@H]3C(=O)Nc4ccccc4)nn1
CNCc1cn(C[C@H]2CC3CCN2C[C@@H]3C(=O)Nc4ccccc4)nn1
CC[C@H]1C[N@@]2CC[C@H]1C[C@@H]2CNC(=O)c3occc3
CC[C@H]1C[N@@]2CC[C@H]1C[C@@H]2CNC(=O)Nc3cccc(c3)C(F)(F)F
CC[C@H]1C[N@@]2CC[C@H]1C[C@@H]2CNC(=O)Nc3cccc(c3)C#N
CC[C@H]1C[N@@]2CC[C@H]1C[C@@H]2CNC(=O)Nc3ccc(Br)cc3
CC[C@H]1C[N@@]2CC[C@H]1C[C@@H]2CNC(=O)Nc3cc(OC)cc(OC)c3
CC[C@H]1C[N@@]2CC[C@H]1C[C@@H]2CNC(=O)NC3CCCCC3
CC[C@H]1C[N@@]2CC[C@H]1C[C@@H]2CNC(=O)Nc3ccccc3
CC[C@H]1CN(CC[C@H]1CC(=O)NCCN2CCOCC2)C(=O)C3CC3
CC(C)(C)CC(=O)N1CC[C@H]2NC(=O)N(Cc3ccccc3)C(=O)[C@@H]12
COC(=O)[C@@H]1CN(CCN1S(=O)(=O)c2ccccc2)C(=O)NC(C)C
COCC(=O)N1CCN(C[C@@H]1C(=O)OC)C(=O)C
COc1ccc(cc1)C(=O)N2CCN3[C@@H](C2)C(=O)NCC3=O
O=C(NC[C@H]1C[C@@H]2CC[N@]1C[C@@H]2CN3CCOCC3)Nc4ccsc4
COCC(=O)NC[C@H]1C[C@@H]2CCN1C[C@@H]2c3cc(nn3C)c4cccs4
CC(=O)NC[C@H]1C[C@@H]2CCN1C[C@@H]2c3cc(nn3C)c4cccs4
Cn1nc(cc1[C@H]2CN3CC[C@H]2C[C@@H]3CNS(=O)(=O)C)c4cccs4
CCNC(=O)NC[C@H]1C[C@@H]2CCN1C[C@@H]2c3cc(nn3C)c4cccs4
Cn1nc(cc1[C@H]2CN3CC[C@H]2C[C@@H]3CNS(=O)(=O)C)c4ccccc4
O=C(NC[C@H]1C[C@@H]2CC[N@]1C[C@@H]2CN3CCCCC3)Nc4ccsc4
O=C(NC[C@H]1C[C@@H]2CC[N@]1C[C@@H]2CN3CCCCC3)Nc4ccccc4
CC1CCN(C[C@H]2C[N@@]3CC[C@H]2C[C@@H]3CNC(=O)Nc4ccsc4)CC1
O=C(NC[C@H]1C[C@@H]2CC[N@]1C[C@@H]2CN3CCCCC3)c4occc4
CC1CCN(C[C@H]2C[N@@]3CC[C@H]2C[C@@H]3CNC(=O)c4occc4)CC1
COCC(=O)NC[C@H]1C[C@@H]2CC[N@]1C[C@@H]2CN(C)c3ccccc3
O=S(=O)(NC[C@H]1C[C@@H]2CC[N@]1C[C@@H]2CN3CCOCC3)c4ccccc4
CC[C@H]1CN(CC[C@H]1CC(=O)O)C(=O)C(C)(C)C
CC[C@H]1C[N@@]2CC[C@H]1C[C@@H]2CNCc3ccc(OC)cc3
CC(C)NC(=O)C[C@@H]1CCNC[C@@H]1Cc2cc(on2)c3ccccc3
CC(=O)N1CC[C@H]2CC(=O)N(Cc3ccc4OCOc4c3)CC[C@H]2C1
CCNC(=O)N1CC[C@H]2CC(=O)N(CC[C@H]2C1)C3CCCCC3
CCNC(=O)N1CC[C@H]2CC(=O)N(CCN3CCNC3=O)CC[C@H]2C1
CC(C)(C)CC(=O)N1CC[C@H]2CC(=O)N(CCc3c[nH]cn3)CC[C@H]2C1
Cn1nc(cc1[C@H]2CN3CC[C@H]2C[C@@H]3CN)c4cccs4
COc1ccc(cc1)c2noc(n2)[C@@H]3C[C@@H](O)CN3C4CCN(C)CC4
COC(=O)[C@@H]1Cc2ncn(C)c2CN1S(=O)(=O)c3ccc(Cl)cc3
CC(=O)N1CC[C@H]2CC(=O)N(CC[C@H]2C1)C3CC3
COCC(=O)N[C@H]1C[C@@H]2N(C1)[C@H](CCC(=O)NC3CC3)CNC2=O
CN1C[C@H](O)C[C@H]1c2onc(n2)c3ccc4OCOc4c3
CN1CCC(CC1)N2C[C@H](O)C[C@H]2c3onc(Cc4ccccc4)n3
O[C@@H]1C[C@H](N(C1)C2CCOCC2)c3onc(n3)c4ccc(F)cc4
COc1ccc(CN2C[C@H](O)C[C@H]2c3onc(n3)c4ccccc4)cc1
CC(C)(C)c1onc(C[C@H]2CNCC[C@H]2CC(=O)N3CCCCC3)c1
CCN(CC)C(=O)CC[C@@H]1CNC(=O)[C@@H]2C[C@@H](CN12)NC(=O)C3CC3
CCN(CC)CC[C@H]1CN(CC[C@H]1CC(=O)O)C(=O)C2CCC2
CCN(CC)CC[C@H]1CN(CC[C@H]1CC(=O)O)C(=O)CC(C)(C)C
CC(C)(C)NC(=O)C[C@@H]1CCNC[C@@H]1Cc2cc(on2)C(C)(C)C
CC(C)(C)c1onc(C[C@H]2CNCC[C@H]2CC(=O)NCc3cccs3)c1
CN1C[C@H](C[C@H]1c2onc(n2)c3ccc(C)cc3)NC(=O)CC(C)(C)C
CC(C)NC(=O)N[C@H]1C[C@H](N(C)C1)c2onc(n2)c3ccc(C)cc3
CN1C[C@H](C[C@H]1c2onc(C)n2)NC(=O)NC3CCCCC3
CN1C[C@H](C[C@H]1c2onc(C)n2)NC(=O)Nc3cccc(F)c3
CN1C[C@H](C[C@H]1c2onc(C)n2)NC(=O)Nc3ccccc3
CN1C[C@H](C[C@H]1c2onc(n2)c3cnccn3)NC(=O)CC(C)(C)C
CC(C)NC(=O)C[C@@H]1CCNC[C@@H]1Cc2cc(on2)c3ccccn3
CN1CCN(CC[C@@H]2CC[C@H](O)[C@H](O2)C(=O)Nc3ccccc3)CC1
O=C(C1CC1)N2CC[C@H]3NC(=O)N(C(=O)[C@@H]23)c4ccccc4
Cc1ccc(cc1)N2C(=O)N[C@@H]3CCN([C@@H]3C2=O)C(=O)C4CC4
O=C(N1CC[C@H]2NC(=O)N(Cc3ccccc3)C(=O)[C@@H]12)c4ccccc4
Fc1ccc(cc1)N2C(=O)N[C@@H]3CCN([C@@H]3C2=O)C(=O)c4ccccc4
COC(=O)[C@@H]1CN(CCN1S(=O)(=O)C)S(=O)(=O)c2ccccc2
COCC(=O)N1CCN([C@H](C1)C(=O)OC)C(=O)c2cccs2
COC(=O)[C@@H]1CN(CCN1C(=O)C)C(=O)Nc2ccccc2
CC(=O)N1CC[C@@H](C1)c2oc3ccc(C)cc3n2
COc1ccccc1c2oc(nn2)[C@H]3CCN(C3)C(=O)C
COc1ccccc1c2oc(nn2)[C@H]3CCN(C3)C(=O)C4CC4
Cc1nn(c(C)c1[C@H]2C[C@H](NC(=O)CCC(=O)O)C=C2)c3ccccn3
COC(=O)[C@@H]1Cc2ncn(C)c2CN1S(=O)(=O)c3cccs3
C1C[C@@H](CN1)c2oc(nn2)c3ccncc3
FC(F)(F)c1ccc(cc1)c2c[nH]c(n2)[C@@H]3COCCN3
CN1[C@@H]2CN(C[C@@H]2OCC1=O)C(=O)Nc3ccc(F)cc3
CN1C[C@@H](F)[C@H](C1)OCc2nc3ccccc3n2C
FC(F)(F)c1ccc2[nH]c(nc2c1)[C@H]3CCNC3
Fc1ccc2nc([nH]c2c1)[C@H]3CCNC3
CC(C)NC(=O)N1CCN2[C@@H](COC2=O)C1
COCC(=O)N1CCN2[C@@H](COC2=O)C1
O=C1CO[C@H]2CN(Cc3ccc(cc3)C#N)C[C@H]2N1
Fc1ccc(CN2C[C@H]3NC(=O)CO[C@H]3C2)cc1F
O=C1CO[C@H]2CN(Cc3ccc4OCOc4c3)C[C@H]2N1
C(c1oc(nn1)[C@H]2CCNC2)c3c[nH]c4ccccc34
Fc1ccc(cc1)c2noc(n2)[C@@H]3Cc4nc[nH]c4CN3
C1N[C@@H](Cc2nc[nH]c12)c3onc(n3)c4ccncc4
C1N[C@@H](Cc2nc[nH]c12)c3onc(n3)c4ccccc4
Cc1ccc(cc1)c2noc(n2)[C@@H]3Cc4nc[nH]c4CN3
CCNC(=O)NC[C@H]1COCc2nc3cc(C)ccc3n12
CC(C)N1C[C@@H](F)[C@H](C1)OCc2nc3ncccc3[nH]2
F[C@@H]1CN(CC2CC2)C[C@@H]1OCc3nc4ncccc4[nH]3
O=C1NC[C@H]2CN(CCN12)C3CCOCC3
CS(=O)(=O)c1ccc(cc1)c2c[nH]c(n2)[C@@H]3COCCN3
Oc1cccc(c1)c2onc(CC3(COC3)N(CC4CC4)CC5CC5)c2
CC1(C)[C@H](Cc2cc(CO)on2)C[C@@H]1N(CC3CC3)CC4CC4
CCNC(=O)N1C[C@@H]2OCC(=O)N(C(C)C)[C@@H]2C1
CC(C)[C@@H]1C[C@@H](Cc2oc(C)nn2)C(=C[C@H]1CN3CCCC3)C
COCC(=O)NC[C@H]1C[C@@H]2CC[N@]1C[C@@H]2CN3CCc4ccccc4C3
COC(=O)[C@@H]1Cc2ncn(C)c2CN1S(=O)(=O)c3ccc(C)cc3
CC(C)[C@@H]1C[C@@H](Cc2oc(C)nn2)C(=C[C@H]1CN3CCOCC3)C
COC(=O)c1cccc2nc(oc12)[C@H]3CCN(Cc4ccccc4)C3
CC(C)N1C[C@@H]2OCC(=O)N(Cc3ccccc3)[C@@H]2C1
COc1ccc(cc1)c2onc(C[C@@H]3C[C@H](N(C)C)C3(C)C)c2
COc1ccc(cc1)c2c[nH]c(n2)[C@@H]3COCCN3
C[C@@H](NC(=O)c1cc(C)oc1C)c2onc(C)c2C(=O)O
O=C([C@@H]1Cc2[nH]cnc2CN1CC3CC3)N4CCCC4
CNC(=O)[C@H](N1CCC[C@H]1C(=O)NCc2cccnc2)c3ccccc3
Cc1nn(CCC#N)c(C)c1[C@H]2C[C@H](NCc3ccc(F)cc3)C=C2
CC(C)N1C[C@H](O)C[C@H]1c2onc(CS(=O)(=O)c3ccc(C)cc3)n2
CN1C[C@H](O)C[C@H]1c2onc(n2)c3ccc(OC(F)(F)F)cc3
CC(C)[C@@H]1C[C@@H](CC(=O)N2CCN(CCO)CC2)C(=C[C@H]1CC#N)C
COCC(=O)Nc1ccc(cn1)c2noc(n2)[C@@H]3CCCN3C
COCC(=O)Nc1ccc(cn1)c2noc(n2)[C@@H]3CCCN3C(C)C
COCc1onc(C[C@@H]2CC[C@H](O)[C@@H](CNCC(C)C)O2)c1
Cn1ccnc1CN2C[C@H]3CN(CCN3C2=O)S(=O)(=O)C
O[C@H]1CC[C@@H](CCN2CCCCC2)O[C@@H]1C(=O)Nc3ccccc3
CC(C)c1noc(n1)[C@@H]2C[C@@H](CN2C)NS(=O)(=O)Cc3ccccc3
CS(=O)(=O)c1ccc(CN2C[C@@H]3OCC(=O)N(CC(=O)N)[C@@H]3C2)cc1
O=C1N(Cc2ccccn2)C[C@H]3CN(CCN13)C4CCOCC4
CO[C@H]1COCCN(C1)C(=O)c2ccc(cc2)C#N
C[C@@H](NCc1cccc(Cl)c1)c2onc(C)c2C(=O)O
CC(=O)NC[C@H]1OC[C@@H](NC2CCC(F)(F)CC2)[C@@H]1O
CN1CCC[C@H]1c2onc(n2)c3cncnc3N
O[C@@H]1[C@@H](CNS(=O)(=O)c2ccccc2)OC[C@H]1NCc3cccs3
Cc1ccc(cc1)c2cn3C[C@H](CNCc4cnn(C)c4)OCc3n2
Nc1ncncc1c2noc(n2)[C@@H]3CCCN3CC4CC4
CC(C)NC(=O)N[C@H]1C[C@H](N(C)C1)c2onc(n2)c3ccncc3
CC(C)(O)c1onc(CC2(COC2)NCC3CCCCC3)c1
CS(=O)(=O)NC[C@H]1OC[C@@H](NC2CCC(F)(F)CC2)[C@@H]1O
CC(C)(C)CC(=O)NC[C@H]1OC[C@@H](NC2CCC(F)(F)CC2)[C@@H]1O
Cc1ccc(cc1)S(=O)(=O)NC[C@H]2OC[C@@H](NCc3cccnc3)[C@@H]2O
Cc1ccc(cc1)S(=O)(=O)NC[C@H]2OC[C@@H](NCc3ccncc3)[C@@H]2O
COc1ccc(cc1)c2cn3C[C@H](CNCc4nccn4C)OCc3n2
Cn1cncc1c2oc(nn2)[C@H]3CCN(C3)C4CCOCC4
COCC(=O)NC[C@@]1(COc2cnccn2)C[C@@H](O)[C@@H](O)C1
CN1C[C@@H](F)[C@H](C1)OCc2nc3ccccc3[nH]2
CC(=O)N1CC[C@@H](C1)c2oc(Cc3c[nH]c4ccccc34)nn2
F[C@@H]1CN(Cc2nccs2)C[C@@H]1OCc3nc4cnccc4[nH]3
O[C@@H]1C[C@@](CNC(=O)C2CC2)(COc3cnccn3)C[C@@H]1O
COCC(=O)NC[C@@]1(COc2cccnc2)C[C@@H](O)[C@@H](O)C1
CC(=O)NC[C@@]1(COc2cnccn2)C[C@@H](O)[C@@H](O)C1
O[C@H]1[C@@H](CO[C@@H]1CNC(=O)Nc2ccccc2)NCc3ccccc3F
CN(C)C[C@H]1O[C@H](Cc2cc(on2)c3ccccn3)CC[C@@H]1O
COc1cccc(CN2CCN3[C@@H](CNC3=O)C2)n1
CC(C)NC(=O)NC[C@H]1OC[C@@H](NCc2ccc(F)cc2)[C@@H]1O
C(NCc1ccccc1)[C@H]2COCc3nc4cccnc4n23
Cc1cccc(CNC[C@H]2COCc3nc4cccnc4n23)n1
Cc1ccc(CN2C[C@H](O)C[C@H]2c3onc(n3)c4ccc(F)cc4)cc1
CC(C)(C)c1onc(C[C@H]2CNCC[C@H]2CC(=O)Nc3ccccc3)c1
CCNC(=O)N[C@H]1C[C@@H](Cc2cc(CN3CCCCC3)on2)C1(C)C
C(NC1CCOCC1)[C@H]2COCc3nc4cccnc4n23
CC(C)NC[C@H]1COCc2nc3cccnc3n12
CC(C)NC(=O)NC[C@H]1OC[C@@H](NCc2ccccc2F)[C@@H]1O
CS(=O)(=O)N1CC[C@@H](C1)c2nc3ccc(cc3[nH]2)C(F)(F)F
FC(F)(F)Oc1ccc(cc1)c2noc(n2)[C@@H]3Cc4nc[nH]c4CN3
COc1ccc2c(c1)nc3COC[C@H](CNCc4cnn(C)c4)n23
CN1CCC(CC1)N2CC[C@@H](C2)c3nc4ccc(cc4[nH]3)C(F)(F)F
FC(F)(F)c1ccc2nc([nH]c2c1)[C@H]3CCN(C3)C4CCOCC4
Cc1oc(nn1)[C@H]2CCN(CCCc3ccccc3)C2
CN(C)CCN(C)C[C@H]1C[N@@]2CC[C@H]1C[C@@H]2CNC(=O)Nc3ccsc3
C(C1CC1)N2CCOC[C@@H](C2)Oc3cccnc3
CC(C)Cc1onc(CC2(COC2)NCc3occc3)c1
Cc1oc(CNC2(Cc3cc(on3)c4ccccn4)COC2)cc1
COc1ccc(CNC2(Cc3cc(CC(C)C)on3)COC2)cc1
O=C1CO[C@H]2CN(C[C@H]2N1Cc3ccccn3)C4CCOCC4
Cc1cc2nc(CO[C@H]3CN(C[C@H]3F)C4CCC4)[nH]c2cc1C
C(NCc1ccc2OCOc2c1)[C@H]3Cn4ccnc4CO3
COCc1oc(CN[C@H]2C[C@@H](Cc3cc(CCO)on3)C2(C)C)cc1
F[C@@H]1CN(C[C@@H]1OCc2oc3ccccc3n2)C(=O)c4oncc4
COc1ccc(cc1)c2noc(n2)[C@@H]3C[C@@H](O)CN3C4CCOCC4
CC(C)N[C@@H]1CO[C@H](CNC(=O)Nc2ccccc2)[C@H]1O
CC(=O)N1C[C@@H](F)[C@H](C1)OCc2oc3ccccc3n2
Cc1cccc(c1)c2noc(n2)[C@@H]3C[C@@H](O)CN3C4CCOCC4
COc1ccc(cc1)c2noc(n2)[C@@H]3C[C@@H](O)CN3C4CCCCC4
CC(C)C[C@@H]1N[C@@H](Cc2c[nH]c3cccc1c23)C(=O)NC4CCOCC4
CN1[C@H](CO)[C@H](OCC1=O)c2ccc(NC(=O)c3cccnc3)cc2
CN1[C@H](CO)[C@H](OCC1=O)c2ccc(NC(=O)c3cccc(F)c3)cc2
CC(=O)N1CCC(CC1)N2CCOC[C@H]2c3nc(c[nH]3)c4cccnc4
CC(C)(C)CC(=O)NC[C@H]1OC[C@@H](NCc2ccccn2)[C@@H]1O
COCCN1C[C@H]2CN(CCN2C1=O)C(=O)c3ccc4OCOc4c3
CO[C@H]1COCCN(Cc2c[nH]c3ccccc23)C1
CC(C)[C@@H]1C[C@@H](CC(=O)NCCN(C)C)C(=C[C@H]1CNS(=O)(=O)C)C
Fc1ccccc1c2oc(nn2)[C@H]3CCN(C3)C(=O)C4CC4
O=S(=O)(NC[C@H]1C[C@@H]2CC[N@]1C[C@@H]2CN3CCCCC3)c4ccccc4
CCN(CC)CC[C@H]1CN(CC[C@H]1CC(=O)O)C(=O)C(C)(C)C
CNC(=O)C(C)(C)N1CCC[C@H]1C(=O)NCCN(C)C
O=C(C1CC1)N2CC[C@@H](C2)c3oc4ccccc4n3
Cc1ccc(cc1)N2C(=O)N[C@@H]3CCN([C@@H]3C2=O)C(=O)C4CCCC4
CCNC(=O)N1CC[C@@H](CC(=O)O)[C@@H](CC2=NCCc3ccccc23)C1
COc1ccc(CN2C[C@@H]3OCC(=O)N(Cc4nccn4C)[C@@H]3C2)cc1
COc1cc(OC)c2C(=O)OC(=Cc2c1)CC(O)CC(=O)C
O[C@H]1[C@@H](Oc2cc(O)cc(O)c2C1=O)c3ccc(O)cc3
COc1cc(O)cc2OC(CC(=O)c12)c3ccc(O)cc3
COC1=C(Oc2cc(O)cc(O)c2C1=O)c3ccc(O)cc3
CC1=Cc2c(C)cc(O)cc2C(=O)O1
CC(O)CC1=Cc2c(C)cc(O)cc2C(=O)O1
O[C@H]1Cc2c(O)cc(O)cc2O[C@@H]1c3ccc(O)cc3
OC1CCN2C(=O)c3ccccc3N=C12
COc1cc(ccc1O)C2CC(=O)c3c(O)cc(O)cc3O2
Cc1nn(C(=O)c2cccnc2)c(C)c1C
Cc1nc(SCC(=O)Nc2ccc(cc2)C(=O)N)c(C#N)c(C)c1C
COc1ccc(NC(=O)NC2=C(O)c3ccccc3OC2=O)cc1
CCC1=NN2C(=NC(=O)\C(=C\c3cccn3c4cccc(Cl)c4)\C2=N)S1
CCC1=NN2C(=NC(=O)\C(=C\c3cccn3c4ccc(Cl)cc4)\C2=N)S1
CCC1=NN2C(=NC(=O)\C(=C\c3cccn3c4ccc(Br)cc4)\C2=N)S1
CCOCc1nc(sc1C(=O)NCCCc2occc2)N3CCOCC3
O=C(NCCC1=CCCCC1)c2n[nH]c3CCCCc23
CC(NS(=O)(=O)C)c1onc(n1)c2ccc(C)cc2
Cc1ccc(cc1)C2=NN(CC(=O)Nc3nccs3)C(=O)C=C2
CN(C)CCNCC1CCOC(C)(C)C1
CCN(CC)CCNCC1CCOC(C)(C)C1
CN(C)CCCNCC1CCOC(C)(C)C1
CCN(CC)CCCNCC1CCOC(C)(C)C1
CCc1noc(n1)c2cccc(OCC(=O)NC(C)C)c2
CCCNC(=O)COc1cccc(c1)c2onc(n2)C(C)C
CC(C)NC(=O)COc1cccc(c1)c2onc(n2)C(C)C
CC(C)c1noc(n1)c2cccc(OCC(=O)N)c2
COCCNC1=C(C(=O)C1=O)c2ccc(C)cc2
COCCCNC1=C(C(=O)C1=O)c2ccc(C)cc2
CN(C)CCNC1=C(C(=O)C1=O)c2ccccc2
CCN(CC)CCNC1=C(C(=O)C1=O)c2ccccc2
COCCCNC1=C(C(=O)C1=O)c2ccccc2
CCCN(CCC)CCNC1=C(C(=O)C1=O)c2ccccc2
COC(=O)c1ccccc1NC(=O)c2c(C)cn(C)c2CC(=O)O
COc1ccc(OC)c(NC(=O)c2c(C)cn(C)c2CC(=O)O)c1
COc1ccc(C)cc1NC(=O)c2c(C)cn(C)c2CC(=O)O
Cc1cc2NC(=O)C(=O)Nc2cc1S(=O)(=O)NC3CCCCC3
CC1CCC(CC1)NS(=O)(=O)c2cc3NC(=O)C(=O)Nc3cc2C
COCCNC1=C(C(=O)C1=O)c2ccc(Cl)cc2
COCCCNC1=C(C(=O)C1=O)c2ccc(Cl)cc2
COc1cccc(CNC(=O)CCC2=Nc3ccccc3S(=O)(=O)N2)c1
CN1CCN(CC1)c2ccc(NS(=O)(=O)c3ccc(Br)s3)cc2C(=O)O
CN1CCN(CC1)c2ccc(NS(=O)(=O)c3ccc(Cl)s3)cc2C(=O)O
OC(=O)c1cc(NS(=O)(=O)c2ccc(Cl)s2)ccc1N3CCOCC3
O=C(N1CCc2ccccc12)c3ccc(nn3)N4CCCCCC4
O=C(CCN1N=C(C=CC1=O)C(=O)Nc2ccccc2)Nc3nccs3
Cc1nnc(NC(=O)CSCC2=CC(=O)N3C=CC=CC3=N2)s1
CC(C)c1nnc(NC(=O)CSCC2=CC(=O)N3C=CC=CC3=N2)s1
CC(C)c1nnc(NC(=O)CSCC2=CC(=O)N3C=CC=C(C)C3=N2)s1
CC(C)c1nnc(NC(=O)CSCC2=CC(=O)N3C=CC(=CC3=N2)C)s1
CC(C)c1nnc(NC(=O)CSCC2=CC(=O)N3C=C(C)C=CC3=N2)s1
CC(C)c1nnc(NC(=O)CSCC2=CC(=O)N3C(=CC=CC3=N2)C)s1
CCn1nc(Br)nc1Sc2ccccc2NC(=O)C
CC(C)NC(=O)COc1cc(C)c2c(C)nn(c3ccc(C)cc3)c2n1
CCCNC(=O)COc1cc(C)c2c(C)nn(c3ccc(C)cc3)c2n1
CCC(C)NC(=O)CCn1ccc(C)n1
Cc1ccn(CCC(=O)NCc2occc2)n1
COc1ccccc1N2CCN(CC2)C(=O)CCn3ccc(C)n3
Cc1oc(CNC(=O)CCn2ccc(C)n2)cc1
CC(Cc1occc1)NC(=O)CCn2ccc(C)n2
Cc1ccn(CCC(=O)NCCc2occc2)n1
O=C(CCn1cccc1)NCc2oc(CN3CCCCCC3)cc2
CN1CCN(CC1)c2ncc(C(=O)N3CCCCCC3)c(C)n2
CN1CCN(CC1)C(=O)c2cnc(nc2C)N3CCN(C)CC3
CN1CCN(CC1)c2ncc(C(=O)N3CCCCC3)c(C)n2
CCOCCCNC(=O)NCc1c(C)nn(C)c1C
CCN(CC)S(=O)(=O)c1ccc2SCC(=O)N(Cc3ccccn3)c2c1
CCN(CC)S(=O)(=O)c1ccc2SCC(=O)N(Cc3cccnc3)c2c1
CCN(CC)S(=O)(=O)c1ccc2SCC(=O)N(Cc3ccncc3)c2c1
CCCNC(=O)COc1cc(C)c2c(C)nn(c3ccccc3)c2n1
CCNC(=O)COc1cc(CC)c2c(C)nn(c3ccc(C)cc3)c2n1
CCOC(=O)Cc1csc(NC(=O)C2=NNC(=O)C=C2)n1
Cc1ccc(NC(=O)C2=NN(CC(=O)NC3CCCC3)C(=O)C=C2)cc1
Cc1ccc(NC(=O)C2=NN(CC(=O)Nc3nccs3)C(=O)C=C2)cc1
CCOCc1nc(sc1C(=O)NCc2occc2)N3CCCC3
CCOCc1nc(sc1C(=O)NCCC(=O)OCC)N2CCCC2
CCOCc1nc(sc1C(=O)NCc2occc2)N3CCOCC3
CCOCCCNC(=O)C1(C)CCC(=O)N1c2ccccc2F
CCOCCCNC(=O)C1(C)CCC(=O)N1c2cc(OC)ccc2OC
CCOCCCNC(=O)C1(C)CCC(=O)N1c2ccccc2OC
CCOCCCNC(=O)C1(C)CCC(=O)N1Cc2ccccc2F
Cn1nnc(NCc2ccccc2OCc3ccc(Cl)cc3)n1
Cn1nnc(NCc2ccc(OCc3ccc(Cl)cc3)cc2)n1
CCOc1cc(CNc2nnn(C)n2)ccc1OCc3ccc(Cl)cc3
CCn1nnc(NCc2ccccc2OCc3ccc(Cl)cc3)n1
CCCn1nnc(NCc2ccccc2OCc3ccc(Cl)cc3)n1
CC(=O)Nc1ccccc1Sc2nc(Br)nn2C
CCC(=O)Nc1ccccc1Sc2nc(Br)nn2C
Cn1nc(Br)nc1Sc2ccccc2NC(=O)C3CC3
COCCN1CCC2=C(C1)C(=O)NC(=N2)SCc3ccc(F)cc3
CCCN1CCC2=C(C1)C(=O)NC(=N2)SCc3ccc(F)cc3
CC(=O)Nc1c(C)noc1\C=C/c2ccc(C)c(c2)S(=O)(=O)NC3CC3
CCC(C)NS(=O)(=O)c1ccc(\C=C/c2onc(C)c2NC(=O)C)cc1
CC(=O)Nc1c(C)noc1\C=C/c2ccc(cc2)S(=O)(=O)N3CCCC3
CC(=O)Nc1c(C)noc1\C=C/c2ccc(cc2)S(=O)(=O)NC3CC3
COC(=O)c1ccc(cc1)c2oc(\C=C/3\N(C)C(=N)NC3=O)cc2
CN1C(=N)NC(=O)/C/1=C/c2oc(cc2)c3ccc(Br)cc3
COc1ccc2c(c1)cc3\C(=N/C)\N(Cc4ccccc4)CCn23
CN1C(=N)NC(=O)/C/1=C\c2oc(cc2)c3ccc(F)cc3
CCCOC(=O)c1ccc(cc1)c2oc(\C=C/3\N(C)C(=N)NC3=O)cc2
CCOCCCNC(=O)C(NC(=O)Cc1cccs1)c2ccccc2
CCOCCCNC(=O)C(NC(=O)Cc1cccs1)c2ccc(C)cc2
CCOC(=O)CCN1C=Nc2onc(c3ccc(OC)cc3)c2C1=O
CCOC(=O)CCN1C=Nc2onc(c3cc(OC)ccc3Cl)c2C1=O
COc1ccc(Cl)c(c1)c2noc3N=CN(CCC(=O)O)C(=O)c23
COCCNC(=O)c1ccc2C(=O)N3CCCCCC3=Nc2c1
FC(F)(F)c1nnc(NC(=O)CCC(=O)NCC2CCCO2)s1
Clc1ccccc1C(=O)N2CCN(CCc3ccccn3)CC2
Cc1ccc(Nc2cc(nc(C)n2)N3CCN(CC3)S(=O)(=O)C)cc1
CC(C)NC(=O)CN1C(=CC(=O)n2nc(nc12)c3cccs3)C
COC(=O)CN1C(=CC(=O)n2nc(nc12)c3cccs3)C
COCCCNC(=O)CN1C(=CC(=O)n2nc(nc12)c3cccs3)C
CC1=NNC(=O)C(=C1)Cc2ccc(cc2)S(=O)(=O)N3CCCC3
CN1CCC(=CC1)c2noc(CCC(=O)N3CCc4ccccc34)n2
COCCNC(=O)c1ccc2C(=O)N3CCCCC3=Nc2c1
COc1cccc(c1)N2CCN(CC2)C(=O)c3noc4CCCCCc34
COc1cccc(c1)N2CCN(CC2)C(=O)c3noc4CCCCc34
CCOC(=O)CNC(=O)NCc1cc(C)n(c1C)c2ccc(OC)cc2
CCOC(=O)CNC(=O)NCc1cc(C)n(c1C)c2ccccc2OC
COc1ccccc1n2c(C)cc(CNC(=O)NC(C)C)c2C
O=C(NCc1occc1)c2cccc(n2)C(=O)NCc3occc3
COc1ccc(Cl)cc1Nc2nc(N)c(s2)C(=O)C
COc1ccc(Nc2nc(N)c(s2)C(=O)C)cc1Cl
COc1ccc(Nc2nc(N)c(s2)C(=O)C)cc1OC
CCCC(=O)N1C=CN(C1=O)S(=O)(=O)c2ccc(C)cc2
CC(C)CC(=O)N1C=CN(C1=O)S(=O)(=O)c2ccc(C)cc2
CCC(CC)C(=O)N1C=CN(C1=O)S(=O)(=O)c2ccc(C)cc2
Cc1ccc(cc1)S(=O)(=O)N2C=CN(C(=O)COc3ccccc3)C2=O
CCc1onc(n1)c2ccc(cc2)C(=O)N3CCC4(CC3)OCCO4
CCc1onc(n1)c2ccc(NC(=O)N3CCCC3)cc2
CCc1onc(n1)c2ccc(NC(=O)N3CCC4(CC3)OCCO4)cc2
CCc1onc(n1)c2ccc(NC(=O)N3CCOCC3)cc2
CCCN(CC(=O)N1CCNCC1)C(=O)c2cccc(Cl)c2
CC(C)OCCCN(CC(=O)N1CCNCC1)C(=O)c2cccc(Cl)c2
CC(C)OCCCN(CC(=O)N1CCNCC1)C(=O)c2ccc(F)cc2
COc1ccccc1CNC2=C(O)C(=O)C2=O
COc1cccc(CNC2=C(O)C(=O)C2=O)c1
COc1ccc(OC)c(CNC2=C(O)C(=O)C2=O)c1
Cc1n[nH]c(C)c1CC(=O)NCc2ccccc2Cl
Fc1cc(Br)ccc1NC(=O)c2cc(CN3CCOCC3)on2
CCOC(=O)CNC(=O)NCc1cccn1Cc2ccccc2
CCOC(=O)CNC(=O)NCc1cccn1Cc2cccc(C)c2
CCOC(=O)CNC(=O)NCc1cccn1Cc2ccc(F)cc2
CCOC(=O)CNC(=O)NCc1cccn1Cc2ccccc2F
CCOC(=O)CNC(=O)NCc1cccn1Cc2ccccc2C
COCCCNC(=O)NCc1cccn1Cc2ccccc2C
CCOC(=O)N1CCN(CC1)C(=O)CCn2cccc2
CCCN1CCN(CC1)C(=O)CCn2cccc2
CCN1CCN(CC1)C(=O)CCn2cccc2
O=C(NCCCc1occc1)c2cnc(nc2)N3CCOCC3
CC(=O)N1N=C(COc2ccc(Cl)cc2)OC1c3ccccc3
CC(=O)N1N=C(COc2ccc3OCOc3c2)OC1c4cccc(Cl)c4
CC(=O)N1N=C(COc2ccc3OCOc3c2)OC1c4ccc(C)cc4
COCCCNC(=O)Nc1ncc(c2cccc(OC)c2)n1CCOC
COCCn1c(NC(=O)NC2CCCC2)ncc1c3cccc(OC)c3
COCCn1c(NC(=O)NC(C)C)ncc1c2cccc(OC)c2
COCCn1c(NC(=O)NCCC(C)C)ncc1c2cccc(OC)c2
COCCn1c(NC(=O)NCC(C)C)ncc1c2cccc(OC)c2
CCOc1ccc(cc1)C(=O)NC2=C(C)N=C3C=CC=CN3C2=O
CCOc1ccc(cc1)C(=O)NC2=C(C)N=C3C=CC(=CN3C2=O)Cl
COc1ccc(cc1)C(=O)NC2=C(C)N=C3C=CC=C(C)N3C2=O
CCOc1ccc(cc1)C(=O)NC2=C(C)N=C3C=CC=C(C)N3C2=O
CN1CCC(=CC1)c2noc(CCC(=O)N3CCCC3)n2
CN1CCC(=CC1)c2noc(CCC(=O)N3CCOCC3)n2
CN1CCC(=CC1)c2noc(CCC(=O)N3CCc4ccccc4C3)n2
COCCCNC(=O)N1CCN(CC1)C(=O)c2nsc3ccccc23
COCCCNC(=O)N1CCN(CC1)C(=O)c2nsc3ccc(C)cc23
CC(C)CCNC(=O)N1CCN(CC1)C(=O)c2nsc3ccc(C)cc23
COCCNC(=O)N1CCN(CC1)C(=O)c2nsc3ccc(C)cc23
CN(Cc1occc1)c2ncnc3onc(C)c23
COc1cnc(CSc2nnc(C)s2)cc1OCC(=O)N
COc1cnc(CSc2nnc(C)s2)cc1OCC(=O)NC3CCCC3
COc1cnc(CSc2nnc(C)s2)cc1OCC(=O)NC(C)(C)C
Cc1ccc2oc(SCC(=O)N)nc2n1
CCN(CC)C(=O)CSc1oc2ccc(C)nc2n1
Cc1ccc2oc(SCC(=O)NC(C)(C)C)nc2n1
CC(N(CCN(C)C)C(=O)Nc1ccc(Cl)c(Cl)c1)c2ccncc2
CC(N(CCN(C)C)C(=O)Nc1ccc(Cl)cc1)c2ccncc2
CCOc1ccc(NC(=O)N(CCN(C)C)C(C)c2ccncc2)cc1
CN1CCN(c2ccccc12)S(=O)(=O)c3cccc(F)c3
COC(=O)c1cccc(n1)C(=O)NCc2occc2
COC(=O)c1cccc(n1)C(=O)NCc2oc(C)cc2
CCN(CC)C1=Nc2ccsc2C(=O)N1CCC(=O)NCc3occc3
FC(F)(F)COCc1oc(cc1)C(=O)NC2CCCCC2
FC(F)(F)COCc1oc(cc1)C(=O)NC2CCCC2
CC(C)(C)NC(=O)c1oc(COCC(F)(F)F)cc1
O=C1COc2ccc(cc2N1)S(=O)(=O)NCCC3=CCCCC3
COc1ccc(cc1)C2=NOC(C2)C(=O)N3CCCc4ccccc34
Nc1nnc(SCC2=CC(=O)N3C4=C(CCCC4)SC3=N2)s1
Cc1n[nH]c2NC(=O)CSC(c3ccc(F)cc3)c12
Cc1n[nH]c2NC(=O)CSC(c3cc(F)cc(F)c3)c12
Cc1n[nH]c2NC(=O)CSC(c3ccc(Cl)cc3)c12
Cc1n[nH]c2NC(=O)CSC(c3ccc(Br)cc3)c12
Cc1n[nH]c2NC(=O)CSC(c3ccc(O)cc3)c12
COc1ccc(cc1)C2CCCN2C(=O)c3cc(on3)C(C)C
COc1ccc(CN2CCCC2c3cccc(F)c3)c(OC)c1OC
COc1cccc(CN2CCCC2c3cccc(F)c3)c1OC
COc1cc(CN2CCCC2c3cccc(F)c3)cc(OC)c1OC
COc1ccccc1NC(=O)N2CCCC2c3occc3
COc1ccc(NC(=O)N2CCCC2c3occc3)c(OC)c1
COc1cc(NC(=O)N2CCCC2c3occc3)cc(OC)c1
O=C(Nc1ccc2OCCOc2c1)N3CCCC3c4occc4
CC1=CC(=O)n2nc(CNc3cc(Cl)ccc3C)nc2N1
COc1ccc(Cl)cc1NCc2nc3NC(=C(C)C(=O)n3n2)C
CC1=C(C)C(=O)n2nc(CNc3ccccc3Cl)nc2N1
CC1=C(C)C(=O)n2nc(CNc3cccc(Cl)c3)nc2N1
CC1=C(C)C(=O)n2nc(CNc3cc(Cl)ccc3C)nc2N1
CCc1ccccc1NCc2nc3NC(=C(C)C(=O)n3n2)C
O=C(NC(c1ccccc1)c2cccnc2)C3CC3
CCC(=O)NC(c1cccnc1)c2cc(C)ccc2C
Clc1ccc(cc1)C(NC(=O)C2CC2)c3cccnc3
Cc1cccc(NC(=O)NC2=CNC(=O)NC2=O)c1C
Cc1ccc(NC(=O)NC2=CNC(=O)NC2=O)c(Cl)c1
Cc1ccccc1NC(=O)NC2=CNC(=O)NC2=O
Cc1ccc(Cl)cc1NC(=O)NC2=CNC(=O)NC2=O
Cc1ccc(NC(=O)NC2=CNC(=O)NC2=O)c(C)c1
CCOc1ccccc1CNS(=O)(=O)c2ccc3NC(=O)CCCc3c2
O=C1C=C(CSc2nnc[nH]2)N=C3SC4=C(CCCC4)N13
Cc1nnc(SCC2=CC(=O)N3C4=C(CCCC4)SC3=N2)[nH]1
CCc1nnc(SCC2=CC(=O)N3C4=C(CCCC4)SC3=N2)[nH]1
CCCc1nnc(SCC2=CC(=O)N3C4=C(CCCC4)SC3=N2)[nH]1
Nc1nnc(SCC2=CC(=O)N3C4=C(CCCC4)SC3=N2)[nH]1
CC1CCN(CC1)c2ccc(NC(=O)CCn3cccn3)cc2
Cc1n[nH]c(C)c1CC(=O)NCCc2ccccc2
CSc1ccc(CCNC(=O)Cc2c(C)n[nH]c2C)cc1
CSc1ccc(CNC(=O)Cc2c(C)n[nH]c2C)cc1
COCCNC(=O)c1cnc(nc1C)N(C)C
CCc1ccc(NC(=O)c2cnc(nc2C)N3CCCC3)cc1
Cc1nc(ncc1C(=O)Nc2ccc(Br)cc2)N3CCCC3
CN1CCN(CC1)c2ncc(C(=O)Nc3ccc(C)c(C)c3)c(C)n2
CN1CCN(CC1)c2ncc(C(=O)Nc3cc(C)cc(C)c3)c(C)n2
CN1CCN(CC1)c2ncc(C(=O)Nc3cccc(c3)C(=O)C)c(C)n2
COc1ccc(NC(=O)c2cnc(nc2C)N3CCN(C)CC3)cc1
CCC1CN(CC(=O)NCCN(CC)CC)c2ccccc2S1
CCC1CN(CC(=O)NCCN2CCCCC2)c3ccccc3S1
CCC1CN(CC(=O)NCCN2CCCCCC2)c3ccccc3S1
CCC1CN(CC(=O)NCCN2CCCC2)c3ccccc3S1
O=C(N1CCN(CC2=CC(=O)c3ccccc3N2)CC1)c4cccs4
CCC(CC)C(=O)N1CCN(CC2=CC(=O)c3ccccc3N2)CC1
Clc1cc2NC(=O)COc2cc1S(=O)(=O)NCCC3=CCCCC3
Cc1occ(n1)c2ccc(cc2)S(=O)(=O)N3CCC4(CC3)OCCO4
Cc1occ(n1)c2ccc(cc2)S(=O)(=O)N3CCCCC3
Cc1occ(n1)c2ccc(cc2)S(=O)(=O)N3CCOCC3
COc1cccc(CN2CCCCCC2c3cccc(F)c3)c1O
COc1ccc(C)cc1NC(=O)Nc2cnc(O)nc2O
CCn1nc(C)c2C=CN(CC(=O)NCCCOC)C(=O)c12
Cc1nn(C)c2C(=O)N(CC(=O)NCc3ccccn3)C=Cc12
Cc1nn(C)c2C(=O)N(CC(=O)NCc3ccccc3Cl)C=Cc12
CC(C)CCNC(=O)CN1C=Cc2c(C)nn(C)c2C1=O
Cc1nn(C)c2C(=O)N(CC(=O)NCC3CCCO3)C=Cc12
COc1cccc(CNC(=O)CN2C=Cc3c(C)nn(C)c3C2=O)c1
Cc1nn(C)c2C(=O)N(CC(=O)NCCC3=CCCCC3)C=Cc12
Cc1nn(C)c2C(=O)N(CC(=O)NCCN3CCCCCC3)C=Cc12
CCOc1ccccc1CNC(=O)CN2C=Cc3c(C)nn(C)c3C2=O
CN(C)c1ccc(CNC(=O)CN2C=Cc3c(C)nn(C)c3C2=O)cc1
COc1ccc(CNC(=O)CN2C=Cc3sccc3C2=O)cc1
O=C(CN1C=Cc2sccc2C1=O)NCCCc3ccccc3
CC(NC(=O)CN1C=Cc2sccc2C1=O)c3ccccc3
Fc1ccc(CNC(=O)CN2C=Cc3sccc3C2=O)cc1
O=C(CN1C=Cc2sccc2C1=O)NCCC3=CCCCC3
O=C(CN1C=Cc2sccc2C1=O)NC3CCCCC3
Fc1ccccc1CNC(=O)CN2C=Cc3sccc3C2=O
CCc1ccc(CNC(=O)CN2C=Cc3sccc3C2=O)cc1
COC(=O)CSc1oc(CCNC(=O)OC(C)(C)C)nn1
COc1ccc(NC(=O)C(N2CCOCC2)c3ccc(OC)cc3)cc1
CCOC(=O)CN1C(=O)C(=Nc2cnccc12)OCC
CCOCCCNC(=O)CCCC(=O)n1nc(C)c2ccccc12
CCCNC(=O)CCC(=O)n1nc(C)c2ccccc12
CC1=C(c2ccc(C)cc2)S(=O)(=O)N=C1N3CCc4ccccc34
CC1=C(c2ccc(Cl)cc2)S(=O)(=O)N=C1N3CCc4ccccc34
CC(C)c1ccc(cc1)C2=C(C)C(=NS2(=O)=O)N3CCc4ccccc34
CCCNC(=O)C1CCCN(C1)c2ccc3nncn3n2
CC1=C(c2ccc(F)cc2)S(=O)(=O)N=C1N3CCc4ccccc34
CCN(CC)CCNC(=O)c1ccc(s1)n2ccc3ccccc23
O=C(NCCCN1CCOCC1)c2ccc(s2)n3ccc4ccccc34
O=C(NCCCN1CCCC1=O)c2ccc(s2)n3ccc4ccccc34
CCOC1=Nc2cnccc2N(CC(=O)Nc3ccccc3OC)C1=O
CCOC1=Nc2cnccc2N(CC(=O)NCCc3ccccc3)C1=O
CCOC1=Nc2cnccc2N(CC(=O)NCc3ccc(C)cc3)C1=O
CN(C)c1ccc(cc1)C(CNS(=O)(=O)c2cccs2)N3CCCC3
COCCCNS(=O)(=O)c1ccc(cc1)N2CCCCS2(=O)=O
CN(C)c1ccc(cc1)C2OC(=NN2C(=O)C)COc3ccc(C)cc3
COc1ccc(cc1)C2OC(=NN2C(=O)C)COc3ccc(C)cc3
Fc1ccc2NC(=NS(=O)(=O)c2c1)SCC(=O)c3ccccc3
COc1cccc(NC(=O)C2=Nc3ccccc3N(C)C2=O)c1
COc1ccc(NC(=O)C2=Nc3ccccc3N(C)C2=O)cc1OC
COc1cc(NC(=O)C2=Nc3ccccc3N(C)C2=O)cc(OC)c1
COc1ccc(NC(=O)C2=Nc3ccccc3N(C)C2=O)c(OC)c1
COc1ccc(CN2CCCCCC2c3cccs3)c(O)c1
Cc1cccc(c1)C2CCCCCN2Cc3cn(C)nc3C
Cc1nn(C)cc1CN2CCCCCC2c3ccc(Cl)cc3
COc1ccc(cc1)C2CCCCCN2Cc3cn(C)nc3C
Cc1ccsc1C2CCCCCN2Cc3cn(C)nc3C
Cc1nn(C)cc1CN2CCCCCC2c3ccccc3Cl
COc1cc(CN2CCCCCC2c3cccs3)cc(OC)c1O
COc1ccc(CN2CCCCCC2c3cccs3)c(OC)c1
COc1cccc(CN2CCCCCC2c3cccs3)c1OC
COc1cc(CN2CCCCCC2c3cccs3)cc(OC)c1OC
COc1cccc(CN2CCCCCC2c3sccc3C)c1O
Oc1ccccc1CN2CCCCCC2c3cccs3
O=C(C1CCN(CC1)S(=O)(=O)N2CCCC2)N3CCC4(CC3)OCCO4
COC(=O)CNC(=O)N1CCN(CC1)c2nc3ccccc3n2C
CCOC(=O)C(C)NC(=O)N1CCN(CC1)c2nc3ccccc3n2C
CCCNC(=O)Nc1ccc2CCN(c2c1)S(=O)(=O)CC
CCS(=O)(=O)N1CCc2ccc(NC(=O)Nc3ccccc3C)cc12
CCS(=O)(=O)N1CCc2ccc(NC(=O)Nc3cccc(C)c3)cc12
CCS(=O)(=O)N1CCc2ccc(NC(=O)NCc3ccccc3)cc12
CCS(=O)(=O)N1CCc2ccc(NC(=O)NC3CCCCC3)cc12
CCS(=O)(=O)N1CCc2ccc(NC(=O)NC(C)(C)C)cc12
CCS(=O)(=O)N1CCc2ccc(NC(=O)Nc3cccc(F)c3)cc12
CCS(=O)(=O)N1CCc2ccc(NC(=O)Nc3ccccc3)cc12
CCS(=O)(=O)N1CCc2ccc(NC(=O)NCCc3ccccc3)cc12
CCS(=O)(=O)N1CCc2ccc(NC(=O)Nc3cccc(c3)C#N)cc12
COC(=O)c1cccc(n1)C(=O)N2CCN(CC2)c3ccc(Cl)cc3
COC(=O)c1cccc(n1)C(=O)N2CCN(CC2)c3cc(C)ccc3C
COC(=O)c1cccc(n1)C(=O)N2CCN(CC2)c3cc(Cl)ccc3C
COC(=O)c1cccc(n1)C(=O)N2CCN(CC2)c3ccc(OC)cc3
CCC(C)NC(=O)CN1C=Cc2c(C)nn(CC)c2C1=O
CCn1nc(C)c2C=CN(CC(=O)NC(C)C)C(=O)c12
CCn1nc(C)c2C=CN(CC(=O)NC3CC3)C(=O)c12
CCn1nc(C)c2C=CN(CC(=O)NCC3CCCO3)C(=O)c12
CCn1nc(C)c2C=CN(CC(=O)NCCN3CCCCC3)C(=O)c12
Cc1nn(C)c2C(=O)N(CC(=O)NC3CCCCC3)C=Cc12
COc1ccc(NC(=O)Cn2ccc3C(=O)N(C)C=Cc23)cc1OC
CN1C=Cc2c(ccn2CC(=O)Nc3ccc(C)c(F)c3)C1=O
CN1C=Cc2c(ccn2CC(=O)Nc3ccc(Br)cc3)C1=O
CCC(C)NC(=O)CN1C=Cc2sc(C)cc2C1=O
COCCNC(=O)CN1C=Cc2sc(C)cc2C1=O
NCCc1cn(Cc2ccccn2)c3ccccc13
NCCC(=O)Nc1ccc(cc1)c2ccccc2
CN1CCCC1CCNC(=O)Nc2ccccc2
Cc1c(C)c2O[C@](C)(CCc2c(C)c1O)C(=O)O
Cc1ccc(Oc2ncccc2C(=O)O)c(C)c1
CS(=O)(=O)c1ccc(cc1)c2ccccc2C(=O)O
CNC(=O)c1ccccc1c2ccc(cc2)S(=O)(=O)C
CNC(=O)c1csc(n1)c2cccnc2
CC(=O)N1CCC(=CC1)N2C(=O)Nc3ccccc23
CC(N(C)C)C(=O)NC1=C(C)N(C)N(C1=O)c2ccccc2
CNC(=O)c1cc(C)n(n1)c2ccccc2
CN(C)C(=O)c1cccnc1SCc2ccccc2Cl
CN(C)C(=O)c1cccnc1SCc2ccccc2C#N
CN(C)C(=O)c1cccnc1SCc2ccccc2C
CN(C)CCCN(C)C(=O)c1cccnc1Oc2ccc(C)cc2C
CN(CC1OCCO1)C(=O)c2cccnc2Oc3ccc(C)cc3C
CN(C)CCCN(C)C(=O)c1cccnc1Oc2ccc(C)cc2
COc1ccc(C(=O)Nc2cccc(SC)c2)c(OC)n1
COc1ccc(C(=O)Nc2ccccc2C(C)C)c(OC)n1
COc1ccc(C(=O)Nc2cccc(c2)C(=O)N)c(OC)n1
COc1ccc(C(=O)N(CCO)Cc2ccccc2)c(OC)n1
CSc1ncccc1C(=O)NCc2ccc(cc2)N(C)C
CSc1ncccc1C(=O)N(CCO)Cc2ccccc2
O=C(NCCC1=CCCCC1)c2ccc(nc2)n3cccc3
CC1CN(CCN1)c2ncccc2C(=O)Nc3cccc4CCCCc34
O=C(Nc1cccc2CCCCc12)c3cccnc3N4CCCNCC4
CC1CN(CCN1)c2ncccc2C(=O)N[C@@H]3CCCc4ccccc34
CCC(CC)NC(=O)c1cccnc1N2CCCC2c3ccccn3
CCOCCNC(=O)c1cccnc1N2CCCC2c3ccccn3
CCCNc1ccc(cn1)C(=O)NCCc2ccc(Cl)cc2
CCCNc1ccc(cn1)C(=O)NCCc2cccc(Cl)c2
CCCNc1ccc(cn1)C(=O)NCCc2cccc(OC)c2
Brc1cnc(N2CCCCC2)c(c1)C(=O)NC3CCCCC3
Brc1cnc(N2CCCCC2)c(c1)C(=O)NC[C@@H]3CCCO3
Brc1cnc(N2CCCCC2)c(c1)C(=O)NCC3CC3
O=C(NC[C@@H]1CCCO1)c2cccnc2N3CCCC3c4ccccn4
Clc1cc(Cl)c2OC3(CCN(CC3)C(=O)c4ccncc4)CC(=O)c2c1
Clc1cc(Cl)c2OC3(CCN(CC3)C(=O)c4ccccn4)CC(=O)c2c1
Brc1cc(Br)c2OC3(CCN(CC3)C(=O)c4ccccn4)CC(=O)c2c1
COc1ccc2OC3(CCN(Cc4ccc(F)cc4)CC3)CC(=O)c2c1
COc1ccc2C(=O)CC3(CCN(Cc4ccc(C)cc4)CC3)Oc2c1
COc1ccc2C(=O)CC3(CCN(Cc4ccccc4C)CC3)Oc2c1
COc1ccc2C(=O)CC3(CCN(Cc4cccc(C)c4)CC3)Oc2c1
Cc1ccc2OC3(CCN(Cc4ccccc4)CC3)CC(=O)c2c1
CN(C)C(=O)CN1CCC2(CC1)CC(=O)c3c(O2)ccc4ccccc34
CN(C)C(=O)CN1CCC2(CC1)CC(=O)c3ccc4ccccc4c3O2
NC(=O)CN1CCC2(CC1)CC(=O)c3ccc4ccccc4c3O2
O=C(NC[C@@H]1CCCO1)c2cccnc2N3CCCC3c4ccccc4
CCOC(=O)CN1CCC2(CC1)CC(=O)c3ccc4ccccc4c3O2
O=C(N1CCOCC1)c2cccnc2SCc3ccccc3
FC(F)(F)COc1ncccc1C(=O)NCCCn2ccnc2
FC(F)(F)COc1ncccc1C(=O)NCCc2ccncc2
CN(CCc1ccccc1)C(=O)c2cccnc2OCC(F)(F)F
OCCOCCNC(=O)c1cccnc1Oc2ccc(Cl)cc2
O[C@@H]1CCN(C1)C(=O)c2cccnc2Oc3ccc(Cl)cc3
O[C@@H]1CCN(C1)C(=O)c2cccnc2SCc3ccccc3
COCCNC(=O)c1cccnc1Oc2ccc(Cl)cc2
CCOCCNC(=O)c1cccnc1Sc2cc(OC)ccc2OC
CCOC(=O)CNC(=O)c1cccnc1Sc2cc(OC)ccc2OC
COc1ccc(OC)c(Sc2ncccc2C(=O)NCC3CC3)c1
COc1ccc(OC)c(Sc2ncccc2C(=O)NCCSC)c1
COCCNC(=O)c1cccnc1Sc2cc(OC)ccc2OC
CCSc1ncccc1C(=O)NCc2ccc(cc2)N(C)C
CCCSc1ncccc1C(=O)NCc2ccc(cc2)N(C)C
CCCSc1ncccc1C(=O)NCc2ccc(cc2)S(=O)(=O)N
Nc1nc(ncc1C#N)N2CCC3(CC2)OCCO3
CC1CCN(CC1)c2ncc(C#N)c(N)n2
Cc1ccc(cc1)c2oc(CN3CCN(CC3)c4ccccn4)nn2
O[C@H]1CCCC[C@@H]1NC(=O)c2ccc(cc2)c3nc4ccccc4[nH]3
O[C@H]1CCCC[C@@H]1NC(=O)c2cccc(c2)c3nc4ccccc4[nH]3
O[C@@H]1CCCC[C@@H]1CNC(=O)c2cccc3[nH]c(nc23)c4occc4
O[C@H]1CCCC[C@@H]1NC(=O)c2ccc3nc([nH]c3c2)c4ccccc4
O[C@@H]1CCCC[C@@H]1CNC(=O)c2ccc3nc([nH]c3c2)c4occc4
O[C@@H]1CCCC[C@@H]1CNC(=O)c2cccc3[nH]c(nc23)c4cccs4
O=C([C@@H]1CCCN1c2nccc(Nc3ccccc3)n2)N4CCCCC4
CCC(C)CNC(=O)[C@@H]1CCCN1c2nccc(Nc3ccccc3)n2
CC(=O)N1N=C(OC1C(=O)NCCc2ccc(C)cc2)c3ccccc3
CN(CCc1ccccc1)C(=O)C2OC(=NN2C(=O)C)c3ccccc3
CC(=O)N1N=C(OC1C(=O)NCCc2ccc(Cl)cc2)c3ccccc3
CN(Cc1ccccc1)C(=O)C2OC(=NN2C(=O)C)c3ccccc3
CC(=O)N1N=C(OC1C(=O)NCCOc2ccccc2)c3ccccc3
CC(=O)N1N=C(OC1C(=O)NCCc2ccc(O)cc2)c3ccccc3
CC(=O)N1N=C(OC1C(=O)NCCc2cccc(F)c2)c3ccccc3
CC(C)CNC(=O)C1OC(=NN1C(=O)C)c2occc2
CC(C)CNC(=O)C1OC(=NN1C(=O)C)Cc2ccccc2
CCOCCNC(=O)[C@@H]1CCCN1c2nccc(Nc3ccccc3)n2
CN(CCc1ccccn1)C(=O)c2cnn(c2N)c3ccc(Cl)cc3C
Cc1cc(Cl)ccc1n2ncc(C(=O)NCC3COC(C)(C)O3)c2N
CC1(C)OCC(CNC(=O)c2cnn(c2N)c3cccc(Cl)c3Cl)O1
CC(C)c1ccc(cc1)n2ncc(C(=O)NCC3COC(C)(C)O3)c2N
CCOC(=O)C1CCN(CC1)C(=O)c2cnn(c2N)c3ccccc3F
CN(CCc1ccccn1)C(=O)c2cnn(c2N)c3ccccc3F
CC1(C)CC(CC(C)(C)N1)NC(=O)c2cnn(c2N)c3ccccc3F
Cc1ccc(cc1)n2ncc(C(=O)NC3CC(C)(C)NC(C)(C)C3)c2N
CN(CCc1ccccn1)C(=O)c2cnn(c2N)c3cc(C)ccc3C
Cc1ccc(C)c(c1)n2ncc(C(=O)NCC3COC(C)(C)O3)c2N
CC(C)c1ccc(cc1)n2ncc(C(=O)N(C)C3CCN(C)CC3)c2N
CN(C1CCN(C)CC1)C(=O)c2cnn(c2N)c3ccccc3Br
CCOC(=O)C1CCN(CC1)C(=O)c2cnn(c2N)c3ccc(C)cc3
CN(C1CCN(C)CC1)C(=O)c2cnn(c2N)c3ccc(C)c(C)c3
CN(C1CCN(C)CC1)C(=O)c2cnn(c2N)c3cc(F)ccc3F
Cc1nn(c(C)c1CCC(=O)O)c2cc(Cl)cc(Cl)c2
Cc1nn(c(C)c1CCC(=O)O)c2ccccc2Cl
Nc1nc(Nc2ccccc2)cc(n1)N3CCNCC3
OC(=O)c1csc(NCCc2ccccc2)n1
OC(=O)[C@@H]1CCCN1c2nccc(Nc3ccccc3)n2
CC(=O)N1N=C(OC1C(=O)NCCc2ccc(O)cc2)c3occc3
CC(=O)N1N=C(OC1C(=O)NCCc2cccc(Cl)c2)c3cccs3
CC(=O)N1N=C(Cc2ccccc2)OC1C(=O)NCC(=O)OC(C)(C)C
CCOC(=O)CNC(=O)C1OC(=NN1C(=O)C)c2ccccc2
COc1ccc(NC(=O)C2OC(=NN2C(=O)C)c3cccs3)cc1OC
CN(CCc1ccccc1)C(=O)C2OC(=NN2C(=O)C)c3ccncc3
CN(CCc1ccccc1)C(=O)C2OC(=NN2C(=O)C)c3occc3
CC(C)CN(CC(C)C)C(=O)C1OC(=NN1C(=O)C)c2occc2
CC(=O)N1N=C(OC1C(=O)NCCc2ccc(F)cc2)c3occc3
CC(C)N(CCNC(=O)C1OC(=NN1C(=O)C)c2ccccc2)C(C)C
CC(=O)N1N=C(OC1C(=O)NCC(=O)OC(C)(C)C)c2ccccc2
CC(=O)N1N=C(OC1C(=O)Nc2ccccc2)c3cccs3
COc1ccc(NC(=O)C2OC(=NN2C(=O)C)c3cccs3)cc1
CC(=O)N1N=C(OC1C(=O)Nc2ccc(C)cc2)c3cccs3
CC(=O)N1N=C(OC1C(=O)NCc2oc(C)cc2)c3cccs3
CCOc1ccc(NC(=O)C2OC(=NN2C(=O)C)c3cccs3)cc1
CC(C)c1ccc(NC(=O)C2OC(=NN2C(=O)C)c3cccs3)cc1
CCN(CC)CCNC(=O)CCc1c(C)nn(c1C)c2cccc(Cl)c2
CCN(CC)CCNC(=O)CCc1c(C)nn(c1C)c2ccc(Cl)cc2
CCOC(=O)CNC(=O)Cn1c(C)c(C)nc1c2cocc2
CC(C)CNC(=O)Cn1c(C)c(C)nc1c2cocc2
CC(C)CN(C)C(=O)Cn1c(C)c(C)nc1c2cocc2
CN(CCC(O)c1ccccc1)Cc2onc(n2)c3ccccc3
CN(CCC(O)c1ccccc1)Cc2ccccc2C#N
CN(CCC(O)c1ccccc1)Cc2cc(C)on2
Nc1c(ncnc1N2CCOCC2)N3CCCC3
Nc1c(ncnc1N2CCOCC2)N3CCCCC3
CN(C)c1cc(ncn1)N2CCN(CC2)c3ccccn3
CN(C)CCN(C)c1cc(ncn1)N2CCN(CC2)c3ccccn3
CN(C)C(=O)c1cc2ncc(cc2n1C)C(=O)NC3CC3
CN(C)C(=O)c1cc2ncc(cc2n1C)C(=O)NC3CCCC3
CC1CCN(CC1)C(=O)c2cnc3cc(C(=O)N(C)C)n(C)c3c2
CC(=O)c1cc2ncc(cc2[nH]1)C(=O)NC3CCCCC3
CC(=O)c1cc2ncc(cc2[nH]1)C(=O)NC3CC3
CC(=O)c1cc2ncc(cc2[nH]1)C(=O)NC3CCCC3
Cc1csc2cc(cnc12)C(=O)NC3CCCC3
CNC(=O)c1cnc2c(C)csc2c1
Cc1csc2cc(cnc12)C(=O)NC3CC3
COCCN(CCOC)C(=O)c1cn(c2ncccc12)C(C)(C)C
CNC(=O)c1cn(c2ncccc12)C(C)(C)C
CC(C)(C)n1cc(C(=O)NCCN2CCOCC2)c3cccnc13
CCNC(=O)c1cn(c2ncccc12)C(C)(C)C
COCCCNC(=O)c1cn(c2ncccc12)C(C)(C)C
CCCNC(=O)c1cn(c2ncccc12)C(C)(C)C
CCOCCCNC(=O)c1cn(c2ncccc12)C(C)(C)C
O=C(N1CCCCC1)c2cn(Cc3ccccc3)c4ncccc24
O=C(N1CCOCC1)c2cn(Cc3ccccc3)c4ncccc24
CN1CCN(CC1)C(=O)c2cn(Cc3ccccc3)c4ncccc24
CCN1CCN(CC1)C(=O)c2cn(Cc3ccccc3)c4ncccc24
CN(C)C(=O)c1cc([nH]n1)c2ccncc2
CN1CCCN(CC1)c2ncnc(N3CCOCC3)c2N
CN(C)C(=O)c1cc([nH]n1)c2ccccc2
Nc1c(ncnc1N2CCOCC2)N3CCOCC3
CNC(=O)c1cc([nH]n1)c2ccccc2OC
COc1c(cnc2c1c(C)nn2C)C(=O)N3CCNC(=O)C3
COc1c(cnc2c1c(C)nn2C)C(=O)N3CCOCC3
NC1(CNC(=O)c2cc3ccccc3[nH]2)CCCC1
Cn1c(cc2ccccc12)C(=O)NCC3(N)CCCC3
NC1(CNC(=O)c2cc3ccccc3[nH]2)CCCCC1
O=C(NCCN1CCCCC1)C(N2CCCC2)c3ccccc3
CCN(CC)CCNC(=O)CCc1c(C)nn(c1C)c2ccccc2Br
CCN(CC)CCNC(=O)CCc1c(C)nn(c1C)c2ccccc2Cl
CC(C)(Oc1ccc(cc1)C(=O)N)C(=O)N(CCC#N)C2CC2
CN(CCC#N)C(=O)C(C)(C)Oc1ccc(cc1)C(=O)N
O=C(N(CCC#N)CC1CCCO1)c2ccc(cc2)C#N
Cc1nc2cc(ccc2[nH]1)C(=O)N(CCC#N)CC3CCCO3
CC(C)(Oc1ccc(cc1)C(=O)N)C(=O)N(CCC#N)CC2CCCO2
O=C(N(CCC#N)CC1CCCO1)c2ccc3nonc3c2
O=C(N(CCC#N)CC1CCCO1)c2ccsc2
Cc1nn(c(C)c1CCC(=O)NCCS(=O)(=O)C)c2ccccc2Cl
O=C(NCCn1cccc1)C(N2CCCC2)c3ccccc3
COc1ccc2[nH]c(cc2c1)C(=O)NCC3(N)CCCCC3
COc1ccc2[nH]c(cc2c1)C(=O)NCC3(N)CCCC3
CN1CCC(CC1)NC(=O)c2cc(nc3ccccc23)C4CCCCC4
COc1ccc2N(CC(C)(C)O)CCC(=O)N(CC3CC3)Cc2c1
CC(C)(O)CN1CCC(=O)N(Cc2occc2)Cc3cc(F)ccc13
CC(C)(C)C(=O)CN1Cc2ccccc2NCCC1=O
O=C1CCNc2cc3OCOc3cc2CN1CC4CC4
CC(C)(C)C(=O)CN1CCc2ccccc2NCCC1=O
CC(C)(C)CN1Cc2cc3OCOc3cc2NCCC1=O
CCOC(=O)[C@@H]1[C@@H](O)C(=O)N(C)C12CCN(CC2)C(=O)c3occc3
COc1ccc2N(CC(C)(C)O)CCC(=O)N(Cc3occc3)Cc2c1
CCN1Cc2cc(OC)ccc2N(CC(C)(C)O)CCC1=O
COC(=O)CN1Cc2cc3OCOc3cc2NCCC1=O
CCS(=O)(=O)N1CC(O)CN(CCOc2ccccc2)C(=O)C1
COc1ccccc1CN2CC(O)CN(CC2=O)C(=O)OCC(C)C
CC(C)(C)C(O)CN1CC(C)(C)CN(CC1=O)C(=O)c2ccccc2
CCCC(O)CN1CC(C)(C)CN(CC1=O)C(=O)c2ccccc2
CC1(C)CNC(=O)CN(C1)C(=O)CCc2ccccc2
CC1(C)CNC(=O)CN(C1)C(=O)COc2ccccc2
CCCS(=O)(=O)N1CC(O)CN(CCCc2ccccc2)C(=O)C1
CS(=O)(=O)N1CC(O)CN(CCCc2ccccc2)C(=O)C1
CCS(=O)(=O)N1CC(O)CN(CCCc2ccccc2)C(=O)C1
OC1CN(CCCc2ccccc2)C(=O)CN(C1)S(=O)(=O)CC(F)(F)F
COC1CN(Cc2ccccc2OC)C(=O)CN(C1)C(=O)CC(C)C
COC1CN(Cc2ccccc2OC)C(=O)CN(C1)C(=O)OCC(C)C
CCCC(O)CN1CC(C)(C)CN(CC1=O)C(=O)c2ccc(Cl)cc2
COc1ccc(CC(=O)N2CC(=O)NCC(C)(C)C2)cc1
CC1(C)CNC(=O)CN(C1)C(=O)Cc2ccccc2
CCCC(O)CN1CC(C)(C)CN(CC1=O)C(=O)c2ccc(SC)cc2
CCN1CC(COc2ccccc2)Oc3ncccc3S1(=O)=O
O=S1(=O)N(CC2CC2)CC(COc3ccccc3)Oc4ncccc14
O=S1(=O)N(CC2CC2)CC(Cc3ccccc3)Oc4ncccc14
CCN1CC(COc2ccc(OC)cc2)Oc3ccncc3S1(=O)=O
CCN1CC(COC(C)(C)C)Oc2ccncc2S1(=O)=O
O=S1(=O)N(CC2CC2)CC(COc3ccccc3)Oc4ccncc14
CC(C)(C)OCC1CN(CC2CC2)S(=O)(=O)c3cnccc3O1
CC(C)(C)CN1CC(COc2ccccc2)Oc3ccncc3S1(=O)=O
CC(C)(C)OCC1CN(Cc2cccs2)S(=O)(=O)c3cnccc3O1
COCC1CN(Cc2ccc(OC)cc2)S(=O)(=O)c3cnccc3O1
CCOC(=O)[C@@H]1[C@@H](OC)C(=O)N(C)C12CCN(CC2)C(=O)C(CC)CC
CCOC(=O)[C@H]1[C@@H](O)C(=O)N(C)C12CCN(CC2)C(=O)OC
CCOC(=O)[C@H]1[C@@H](O)C(=O)N(C)C12CCN(CC2)C(=O)OCC
CCOC(=O)[C@H]1[C@@H](O)C(=O)N(C)C12CCN(CC2)C(=O)CC(C)C
CCOC(=O)[C@H]1[C@@H](O)C(=O)N(C)C12CCN(CC2)S(=O)(=O)CC
CCOC(=O)[C@H]1[C@@H](O)C(=O)N(C)C12CCN(CC2)C(=O)CC(C)(C)C
CCOC(=O)[C@H]1[C@@H](O)C(=O)N(C)C12CCN(CC2)C(=O)C(CC)CC
CCOC(=O)[C@H]1[C@@H](O)C(=O)N(C)C12CCN(CC2)C(=O)CC3CCCC3
CCOC(=O)[C@@H]1[C@@H](O)C(=O)N(C)C12CCN(CC2)C(=O)OC
CCOC(=O)[C@H]1[C@@H](O)C(=O)N(C)C12CCN(CC2)C(=O)c3ccccc3
CCN1CC(CN2CCOCC2)Oc3ncccc3C1=O
O=C1N(CC2CC2)CC(CN3CCOCC3)Oc4ncccc14
O=C1N(Cc2cccs2)CC(CN3CCOCC3)Oc4ncccc14
O=C1N(CC(CN2CCOCC2)Oc3ncccc13)C4CCC4
CCN1Cc2cc3OCOc3cc2NCCC1=O
COCC1N([C@@H]2CC[C@@]1(O)CC2)C(=O)N3CCOCC3
COCCN1CCc2ccccc2NCCC1=O
O[C@@]12CC[C@@H](CC1)N(C2CN3CCOCC3)C(=O)C4CCC4
O[C@@]12CC[C@@H](CC1)N(C2CN3CCOCC3)C(=O)N4CCOCC4
CNC(=O)CN([C@H]1C[C@H]2CCOC[C@H]2C1)C(=O)c3ccccc3
CNC(=O)CN([C@H]1C[C@H]2CCOC[C@H]2C1)S(=O)(=O)c3ccccc3
OC(=O)CN([C@H]1C[C@H]2CCOC[C@H]2C1)C(=O)c3ccccc3
OC[C@@H]1CN2CCN(C[C@@H]2[C@H]1c3ccccc3)c4ccccn4
CN1CC[C@@H](C[C@H](O)C1)N(Cc2ccccc2)Cc3ccccc3
OC[C@H]1[C@H]2CN(CCN2C[C@@H]1c3ccccc3)c4ccccn4
OC[C@@H]1[C@H]2CN(CCN2C[C@H]1c3ccccc3)c4ccccn4
O[C@H]1CN(c2ccccc2)S(=O)(=O)[C@@]13CCNC3
O[C@@H]1CN(c2ccccc2)S(=O)(=O)[C@@]13CCNC3
CO[C@@H]1CN(c2ccccc2)S(=O)(=O)[C@@]13CCNC3
CN(Cc1ccccc1)[C@H]2CCN(C)C[C@@H](O)C2
CN1CC[C@@H](C[C@H](O)C1)N(Cc2ccccc2)C3COC3
CN1CC[C@@H](C[C@H](O)C1)N(CC2CC2)Cc3ccccc3
CN1C[C@H](O)[C@]2(CCN(Cc3ccc(OC(F)(F)F)cc3)C2)S1(=O)=O
CN1C[C@H](O)[C@]2(CCN(C2)C(=O)COc3ccccc3)S1(=O)=O
CN1C[C@H](O)[C@]2(CCN(C2)C(=O)NCc3ccccc3)S1(=O)=O
CN1C[C@H](O)[C@]2(CCN(Cc3ccc(F)c(F)c3)C2)S1(=O)=O
COc1ccc(CN2CC[C@@]3(C2)[C@H](O)CN(C)S3(=O)=O)cc1F
CN1C[C@@H](O)[C@]2(CCN(C2)C(=O)c3ccccc3)S1(=O)=O
CN1C[C@@H](O)[C@]2(CCN(C2)C(=O)OCc3ccccc3)S1(=O)=O
OC[C@H]1CN2CCN(C[C@@H]2[C@@H]1c3ccccc3)c4ccccn4
OC[C@@H]1CN(c2ccccc2)S(=O)(=O)[C@H]1c3ccccc3
OC[C@@H]1CN(C2CC2)S(=O)(=O)[C@H]1c3ccccc3
CC(C)N1C[C@@H](CO)[C@H](c2ccccc2)S1(=O)=O
COC(=O)CC1N(Cc2ccccc2)C(=O)c3ncccc13
CNC(=O)CC1N(Cc2ccccc2)C(=O)c3ncccc13
NC(=O)CC1N(Cc2ccccc2)C(=O)c3ncccc13
OCCC1N(Cc2ccccc2)C(=O)c3ncccc13
CCCC(O)CN1CCC(=O)N(CCOC)Cc2ccccc12
CN1Cc2ccccc2N(CC(O)C(F)(F)F)CCC1=O
CCCC(O)CN1CCC(=O)N(CC2CC2)Cc3cc4OCOc4cc13
CCCC(O)CN1CCC(=O)N(CCOC)Cc2cc3OCOc3cc12
COc1ccc2N(CC(O)C(F)(F)F)CCC(=O)N(C)Cc2c1
CN1Cc2cc(F)ccc2N(CC(C)(C)O)CCC1=O
CN1Cc2cc(F)ccc2N(CC(O)C(F)(F)F)CCC1=O
CCCC(O)CN1CCC(=O)N(C)Cc2cc(F)ccc12
CO[C@@H]1[C@@H](C(=O)Nc2ccccc2)C3(CCNCC3)N(C)C1=O
Fc1ccc2NCCC(=O)N(Cc3ccccc3)Cc2c1
Fc1ccc2NCCC(=O)N(Cc3occc3)Cc2c1
O=C1CCNc2ccccc2CN1Cc3occc3
COc1ccc2N(CC(O)C(C)(C)C)CCC(=O)N(C)Cc2c1
CCOC(=O)N1[C@H]([C@@H](CO)C[C@]12CCCCNC2=O)c3occc3
CCOC(=O)N1[C@H]([C@H](C[C@]12CCCCNC2=O)C(=O)O)c3occc3
COc1ccc2NCCC(=O)N(Cc3occc3)Cc2c1
CCN1Cc2cc(F)ccc2N(CC(O)C(F)(F)F)CCC1=O
CCCC(O)CN1CCC(=O)N(CC)Cc2cc3OCOc3cc12
OC1CN(Cc2occc2)C(=O)CN(C1)C(=O)OCc3ccccc3
OC1CN(Cc2occc2)C(=O)CN(C1)C(=O)Cc3ccccc3
Cc1ccc(cc1)C(=O)N2CC(O)CN(Cc3occc3)C(=O)C2
COc1ccccc1C(=O)N2CC(O)CN(Cc3occc3)C(=O)C2
OC1CN(Cc2occc2)C(=O)CN(C1)C(=O)C3CCCCC3
CC(C)COC(=O)N1CC(O)CN(Cc2occc2)C(=O)C1
CN1C(=O)[C@H](OC(=O)N)[C@@H](C(=O)Nc2ccccc2)C13CCNCC3
CC(C)CN1CC(O)CN(CC1=O)S(=O)(=O)c2ccccc2
CC(C)CN1CC(O)CN(CC1=O)S(=O)(=O)c2ccc(F)cc2
OC1CN(CC2CC2)C(=O)CN(C1)S(=O)(=O)c3ccc(F)cc3
CC(C)(C)C(=O)N1CC(O)CN(Cc2occc2)C(=O)C1
CC(C)CC(=O)N1CC(O)CN(Cc2occc2)C(=O)C1
CCCC1CN(CCOc2ccccc2)C(=O)c3cccnc3O1
CCCC1CN(CCOC)C(=O)c2cccnc2O1
CCCC1CN(CC(C)C)C(=O)c2cccnc2O1
CC(C)CN1C[C@H](COCc2ccccc2)Oc3ncccc3C1=O
CCOC(=O)N1[C@H]([C@H](C[C@]12CCCCNC2=O)C(=O)NC)c3occc3
CC(C)(C)CC(=O)N1[C@H]([C@@H](CO)C[C@]12CCCCNC2=O)c3occc3
CC(C)COC(=O)N1[C@H]([C@@H](CO)C[C@]12CCCCNC2=O)c3occc3
CNC(=O)[C@@H]1[C@@H](OC(=O)Nc2ccccc2)C(=O)N(C)C13CCNCC3
CCOC(=O)CN1C(=O)CN(CCC(OC)c2ccccc12)S(=O)(=O)C
CCNC(=O)N1CCC(OC)c2ccccc2N(CC(=O)NC)C(=O)C1
CNC(=O)CN1C(=O)CN(CCC(OC)c2ccccc12)C(=O)COC
CCS(=O)(=O)N1CCC(OC)c2ccccc2N(CC(=O)NC)C(=O)C1
CCN1CCC(=O)N(C)Cc2cc(F)ccc12
OCC1N(Cc2occc2)[C@@H]3CC[C@@]1(O)CC3
OCC1N(Cc2ccc(F)cc2)[C@@H]3CC[C@@]1(O)CC3
OCC1N([C@@H]2CC[C@@]1(O)CC2)C(=O)c3occc3
OCC1N([C@@H]2CC[C@@]1(O)CC2)C(=O)Nc3ccccc3
COCC1N([C@@H]2CC[C@@]1(O)CC2)C(=O)c3occc3
COCC1N([C@@H]2CC[C@@]1(O)CC2)C(=O)c3ccc4OCCCOc4c3
COCC1N([C@@H]2CC[C@@]1(O)CC2)C(=O)Nc3ccccc3
COCC1N([C@@H]2CC[C@@]1(O)CC2)S(=O)(=O)c3cn(C)cn3
CCOC(=O)C1CC2(CCCC2)N3CCC(=O)N13
CCOC(=O)C1CC2(CCCCC2)N3CCC(=O)N13
CCOC(=O)C1CC2(CCOCC2)N3CCC(=O)N13
O[C@@]12CC[C@@H](CC1)N(Cc3ccc(F)cc3)C2CN4CCOCC4
O[C@@]12CC[C@@H](CC1)N(C2CN3CCOCC3)C(=O)c4occc4
O[C@@]12CC[C@@H](CC1)N(C2CN3CCOCC3)C(=O)Nc4ccccc4
O[C@@]12CC[C@@H](CC1)N(C2CN3CCOCC3)S(=O)(=O)c4ccccc4
COc1ccc(cc1)c2cnc3NCCC(=O)N(Cc3c2)C4CC4
Clc1cccc(c1)c2cnc3NCCC(=O)N(Cc3c2)C4CC4
Clc1ccc(cc1)c2cnc3NCCC(=O)N(Cc3c2)C4CC4
Clc1ccccc1c2cnc3NCCC(=O)N(Cc3c2)C4CC4
OCCN1CC(O)c2ccccc2S1(=O)=O
NC(=O)CN1CC(O)c2ccccc2S1(=O)=O
COC1CN(CCO)S(=O)(=O)c2ccccc12
O=C1CCNc2cc3OCOc3cc2CN1Cc4occc4
CCOC(=O)[C@@H]1CN2CCNC[C@@H]2[C@H]1c3ccccc3
CCOC(=O)[C@H]1[C@H]2CNCCN2C[C@@H]1c3ccccc3
CCOC(=O)[C@H]1[C@H]2CN(CCN2C[C@@H]1c3ccccc3)C(=O)C
CCOC(=O)[C@H]1[C@H]2CN(CCN2C[C@@H]1c3ccccc3)C(=O)C4CC4
CCOC(=O)[C@H]1[C@H]2CN(CCN2C[C@@H]1c3ccccc3)C(=O)N(C)C
CCOC(=O)[C@H]1[C@H]2CN(CCN2C[C@@H]1c3ccccc3)S(=O)(=O)C
CCOC(=O)[C@@H]1[C@H]2CN(CCN2C[C@H]1c3ccccc3)C(=O)OC
CNC(=O)[C@@H]1[C@H]2CNCCN2C[C@H]1c3ccccc3
CO[C@@H]1CN(c2ccccc2)S(=O)(=O)[C@@]13CCN(Cc4ccccc4)C3
CO[C@H]1CN(C)S(=O)(=O)[C@@]12CCN(Cc3ccccc3)C2
CO[C@@H]1CN(C)S(=O)(=O)[C@@]12CCN(Cc3ccccc3)C2
CO[C@@H]1CN(c2ccccc2)S(=O)(=O)[C@@]13CCN(C)C3
CO[C@@H]1CN(c2ccccc2)S(=O)(=O)[C@@]13CCN(CC4CC4)C3
CO[C@@H]1CN(c2ccccc2)S(=O)(=O)[C@@]13CCN(C3)C(=O)C
CO[C@@H]1CN(c2ccccc2)S(=O)(=O)[C@@]13CCN(C3)C(=O)OC
CO[C@@H]1CN(c2ccccc2)S(=O)(=O)[C@@]13CCN(C3)C(=O)N(C)C
CO[C@@H]1CN(c2ccccc2)S(=O)(=O)[C@@]13CCN(C3)S(=O)(=O)C
CO[C@@H]1CN(c2ccccc2)S(=O)(=O)[C@@]13CCN(Cc4cncs4)C3
CO[C@H]1CN(c2ccccc2)S(=O)(=O)[C@@]13CCN(Cc4ccccc4)C3
CC(C)(C)OC(=O)N1CC(O)CN(Cc2occc2)C(=O)C1
CC(O)CN1CCC(=O)N(Cc2ccccc2)Cc3ccccc13
CCCC(O)CN1CCC(=O)N(Cc2ccccc2)Cc3ccccc13
COCC(O)CN1CCC(=O)N(Cc2ccccc2)Cc3ccccc13
COCC(O)CN1CCC(=O)N(CC2CC2)Cc3ccccc13
COCC(O)CN1CCC(=O)N(CC=C(C)C)Cc2ccccc12
COCC(O)CN1CCC(=O)N(CC(=O)C(C)(C)C)Cc2ccccc12
COCCN1CC(O)CN(CC1=O)C(=O)c2cccc(c2)C(F)(F)F
COCCN1CC(O)CN(CC1=O)C(=O)c2ccc(SC)cc2
COCC(O)CN1CCC(=O)N(Cc2occc2)Cc3ccccc13
COc1ccc(CN2CC(O)CN(CC2=O)C(=O)c3ccccc3)cc1
COc1ccc(CN2CC(O)CN(CC2=O)C(=O)CC(C)C)cc1
COc1ccc(CN2CC(O)CN(CC2=O)C(=O)C3CCC3)cc1
CCOC(=O)N1CC(O)CN(Cc2ccc(OC)cc2)C(=O)C1
COc1ccc(CN2CC(O)CN(CC2=O)C(=O)OCC(C)(C)C)cc1
COc1ccc(cc1)C(=O)N2CC(O)CN(Cc3cccs3)C(=O)C2
Cc1ccc(cc1)C(=O)N2CC(O)CN(Cc3cccs3)C(=O)C2
OC1CN(Cc2cccs2)C(=O)CN(C1)C(=O)c3ccc(F)cc3
CSc1ccc(cc1)C(=O)N2CC(O)CN(Cc3ccccc3)C(=O)C2
CC(C)CN1CC(O)CN(CC1=O)C(=O)c2cccc(c2)C(F)(F)F
COc1cccc(CN2CC(O)CN(CC2=O)C(=O)C3CCC3)c1OC
CC(O)CN1CC(C)(C)CN(CC1=O)C(=O)CCc2ccccc2
CC(C)(O)CN1CC(C)(C)CN(CC1=O)C(=O)CCc2ccccc2
CCCC(O)CN1CC(C)(C)CN(CC1=O)C(=O)CCc2ccccc2
COCC(O)CN1CC(C)(C)CN(CC1=O)C(=O)CCc2ccccc2
CN1CC(C)(C)CN(CC1=O)C(=O)CCc2ccccc2
CCN1CC(C)(C)CN(CC1=O)C(=O)CCc2ccccc2
COc1ccccc1C(=O)N2CC(O)CN(CC(C)C)C(=O)C2
Cc1ccc(CN2CC(O)CN(CC2=O)C(=O)C3CC3)cc1
OC1CN(Cc2ccc(Cl)cc2)C(=O)CN(C1)C(=O)C3CCCCC3
CC(C)(C)CN1CC(O)CN(CC1=O)C(=O)c2cccc(c2)C(F)(F)F
CSc1ccc(cc1)C(=O)N2CC(O)CN(CC(C)(C)C)C(=O)C2
COc1ccccc1C(=O)N2CC(O)CN(C3CCCCC3)C(=O)C2
COc1cccc(OC)c1C(=O)N2CC(O)CN(C3CCC3)C(=O)C2
COc1ccc(C(=O)N2CC(O)CN(C3CCC3)C(=O)C2)c(OC)c1
OC1CN(CC(=O)N(C1)C2CCC2)C(=O)c3cccc(c3)C(F)(F)F
CCOc1ccccc1C(=O)N2CC(O)CN(C3CCC3)C(=O)C2
COc1ccc(cc1OC)C(=O)N2CC(O)CN(C3CCC3)C(=O)C2
COc1ccc(cc1)C(=O)N2CC(O)CN(CC3CC3)C(=O)C2
COc1ccccc1C(=O)N2CC(O)CN(CC3CC3)C(=O)C2
OC1CN(CC(=O)N(CC2CC2)C1)C(=O)c3cccc(c3)C(F)(F)F
CSc1ccc(cc1)C(=O)N2CC(O)CN(CC3CC3)C(=O)C2
OC1CN(Cc2cccs2)C(=O)CN(C1)C(=O)c3ccc(Cl)cc3
CSc1ccc(cc1)C(=O)N2CC(O)CN(Cc3cccs3)C(=O)C2
CCN1CC(O)CN(CC1=O)C(=O)c2cccc(c2)C(F)(F)F
CCN1CC(O)CN(CC1=O)C(=O)c2ccc(SC)cc2
OC1CN(CCC#N)C(=O)CN(C1)C(=O)c2cccc(c2)C(F)(F)F
CCOC(=O)N1CCC(OC)c2ccccc2N(CC(=O)NC)C(=O)C1
CCOC(=O)N1CCC(OC)c2ccccc2N(C)C(=O)C1
COC1CCN(CC(=O)N(C)c2ccccc12)C(=O)C3CCCC3
COC1CCN(CC(=O)N(C)c2ccccc12)C(=O)CC(C)(C)C
COC1CCN(CC(=O)N(C)c2ccccc12)C(=O)COC(=O)C
COC1CCN(CC(=O)N(C)c2ccccc12)C(=O)Nc3ccccc3
CCOC(=O)CNC(=O)N1CCC(OC)c2ccccc2N(C)C(=O)C1
COC1CCN(CC(=O)N(C)c2ccccc12)C(=O)NCC(=O)N
CCOC(=O)COC1CCN(CC(=O)N(C)c2ccccc12)C(=O)C
CN1CCN2C[C@@H](CO)[C@@H]([C@H]2C1)c3ccccc3
OC[C@@H]1CN2CCN(C[C@@H]2[C@H]1c3ccccc3)C(=O)C4CC4
OC[C@@H]1CN2CCN(C[C@@H]2[C@H]1c3ccccc3)C(=O)CC4CCCC4
COCCOC(=O)N1CCN2C[C@@H](CO)[C@@H]([C@H]2C1)c3ccccc3
NC(=O)[C@@H]1CN2CCN(C[C@@H]2[C@H]1c3ccccc3)C(=O)C4CC4
CNC(=O)[C@H]1[C@H]2CN(Cc3ccccn3)CCN2C[C@@H]1c4ccccc4
CNC(=O)[C@H]1[C@H]2CN(Cc3onc(C)c3)CCN2C[C@@H]1c4ccccc4
CNC(=O)[C@H]1[C@H]2CN(Cc3cccs3)CCN2C[C@@H]1c4ccccc4
CNC(=O)[C@H]1[C@H]2CN(Cc3occc3)CCN2C[C@@H]1c4ccccc4
CNC(=O)[C@@H]1[C@H]2CN(Cc3ccccn3)CCN2C[C@H]1c4ccccc4
CNC(=O)[C@@H]1[C@H]2CN(Cc3cocc3)CCN2C[C@H]1c4ccccc4
Cc1cc(CN2CCN3C[C@@H]([C@@H](CO)[C@H]3C2)c4ccccc4)on1
OC[C@H]1[C@H]2CN(CCN2C[C@@H]1c3ccccc3)C(=O)C4CC4
CC(=O)N1CCN2C[C@H](CO)[C@H]([C@H]2C1)c3ccccc3
COC(=O)N1CCN2C[C@H](CO)[C@H]([C@H]2C1)c3ccccc3
COc1ccc2OCC(C)(C)C=C3CN(Cc1c23)C(=O)C
COCC(=O)N1CC2=CC(C)(C)COc3ccc(OC)c(C1)c23
COC(=O)N1CC2=CC(C)(C)COc3ccc(OC)c(C1)c23
COCCOC(=O)N1CC2=CC(C)(C)COc3ccc(OC)c(C1)c23
CCNC(=O)N1CC2=CC(C)(C)COc3ccc(OC)c(C1)c23
COc1ccc2OCC(C)(C)C=C3CN(Cc1c23)C(=O)N(C)C
COc1ccc2OCC(C)(C)C=C3CN(Cc1c23)S(=O)(=O)C
CC(C)CC(=O)N1CC(O)CN(CCc2ccccc2)C(=O)C1
CC(C)COC(=O)N1CC(O)CN(CCc2ccccc2)C(=O)C1
CC(C)(C)OC(=O)N1CC(O)CN(CCc2ccccc2)C(=O)C1
COc1ccc(CN2CC(O)CN(CC2=O)C(=O)OCC(C)C)cc1
CCCS(=O)(=O)N1CC(O)CN(Cc2ccccc2OC)C(=O)C1
CCS(=O)(=O)N1CC(O)CN(Cc2ccccc2OC)C(=O)C1
COc1cccc(CN2CC(O)CN(CC2=O)C(=O)C(C)(C)C)c1OC
CCCS(=O)(=O)N1CC(O)CN(Cc2cccc(OC)c2OC)C(=O)C1
COc1cccc(CN2CC(O)CN(CC2=O)S(=O)(=O)C)c1OC
COc1cccc(CN2CC(O)CN(CC2=O)C(=O)C3CC3)c1OC
CCOC(=O)N1CC(O)CN(Cc2cccc(OC)c2OC)C(=O)C1
CC(C)COC(=O)N1CC(O)CN(Cc2ccc(C)cc2)C(=O)C1
CC(C)COC(=O)N1CC(O)CN(Cc2ccc(Cl)cc2)C(=O)C1
CC(C)COC(=O)N1CC(O)CN(CCCc2ccccc2)C(=O)C1
COc1ccccc1CN2CC(O)CN(CC2=O)S(=O)(=O)C(C)C
COc1cccc(OC)c1CN2CC(O)CN(CC2=O)S(=O)(=O)C
CCOC(=O)N1CC(O)CN(CCc2ccccc2)C(=O)C1
COC1CCN(CC(=O)N(C)c2ccccc12)C(=O)CC3CCCC3
COC1CN(CCC(=O)N(C)c2ccccc12)C(=O)C3CC3
COC1CN(CCC(=O)N(C)c2ccccc12)C(=O)CC(C)C
COC1CN(CCC(=O)N(C)c2ccccc12)C(=O)CC(C)(C)C
COC1CN(CCC(=O)N(C)c2ccccc12)C(=O)COC(=O)C
COC1CN(CCC(=O)N(C)c2ccccc12)C(=O)OCC(C)C
COC1CN(CCC(=O)N(C)c2ccccc12)C(=O)CC3CCCC3
COC1CN(CCC(=O)N(C)c2ccccc12)C(=O)NC3CCCC3
COC1CN(CCC(=O)N(C)c2ccccc12)C(=O)Nc3ccccc3
COC1CN(CCC(=O)N(C)c2ccccc12)C(=O)Cc3cccs3
COC1CN(CCC(=O)N(C)c2ccccc12)C(=O)NCC(=O)N
CC(=O)N1CCC(=O)N(Cc2ccccc12)C3CCCC3
COCC(=O)N1CCC(=O)N(Cc2ccccc12)C3CCCC3
Fc1ccc2N(CCC(=O)N(Cc2c1)C3CC3)C(=O)C4CCC4
COCC(=O)N1CCC(=O)N(Cc2cc(F)ccc12)C3CCCC3
CCN1Cc2cc(F)ccc2N(CCC1=O)C(=O)C
CCN1Cc2ccccc2N(CCC1=O)C(=O)C3CCC3
CCN1Cc2cc(F)ccc2N(CCC1=O)C(=O)C3CCC3
CC(C)N1C=Cc2nc(C)c(cc2C1=O)C(=O)O
CC(C)Cc1cc(nc2NC(=O)NC(=O)c12)C(=O)O
OC(=O)CCN1C=CC(=O)c2ccccc12
COCCn1ccc2c(cccc12)C(=O)O
CC(C)c1cc(nc2NC(=O)NC(=O)c12)C(=O)O
CC(C)CCc1cc(nc2NC(=O)NC(=O)c12)C(=O)O
NCCC(Cc1ccccc1)c2occc2
CC(=C)CSc1oc(CCNC(=O)OC(C)(C)C)nn1
OC(=O)CCn1ccc2cc(Br)ccc12
OC(=O)Cc1cnc(s1)c2c(Cl)cccc2Cl
NC(Cc1onc(n1)c2ccccc2)c3ccccc3
Cc1ccc2cccc(Oc3nc(C)c(s3)C(=O)O)c2n1
OC(=O)CCC(=O)N1CCC(CC1)c2noc3cc(F)ccc23
OC(=O)CCCC(=O)N1CCC(CC1)c2noc3cc(F)ccc23
OC(=O)CN1C=CC(=O)c2cc(F)ccc12
Cc1nc(Oc2ccccc2F)sc1C(=O)O
OC(=O)CN1C=CC(=O)c2cc(Cl)ccc12
OC(=O)CN1C=CC(=O)c2ccccc12
Cc1nc(Oc2ccccc2Cl)sc1C(=O)O
COc1cccc(Oc2nc(C)c(s2)C(=O)O)c1OC
Cn1nc(c(Br)c1C(=O)O)c2ccccc2
OC(=O)CN1CCC(C1)c2ccccc2
OC(=O)CN1C=CC(=O)c2ccc(Cl)cc12
CNCc1cc(C)n(c1C)c2ccccc2OC
COc1cc(cc(OC)c1OC)c2nc(N)n[nH]2
Nc1cccnc1N2CCCCCC2
Nc1cccnc1N2CCN(CC2)c3ccccc3
Nc1cccnc1N2CCC(CC2)c3ccccc3
Cn1ccnc1Sc2ccc(N)cn2
OC(=O)CCN1C=CC(=O)c2cc(F)ccc12
COC(=O)CCN1C=CC(=O)c2cc(F)ccc12
CC(C)NC(=O)CN1CCCNCC1
CC(C)CCc1n[nH]c(C(=O)O)c1Br
CC(C)CCc1n[nH]c(C(=O)O)c1I
Cn1nc(c(Cl)c1C(=O)O)c2ccccc2
OC(=O)C1=CN(C(=O)c2ccccc12)c3ccccn3
COCCn1ccc2ccc(cc12)C(=O)O
COc1ccc2c(ccn2CCCN)c1
CC(C)CCc1n[nH]c(C(=O)O)c1Cl
Cc1ccc(cc1)c2nn(C)c(C(=O)O)c2Br
Cn1nc(c(Br)c1C(=O)O)c2ccc(Cl)cc2
COc1ccc(cc1)c2noc(n2)C(N)CCSC
COc1ccc(cc1OC)c2noc(n2)C(N)CCSC
CCCOc1ccc(CC2=NC(C)(CO)CO2)cc1
CC(C)Oc1ccc(CC2=N[C@](C)(CO)CO2)cc1
O=C1NCC2=C1C(Nc3ccccc3N2)c4ccccc4
O=C1Nc2ccccc2/C/1=C/3\CCCN3
CC(=O)N1CC[C@@]2(O)CCCC[C@H]2[C@@H]1c3ccccc3
COc1ccc2[nH]c3c(ncnc3c2c1)N(C)CC4OCCO4
Nc1nc2CCCc2c3C(=O)NC(=O)c13
Nc1nc2CCCCc2c3C(=O)NC(=O)c13
C\C(=C\1/[C@H]2[C@@H](CC1=O)C2(C)C)\NC(=O)c3occc3
C\C(=C/1\[C@H]2[C@@H](CC1=O)C2(C)C)\NC(=O)c3ccccn3
Oc1ccc2oc3C(=O)NCCCc3c2c1CN4CCOCC4
CC(=O)N1CC[C@@]2(O)CCCC[C@H]2[C@@H]1c3ccc4OCOc4c3
NC(=O)CN1CC[C@@]2(O)CCCC[C@H]2[C@@H]1c3ccc4OCOc4c3
COC(=O)N1CC[C@@]2(O)CCCC[C@H]2[C@@H]1c3ccc4OCOc4c3
O=C1Nc2ccccc2/C/1=C/3\CCCCCN3
COc1ccc(cc1OC)C(=O)N2CC[C@@]3(O)CCCC[C@H]3C2
Cc1ccc(cc1)C(=O)N2CC[C@@]3(O)CCCC[C@H]3C2
CC[C@@]12CN3C[C@@](CC)(C[N@@](C1)C3C4=C(C)C(=O)NC(=O)N4)C2=O
CC1=C(NC(=O)NC1=O)C2[N@@]3C[C@@]4(C)CN2C[C@@](C)(C3)C4=O
CC[C@@]12C[N@]3C[C@@](C)(CN(C1)C3C4=C(C)C(=O)NC(=O)N4)C2=O
CCC[C@@]12CN3C[C@@](CCC)(C[N@@](C1)C3C4=C(C)C(=O)NC(=O)N4)C2=O
CC(C)[C@@]12C[N@]3C[C@](CN(C1)C3C4=C(C)C(=O)NC(=O)N4)(C(C)C)C2=O
CCC[C@@]12C[N@]3C[C@@](C)(CN(C1)C3C4=C(C)C(=O)NC(=O)N4)C2=O
CC(C)CCN1C(=O)C2(NC(=O)c3ccccc3O2)c4ccccc14
Brc1ccc2c(ccn2CC(=O)NC[C@@H]3CCCN4CCCC[C@H]34)c1
Fc1ccc2ccn(CC(=O)NC[C@@H]3CCCN4CCCC[C@H]34)c2c1
Brc1ccc2c(ccn2CCC(=O)NC[C@@H]3CCCN4CCCC[C@H]34)c1
COc1ccc2c(ccn2CCC(=O)N[C@@H](C(C)C)C(=O)O)c1
O=C(CCC(=O)N1CCc2[nH]c3ccccc3c2C1)NCc4occc4
COc1ccc2c(ccn2CCC(=O)NCCC(=O)O)c1
COC(=O)CNC(=O)Cn1ccc2cccc(OC)c12
CCC(C)N1C(=O)c2ccc(cc2C1=O)C(=O)NCCc3c[nH]cn3
COCCN1C(=O)c2ccc(cc2C1=O)C(=O)NCCc3c[nH]cn3
COc1cccc2ccn(CC(=O)NCCC(C)C)c12
COc1cccc2ccn(CC(=O)NCC(C)C)c12
COc1cccc2ccn(CC(=O)NC(C)C)c12
COCC(=O)N(Cc1ccc2cc[nH]c2c1)C3CC3
CNC(=O)c1cn(C)c(c1OC)c2nc3cc(NC(=O)C)ccc3n2C
CCOc1c(cn(C)c1c2nc3cc(NC(=O)C)ccc3n2C)C(=O)N
CC(C)[C@H](NC(=O)Cn1cc(C(=O)C)c2ccccc12)C(=O)O
COc1c(cn(C)c1c2nc3cc(NC(=O)C)ccc3n2C)C(=O)N
CSCC[C@H](NC(=O)CCn1ccc2c(Cl)cccc12)C(=O)O
[truncated: 66,689 more rows]
