# Supplementary material for: Design of the Global Health chemical diversity library v2 for screening against infectious diseases
Source: PLoS Negl Trop Dis. 2023 Dec 27;17(12):e0011799. doi: 10.1371/journal.pntd.0011799 (PMC10752525; doi:10.1371/journal.pntd.0011799)
Supplement: S2 Table — (CSV) [file pntd.0011799.s002.csv]

Enamine_smiles	SUPPLIER_ID	Largest_fragment_smiles
[Na+].[O-]C(=O)[C@@H]1C=C[C@@H]1C(=O)NCC(CC=2C=CC=CC2)C=3C=CC=CN3 |&1:4,7,r|	Z7991188251	OC([C@@H]1C=C[C@@H]1C(NCC(Cc1ccccc1)c1ncccc1)=O)=O
[Na+].[O-]C(=O)CCC(=O)NCC=1C=CC(CN2CCC=3C=CC=CC23)=CC1	Z7991097542	OC(CCC(NCc1ccc(CN(CC2)c3c2cccc3)cc1)=O)=O
[Na+].[O-]C(=O)CCC(=O)NCC=1C=CC(=CC1)C=2C=CC=3OCCC3C2	Z7991096024	OC(CCC(NCc(cc1)ccc1-c(cc1)cc2c1OCC2)=O)=O
[Na+].CC=1NC=2C=C(Cl)C=CC2C1CCNC(=O)[C@@H]3CC[C@@H]3C(=O)[O-] |&1:17,20,r|	Z7991188695	Cc1c(CCNC([C@H](CC2)[C@H]2C(O)=O)=O)c(ccc(Cl)c2)c2[nH]1
[Na+].CC(C)(CC1=CNC=2C=C(F)C=CC12)NC(=O)CC3(CC3)C(=O)[O-]	Z7991094749	CC(C)(Cc1c[nH]c2c1ccc(F)c2)NC(CC1(CC1)C(O)=O)=O
[K+].OCC=1C=CC(=CC1C(=O)[O-])C(=O)NCC2=NOC(=N2)C=3C=CC=C(F)C3	Z7991094744	OCc(ccc(C(NCc1noc(-c2cccc(F)c2)n1)=O)c1)c1C(O)=O
[K+].OCC(CC(=O)[O-])C(=O)NC(C=1C=CC=CC1)C=2C=C(F)C=C(Cl)C2	Z7991188474	OCC(CC(O)=O)C(NC(c1ccccc1)c1cc(Cl)cc(F)c1)=O
[K+].OC1CC(C1)(NC(=O)C=2N=C(C=3C=CC=CC3)N(N2)C=4C=CC=CC4)C(=O)[O-]	Z7991095607	OC(C1)CC1(C(O)=O)NC(c(nc1-c2ccccc2)nn1-c1ccccc1)=O
[K+].CC=1C=CC=C(C1)C(C)(C)CNC(=O)C=2C=CC(CO)=C(C2)C(=O)[O-]	Z7991187815	CC(C)(CNC(c1cc(C(O)=O)c(CO)cc1)=O)c1cc(C)ccc1
[K+].CC1=CC=2C=C(CNC(=O)C=3C=CC(CO)=C(C3)C(=O)[O-])C=CC2N1C	Z7991188788	Cc1cc(cc(CNC(c2cc(C(O)=O)c(CO)cc2)=O)cc2)c2n1C
[K+].CC(CO)C(NC(=O)C=1SC=2C=CC=C(C)C2C1Cl)C(=O)[O-]	Z7991188976	CC(CO)C(C(O)=O)NC(c(sc1cccc(C)c11)c1Cl)=O
O[C@]1(C[C@H](C1)NC(=O)C2CC=3C=C(Cl)C=CC3O2)C(F)(F)F	Z4078075416	O[C@](C1)(C[C@H]1NC(C(C1)Oc(cc2)c1cc2Cl)=O)C(F)(F)F
O[C@]1(C[C@H](C1)C(=O)NCC=2C=CC=CC2CNC(=O)C3CC3)C=4C=CC=NC4	Z6739519835	O[C@](C1)(C[C@H]1C(NCc1c(CNC(C2CC2)=O)cccc1)=O)c1cnccc1
O[C@]1(C[C@@H](CN2C=NC=3N(N=NC3C2=O)C=4C=CC=CC4)C1)C(F)(F)F	Z4562793792	O[C@]1(C[C@@H](CN(C=Nc2c3nnn2-c2ccccc2)C3=O)C1)C(F)(F)F
O[C@]1(C[C@@H](CN2C=NC=3C=C(Cl)C=CC3C2=O)C1)C(F)(F)F	Z4562784337	O[C@]1(C[C@@H](CN(C=Nc2c3ccc(Cl)c2)C3=O)C1)C(F)(F)F
O[C@]1(C[C@@H](CN2C=CN3N=C(C=C3C2=O)C4CC4)C1)C(F)(F)F	Z4562199668	O[C@]1(C[C@@H](CN(C=Cn2nc(C3CC3)cc22)C2=O)C1)C(F)(F)F
O[C@H]1C[C@](C1)(NC(=O)COC=2C=CC=3C(=O)CCC3C2)C=4C=CC=CC4F	Z6739641393	O[C@H](C1)C[C@@]1(c(cccc1)c1F)NC(COc(cc1)cc(CC2)c1C2=O)=O
O[C@H]1C[C@H](C1)[C@@H]2CNC[C@H]2C3=NC(=NO3)C=4C=NC(OCC(F)F)=CN4 |&1:1,3,5,9,r|	Z6739516157	O[C@H](C1)C[C@H]1[C@H](CNC1)[C@@H]1c1nc(-c(nc2)cnc2OCC(F)F)no1
O[C@H]1C[C@H](C1)[C@@H]2CNC[C@H]2C3=NC(=NO3)C=4C=CN=C(OC5CCC5)C4 |&1:1,3,5,9,r|	Z5043205886	O[C@H](C1)C[C@H]1[C@H](CNC1)[C@@H]1c1nc(-c2cc(OC3CCC3)ncc2)no1
O[C@H]1C[C@@](CNCCS(=O)(=O)C=2C=CC(C#N)=CC2)(C1)C=3C=CC=CC3	Z2998972187	N#Cc(cc1)ccc1S(CCNC[C@](C1)(C[C@H]1O)c1ccccc1)(=O)=O
O[C@H]1CNC(=O)N(CCCCC=2C=CC(=CC2)C(F)(F)F)C1=O	Z3463241439	O[C@@H](CNC(N1CCCCc2ccc(C(F)(F)F)cc2)=O)C1=O
O[C@H]1CNC(=O)N(CCC=2C=CC(OCC=3C=CC=CC3)=CC2)C1=O	Z3211021695	O[C@@H](CNC(N1CCc(cc2)ccc2OCc2ccccc2)=O)C1=O
O[C@H]1CNC(=O)N(CCC2=NC=3C=C(Cl)C=CC3S2)C1=O	Z3211174595	O[C@@H](CNC(N1CCc2nc(cc(cc3)Cl)c3s2)=O)C1=O
O[C@H]1CNC(=O)N(CC=2C=CC(CN3CCC=4C=CC=CC34)=CC2)C1=O	Z3463274154	O[C@@H](CNC(N1Cc2ccc(CN(CC3)c4c3cccc4)cc2)=O)C1=O
O[C@H]1CNC(=O)N(CC2=NC=3CCC(CC3S2)C=4C=CC=CC4)C1=O	Z3210976367	O[C@@H](CNC(N1Cc2nc(CCC(C3)c4ccccc4)c3s2)=O)C1=O
O[C@H]1CNC(=O)N(CC2=NC(=CS2)C=3C=CC(Cl)=CC3)C1=O	Z3463208474	O[C@@H](CNC(N1Cc2nc(-c(cc3)ccc3Cl)cs2)=O)C1=O
O[C@H]1CNC(=O)N(CC2=CN=C(S2)C=3C=CC(=CC3)C(F)(F)F)C1=O	Z3211024435	O[C@@H](CNC(N1Cc2cnc(-c3ccc(C(F)(F)F)cc3)s2)=O)C1=O
O[C@H]1CCCC[C@@H]1NC=2C=CC(=CN2)C=3C=CC(CN4CCNCC4)=CC3	Z6739796545	O[C@@H](CCCC1)[C@H]1Nc(cc1)ncc1-c1ccc(CN2CCNCC2)cc1
O[C@H]1CCCC[C@@H]1CNC(=O)NC2CCCN(CC=3C=CC=CC3)C2=O	Z2307135614	O[C@@H]1[C@@H](CNC(NC(CCCN2Cc3ccccc3)C2=O)=O)CCCC1
O[C@H]1CC=2C=CC=CC2[C@@H]1NC(=O)CC=3C=CC(=CC3Cl)C(=O)O	Z6739748542	O[C@@H](Cc1c2cccc1)[C@H]2NC(Cc(ccc(C(O)=O)c1)c1Cl)=O
O[C@H]1CC(=O)O[C@@H]1CS(=O)(=O)CC2=NC=3CCCCCC3S2	Z4209012501	O[C@@H](C1)[C@@H](CS(Cc2nc(CCCCC3)c3s2)(=O)=O)OC1=O
O[C@H]1CC(=O)O[C@@H]1CS(=O)(=O)C2CCC=3C2=CC=CC3Cl	Z4209003877	O[C@@H](C1)[C@@H](CS(C2c3cccc(Cl)c3CC2)(=O)=O)OC1=O
O[C@H]1CC(=O)O[C@@H]1CN2CCCOC(C2)C=3C=CC=CC3Cl	Z4263662431	O[C@@H](C1)[C@@H](CN2CC(c(cccc3)c3Cl)OCCC2)OC1=O
O[C@H](CNC(=O)CCNC(=O)C=1C=NC=CN1)C=2C=CC(Cl)=CC2	Z2230324340	O[C@H](CNC(CCNC(c1nccnc1)=O)=O)c(cc1)ccc1Cl
O[C@H](CNC(=O)C1=CC=2C(Cl)=CN=CC2S1)C(F)(F)F	Z2880250082	O[C@H](CNC(c(sc1cnc2)cc1c2Cl)=O)C(F)(F)F
O[C@H](CN1C=NC(=CC1=O)C=2C=CC=CC2)C=3C=CC(F)=CC3F	Z6739948308	O[C@H](CN(C=NC(c1ccccc1)=C1)C1=O)c(ccc(F)c1)c1F
O[C@H](CN1C=C(CC2CCC(=O)NC2=O)N=N1)C=3C=CC(Cl)=CC3	Z4994103963	O[C@H](Cn1nnc(CC(CCC(N2)=O)C2=O)c1)c(cc1)ccc1Cl
O[C@H](CCS(=O)(=O)CC=1C=CC=2CCOCC2C1)C=3C=CC=CC3	Z3255314929	O[C@H](CCS(Cc1cc(COCC2)c2cc1)(=O)=O)c1ccccc1
O[C@H](C1CC1)C2=CN(CC(=O)NC=3C=CC=CC3CC=4C=CC=CC4)N=N2	Z3774522271	O[C@H](C1CC1)c1cn(CC(Nc2c(Cc3ccccc3)cccc2)=O)nn1
O[C@H](C1=CN(CCN2CCC(F)(F)CC2)N=N1)C=3C=CC=CC3	Z3637636810	O[C@H](c1cn(CCN(CC2)CCC2(F)F)nn1)c1ccccc1
O[C@@]12CCOC[C@H]2CN(CC1)C(=O)NCCC=3C=CC(F)=CC3 |&1:1,6,r|	Z4446077223	O[C@@]1(CCN(C2)C(NCCc(cc3)ccc3F)=O)[C@H]2COCC1
O[C@@]1(CCNC[C@H]1N2C=C(N=N2)C(=O)NCC=3C=CC=CC3)C=4C=CC=CN4 |&1:1,6,r|	Z6741318341	O[C@](CCNC1)([C@@H]1n1nnc(C(NCc2ccccc2)=O)c1)c1ncccc1
O[C@@H]1[C@H](O)[C@]2(CC[C@@H]1C2)C(=O)NC[C@@H]3C[C@@H](CO3)C=4C=CC=CC4 |&1:1,2,4,7,&2:13,15,r|	Z4324498787	O[C@@H]([C@H](CC1)C[C@@]11C(NC[C@H](C2)OC[C@H]2c2ccccc2)=O)[C@@H]1O
O[C@@H]1[C@H](CNCC2=CC=3C=CC(F)=CC3NC2=O)CCC41CCOCC4 |&1:1,2,r|	Z3805162229	O[C@H]([C@H](CNCC1=Cc(ccc(F)c2)c2NC1=O)CC1)C11CCOCC1
O[C@@H]1[C@H](CCCC1(F)F)NC(=O)C2=CC=3C=CC=CC3C(=O)N2 |&1:1,2,r|	Z2350365544	O[C@H]([C@H](CCC1)NC(C(N2)=Cc(cccc3)c3C2=O)=O)C1(F)F
O[C@@H]1C[C@H]2C[C@@H]1C[C@H]2C(=O)N3CC(C3)C=4N=CC(OCC=5C=CC=CC5)=CN4 |&1:1,3,5,7,r|	Z4325715149	O[C@H](C[C@H]1C2)[C@H]2C[C@H]1C(N(C1)CC1c(nc1)ncc1OCc1ccccc1)=O
O[C@@H]1C[C@H]2C[C@@H]1CC2NCC3=CSC(COC=4C=CC=CC4)=N3 |&1:1,3,5,r|	Z4255084141	O[C@H](C[C@H]1C2)[C@H]2CC1NCc1csc(COc2ccccc2)n1
O[C@@H]1C[C@H](N(CC2CNC3(CCC3)CO2)C1)C4=NNC(=N4)C=5C=CC=CC5	Z4205366106	O[C@H](C1)CN(CC2OCC3(CCC3)NC2)[C@@H]1c1n[nH]c(-c2ccccc2)n1
O[C@@H]1C[C@H](N(C1)C=2N=CC(=CC2Cl)C(=O)O)C3=NC(=NO3)C4CC4 |&1:1,3,r|	Z6781220691	O[C@H](C[C@H]1c2nc(C3CC3)no2)CN1c(ncc(C(O)=O)c1)c1Cl
O[C@@H]1C[C@H](N(C1)C=2C=NC(=CN2)C(=O)O)C=3C=CC(=CC3)C(F)(F)F |&1:1,3,r|	Z3634651995	O[C@H](C[C@H]1c2ccc(C(F)(F)F)cc2)CN1c1ncc(C(O)=O)nc1
O[C@@H]1C[C@H](N(C1)C(=O)OC2COC2)C3=NNC(=N3)C=4C=CC=CC4	Z6739453684	O[C@H](C[C@H]1c2n[nH]c(-c3ccccc3)n2)CN1C(OC1COC1)=O
O[C@@H]1C[C@H](C[C@@H]1CNC(=O)C=2C=NN3CCCC23)NC(=O)CC4CC54CC5 |&1:1,3,5,r|	Z6739704884	O[C@H](C1)[C@@H](CNC(c2c(CCC3)n3nc2)=O)C[C@@H]1NC(CC1C2(CC2)C1)=O
O[C@@H]1C[C@@]2(NC(=O)C(NC2=O)C=3C=CC(OCC(F)F)=CC3)C41CCC4 |&1:1,3,r|	Z4443110471	O[C@H](C1)C2(CCC2)[C@]1(C(NC1c(cc2)ccc2OCC(F)F)=O)NC1=O
O[C@@H]1C[C@@H]2[C@H]1CCN2C(=O)NC3CCCC4=C3C=NN4C=5C=CC=CC5 |&1:1,3,4,r|	Z4993945431	O[C@H](C1)[C@H](CC2)[C@@H]1N2C(NC(CCC1)c2c1n(-c1ccccc1)nc2)=O
O[C@@H]1C[C@@H]2C[C@H]1N[C@H]2C3=NC(=NO3)C=4C=CC(=NC4)N5CCCCC5 |&1:1,3,5,7,r|	Z3547887255	O[C@H](C[C@@H]1C2)[C@@H]2N[C@H]1c1nc(-c(cc2)cnc2N2CCCCC2)no1
O[C@@H]1C[C@@H](F)CN(C1)C(=O)CCC=2C=CC(F)=C3CCCCC23	Z4612522933	O[C@H](C[C@H](C1)F)CN1C(CCc(cc1)c(CCCC2)c2c1F)=O
O[C@@H]1C[C@@H](CCN(C1)C(=O)C2CC2)NC(=O)C=3C=CC(C4CC4)=C(F)C3 |&1:1,3,r|	Z6739885986	O[C@H](C[C@@H](CC1)NC(c2cc(F)c(C3CC3)cc2)=O)CN1C(C1CC1)=O
O[C@@H]1COC[C@H]1N2CCN(CC=3C=NC(=NC3)C=4C=CC(Cl)=CC4)CC2 |&1:1,5,r|	Z3652132140	O[C@H](COC1)[C@@H]1N1CCN(Cc2cnc(-c(cc3)ccc3Cl)nc2)CC1
O[C@@H]1COC[C@H]1N2C=NC=3C(=NC=NC23)N4CC=5C=CC=CC5C6CC4C6 |&1:1,5,r|	Z4770643223	O[C@H](COC1)[C@@H]1n1c2ncnc(N(C3)C(C4)CC4c4c3cccc4)c2nc1
O[C@@H]1COC[C@H]1N2C=C(C=N2)C=3C=CC(OCC4CCCCO4)=CC3 |&1:1,5,r|	Z2998084793	O[C@H](COC1)[C@@H]1n1ncc(-c(cc2)ccc2OCC2OCCCC2)c1
O[C@@H]1COC[C@H]1N(CCCC=2C=CC=C(C2)C(F)(F)F)C3CC3 |&1:1,5,r|	Z6739830442	O[C@H](COC1)[C@@H]1N(CCCc1cccc(C(F)(F)F)c1)C1CC1
O[C@@H]1COC[C@H]1N(CC2=NOC(=N2)C=3C=CC=C(Cl)C3)C4CC4 |&1:1,5,r|	Z3320637894	O[C@H](COC1)[C@@H]1N(Cc1noc(-c2cccc(Cl)c2)n1)C1CC1
O[C@@H]1COCC[C@H]1N2C=NC=3C(=NC=NC23)N4C[C@@H]5C[C@@]5(C4)C(F)F |&1:1,6,&2:18,20,r|	Z4773177403	O[C@H](COCC1)[C@@H]1n1c(ncnc2N3C[C@](C4)(C(F)F)[C@@H]4C3)c2nc1
O[C@@H]1COC2(CCN(CC3=CN4C=C(Cl)C=CC4=N3)CC2)C[C@@H]1O |&1:1,22,r|	Z4451531950	O[C@@H](CC1(CCN(Cc2cn(cc(cc3)Cl)c3n2)CC1)OC1)[C@@H]1O
O[C@@H]1COC2(CCN(CC2)C(=O)C3=CC=4C(Cl)=C(F)C=CC4N3)[C@@H]1O |&1:1,23,r|	Z4600856210	O[C@H](COC1(CC2)CCN2C(c2cc(c(Cl)c(cc3)F)c3[nH]2)=O)[C@H]1O
O[C@@H]1CNC[C@H]1N(CCN2C=NC=3C=CC=CC3C2=O)CC=4C=CC=CC4 |&1:1,5,r|	Z2923205670	O[C@H](CNC1)[C@@H]1N(CCN(C=Nc1c2cccc1)C2=O)Cc1ccccc1
O[C@@H]1CNC[C@H]1N(CC=2C=CC=CC2)CC=3C=CC(OC4CCOC4)=CC3 |&1:1,5,r|	Z4454595037	O[C@H](CNC1)[C@@H]1N(Cc1ccccc1)Cc(cc1)ccc1OC1COCC1
O[C@@H]1CNC[C@H]1N(CC(=O)NC=2C=CC=3CCCC3C2)CC=4C=CC=CC4 |&1:1,5,r|	Z6739902899	O[C@H](CNC1)[C@@H]1N(CC(Nc1cc(CCC2)c2cc1)=O)Cc1ccccc1
O[C@@H]1CN(C[C@H]1CC=2C=CC=CC2)C(=O)NC=3C=CN=C(OC(F)F)C3 |&1:1,5,r|	Z4467763536	O[C@H](C1)[C@H](Cc2ccccc2)CN1C(Nc1cc(OC(F)F)ncc1)=O
O[C@@H]1CN(C[C@@H]1NC(=O)COCC=2C=CC=CC2)C(=O)[C@@H]3CCC[C@H]3CF |&1:1,5,&2:20,24,r|	Z6739893372	O[C@H](CN(C1)C([C@H]2[C@H](CF)CCC2)=O)[C@H]1NC(COCc1ccccc1)=O
O[C@@H]1CN(CC[C@@]1(O)C(F)(F)F)C(=O)C=2C=CC(=CC2)C3CC(=O)C3 |&1:1,6,r|	Z4638375556	O[C@H](CN(CC1)C(c2ccc(C(C3)CC3=O)cc2)=O)[C@@]1(C(F)(F)F)O
O[C@@H]1CN(CC2(CC2)C[C@@H]1O)C(=O)NCC=3C(F)=CC=CC3OC(F)F |&1:1,9,r|	Z4253803892	O[C@@H](CC1(CC1)CN(C1)C(NCc(c(OC(F)F)ccc2)c2F)=O)[C@@H]1O
O[C@@H]1CN(CC2(CC2)C[C@@H]1O)C(=O)NC=3C=NN(CC4CCC4)C3 |&1:1,9,r|	Z3842825482	O[C@@H](CC1(CC1)CN(C1)C(Nc2cn(CC3CCC3)nc2)=O)[C@@H]1O
O[C@@H]1CN(C=2N=CN=C3N(C=NC23)C=4C=CC=CC4)C5(CCC5)[C@@H]1O |&1:1,23,r|	Z4027042451	O[C@H](CN(C12CCC2)c2ncnc3c2ncn3-c2ccccc2)[C@H]1O
O[C@@H]1CN(C(=O)[C@@H]2C[C@H]2C=3C=CN=C4C=CC=CC34)C5(CCC5)[C@@H]1O |&1:1,23,&2:6,8,r|	Z4019282122	O[C@H](CN(C12CCC2)C([C@H](C2)[C@@H]2c2ccnc3ccccc23)=O)[C@H]1O
O[C@@H]1CN(C(=O)NC2=NC(=NS2)C=3C=CC=CC3)C4(CCC4)[C@@H]1O |&1:1,22,r|	Z4000245945	O[C@H](CN(C12CCC2)C(Nc2nc(-c3ccccc3)ns2)=O)[C@H]1O
O[C@@H]1CN(C(=O)CCC2=CC=3C=CC=CC3O2)C4(CCC4)C[C@@H]1O |&1:1,22,r|	Z4094434925	O[C@@H](CC1(CCC1)N(C1)C(CCc2cc(cccc3)c3o2)=O)[C@@H]1O
O[C@@H]1CC[C@H]2CCN([C@@H]12)C(=O)NC3=NC(=NS3)C=4C=CC=CC4 |&1:1,4,8,r|	Z2708797811	O[C@H](CC[C@H]1CC2)[C@@H]1N2C(Nc1nc(-c2ccccc2)ns1)=O
O[C@@H]1CC[C@H]1N2C=C(N=N2)C(=O)NC=3C=CC=C(C3)S(=O)(=O)C4CC4 |&1:1,4,r|	Z6739448639	O[C@H](CC1)[C@@H]1n1nnc(C(Nc2cccc(S(C3CC3)(=O)=O)c2)=O)c1
O[C@@H]1CCOC=2C=CC(=CC12)C=3C=CC(CN4CCS(=O)(=O)CC4)=CC3	Z2905389568	O[C@H]1c(cc(cc2)-c3ccc(CN(CC4)CCS4(=O)=O)cc3)c2OCC1
O[C@@H]1CCN(CC2=NN=C(O2)N3CCOCC3)[C@@H](C1)C=4C=CC=CC4 |&1:1,17,r|	Z3519118992	O[C@H]1C[C@@H](c2ccccc2)N(Cc2nnc(N3CCOCC3)o2)CC1
O[C@@H]1CCC[C@H]1N2C=NC=3C(=NC=NC23)N4CCSC(C4)C(F)(F)F	Z4772406295	O[C@H](CCC1)[C@@H]1n1c(ncnc2N3CC(C(F)(F)F)SCC3)c2nc1
O[C@@H]1CCC[C@H]1CCN2C=NC=3C(=NC=NC23)N4CCC=5NN=CC5C4 |&1:1,5,r|	Z4768666728	O[C@H]1[C@H](CCn2c3ncnc(N(CC4)Cc5c4[nH]nc5)c3nc2)CCC1
O[C@@H]1CCCC[C@H]1C(=O)N2C[C@H]3[C@H](NC(=O)C4=CC=5SC=NC5N4)[C@H]3C2 |&1:1,6,r|	Z6739526748	O[C@H](CCCC1)[C@@H]1C(N(C[C@@H]12)C[C@@H]2[C@H]1NC(c([nH]1)cc2c1ncs2)=O)=O
O[C@@H]1CCC=2C=CC=CC2[C@H]1N3C=C(N=N3)C(=O)NCC=4C=CC=CC4 |&1:1,10,r|	Z5087103239	O[C@H](CCc1c2cccc1)[C@@H]2n1nnc(C(NCc2ccccc2)=O)c1
O[C@@H]1C(CC=2C=CC=CC12)N3C=C(N=N3)C=4C=CC(CC(=O)O)=CC4 |&1:1,r|	Z6739774973	O[C@H](C(C1)n2nnc(-c3ccc(CC(O)=O)cc3)c2)c2c1cccc2
O[C@@H]1C(CC=2C=CC=CC12)N3C=C(CNC=4N=CC=CC4C(=O)O)N=N3 |&1:1,r|	Z6739750283	O[C@H](C(C1)n2nnc(CNc(nccc3)c3C(O)=O)c2)c2c1cccc2
O[C@@H]([C@@H](NC(=O)C=1N=CC(O)=CN1)C=2C=CC=CC2)C=3C=CC=CC3	Z6739892201	O[C@@H]([C@H](c1ccccc1)NC(c(nc1)ncc1O)=O)c1ccccc1
O[C@@H](CNC[C@H]1C[C@@H](O)CN1CC=2C=CC=CC2)C=3C=CC=CC3F	Z4191177623	O[C@@H](CNC[C@@H](C1)N(Cc2ccccc2)C[C@@H]1O)c(cccc1)c1F
O[C@@H](CNCCN1C(=O)CC=2C=CC=CC12)C=3C=CC=CC3Cl	Z3044337590	O[C@@H](CNCCN(C(C1)=O)c2c1cccc2)c(cccc1)c1Cl
O[C@@H](CNC(=O)NCCC=1C=CC=CN1)C=2C=CC(F)=CC2F	Z3773728269	O[C@@H](CNC(NCCc1ncccc1)=O)c(ccc(F)c1)c1F
O[C@@H](CNC(=O)C1=CN(CC=2C=CC=CC2)C=3C=CC=CC13)C(=O)O	Z6739834580	O[C@@H](CNC(c1cn(Cc2ccccc2)c2c1cccc2)=O)C(O)=O
O[C@@H](CCS(=O)(=O)CC=1C=CC=C2OCCOC12)C=3C=CC=CC3	Z2112623751	O[C@@H](CCS(Cc1c2OCCOc2ccc1)(=O)=O)c1ccccc1
O[C@@H](C1CC1)C2=CN(CC=3C=CC(=CC3)S(=O)(=O)NC4CC4)N=N2	Z3497450715	O[C@@H](C1CC1)c1cn(Cc(cc2)ccc2S(NC2CC2)(=O)=O)nn1
OC[C@]12CN(C[C@]2(CO)CCCC1)C(=O)CC=3C=NN4CCCCC34	Z3056385412	OC[C@]1(CN(C2)C(Cc3c(CCCC4)n4nc3)=O)[C@]2(CO)CCCC1
OC[C@]12CN(CC=3C=CC=C4N=CC=CC34)C[C@]2(CO)CCCC1	Z3315500061	OC[C@]1(CN(Cc2cccc3ncccc23)C2)[C@]2(CO)CCCC1
OC[C@]12CN(CC3COC=4C=CC=CC4O3)C[C@]2(CO)CCCC1	Z3315500466	OC[C@]1(CN(CC2Oc(cccc3)c3OC2)C2)[C@]2(CO)CCCC1
OC[C@]1(C[C@H](O)C1)NC(=O)C2=CC(=NS2)C=3C=CC(F)=CC3	Z4478953252	OC[C@](C1)(C[C@@H]1O)NC(c1cc(-c(cc2)ccc2F)ns1)=O
OC[C@H]1C[C@](F)(CN2C=NC=3C(=NC=NC23)N4CCC(C4)C=5C=CON5)C1	Z4771610840	OC[C@H](C1)C[C@@]1(Cn1c2ncnc(N(CC3)CC3c3nocc3)c2nc1)F
OC[C@H]1CN2CCC[C@H]2CN1C=3N=C4C(CCCC54CCC5)=CC3C#N	Z3830040904	N#Cc1cc(CCCC23CCC3)c2nc1N1[C@@H](CO)CN(CCC2)[C@@H]2C1
OC[C@H]1CC[C@H](CN2C=NC=3C(=NC=NC23)N4C[C@H]5[C@H](C(F)F)[C@H]5C4)CC1	Z4773716991	OC[C@H]1CC[C@H](Cn2c(ncnc3N4C[C@@H]5[C@@H](C(F)F)[C@@H]5C4)c3nc2)CC1
OC[C@H]1CC=2C=CC=CC2N1CC=3C=CC(Cl)=CC3N4C=NC=N4	Z6739963916	OC[C@@H](C1)N(Cc(ccc(Cl)c2)c2-n2ncnc2)c2c1cccc2
OC[C@H]1CC=2C=CC=CC2N1CC3=NOC(=N3)C=4C=CC(=CC4)C=5N=NNN5	Z6739673407	OC[C@@H](C1)N(Cc2noc(-c(cc3)ccc3-c3n[nH]nn3)n2)c2c1cccc2
OC[C@H]1CC=2C=CC=CC2CN1C=3N=NC=4CCCCC4C3C#N	Z4231786500	N#Cc1c(CCCC2)c2nnc1N(C1)[C@@H](CO)Cc2c1cccc2
OC[C@H]1CC=2C=CC=CC2CN1C(=O)CN3C=CC(=N3)C(F)(F)F	Z3638355447	OC[C@@H](Cc1c(C2)cccc1)N2C(Cn1nc(C(F)(F)F)cc1)=O
OC[C@H](O)CN1C=C(N=N1)C=2C=CC=C(NCC=3C=CC=CC3)C2	Z6739636842	OC[C@@H](Cn1nnc(-c2cc(NCc3ccccc3)ccc2)c1)O
OC[C@H](O)C=1C=CC(=CC1)C=2C=CC(CN3C=CC=CC3=O)=CC2	Z6739740128	OC[C@@H](c(cc1)ccc1-c1ccc(CN(C=CC=C2)C2=O)cc1)O
OC[C@H](NC1=NC(=NO1)C=2C=CC=C(OC=3C=CC=CC3)C2)C(=O)O.OC(=O)C(F)(F)F	Z8172345752	OC[C@@H](C(O)=O)Nc1nc(-c2cc(Oc3ccccc3)ccc2)no1
OC[C@H](NC(=O)CCC1=NC=2C=CC=CC2N1C=3C=CC=CC3)C(=O)O	Z6781302796	OC[C@@H](C(O)=O)NC(CCc1nc(cccc2)c2n1-c1ccccc1)=O
OC[C@H](NC(=O)C1=CSC(=N1)C2=CC=3C=CC=CC3O2)C(=O)O	Z6739629358	OC[C@@H](C(O)=O)NC(c1csc(-c2cc(cccc3)c3o2)n1)=O
OC[C@@]12C[C@]2(CN(C1)C(=O)NCC=3C=NC=C4CCCC43)C(F)(F)F |&1:2,4,r|	Z3201561101	OC[C@@](C1)(CN(C2)C(NCc3c(CCC4)c4cnc3)=O)[C@]12C(F)(F)F
OC[C@@]12CCC[C@H]2N(CCC1)C(=O)C3=CN(N=N3)C4CCCCC4 |&1:2,6,r|	Z3711298304	OC[C@@](CCC1)(CCC2)[C@@H]1N2C(c1cn(C2CCCCC2)nn1)=O
OC[C@@]1(CNC(=O)NC2CCN(C2)C(=O)CC=3C=CC=CC3)C[C@@H]1C=C |&1:2,23,r|	Z4318345767	C=C[C@@H]1[C@@](CNC(NC(CC2)CN2C(Cc2ccccc2)=O)=O)(CO)C1
OC[C@@H]1C[C@H]2C[C@@H]1C[C@H]2NC(=O)NCCC=3C=CC(OC(F)F)=CC3 |&1:2,4,6,8,r|	Z3466637087	OC[C@H](C[C@H]1C2)[C@H]2C[C@H]1NC(NCCc(cc1)ccc1OC(F)F)=O
OC[C@@H]1C[C@H](NC(=O)CCC=2C=CC=CC2OC(F)(F)F)[C@H]3C[C@H]31	Z4093914033	OC[C@H](C1)[C@H](C2)[C@H]2[C@H]1NC(CCc(cccc1)c1OC(F)(F)F)=O
OC[C@@H]1C[C@H](NC(=O)CC=2C=CC(=CC2)S(=O)(=O)CC(F)(F)F)C=C1	Z1333965926	OC[C@H](C1)C=C[C@H]1NC(Cc(cc1)ccc1S(CC(F)(F)F)(=O)=O)=O
OC[C@@H]1C[C@@H](C=C1)N2C=NC=3C(=NC=NC23)N4C[C@@H]5CC[C@@]5(C4)C(F)(F)F |&1:18,21,r|	Z4772996958	OC[C@H](C1)C=C[C@H]1n1c(ncnc2N(C[C@@H]3CC4)C[C@]34C(F)(F)F)c2nc1
OC[C@@H]1CN(C[C@H]1C=2C=CC(Cl)=CC2)C=3C=NC(=CN3)C(=O)O |&1:2,6,r|	Z3775847450	OC[C@H](CN(C1)c2ncc(C(O)=O)nc2)[C@@H]1c(cc1)ccc1Cl
OC[C@@H]1CN(C[C@H]1C2CCOCC2)C(=O)NC=3C=CC=NC3N4C=CC=N4 |&1:2,6,r|	Z3815244695	OC[C@H](CN(C1)C(Nc2c(-n3nccc3)nccc2)=O)[C@@H]1C1CCOCC1
OC[C@@H]1CN(C[C@H]1C(F)(F)F)C(=O)CC2CC=3C=CC=CC3O2 |&1:2,6,r|	Z2783809943	OC[C@H](CN(C1)C(CC(C2)Oc3c2cccc3)=O)[C@@H]1C(F)(F)F
OC[C@@H]1CN(CC(=O)NC=2C=CC(=CC2)C=3N=NNN3)C[C@H]1C=4C=CC=CC4 |&1:2,21,r|	Z6739984318	OC[C@H](CN(CC(Nc(cc1)ccc1-c1n[nH]nn1)=O)C1)[C@@H]1c1ccccc1
OC[C@@H]1CCC=2C=CC=CC2[C@@H]1NC(=O)C3CCC(=O)N(C3)C4CC4 |&1:2,11,r|	Z4273640450	OC[C@H](CCc1c2cccc1)[C@H]2NC(C(CC1)CN(C2CC2)C1=O)=O
OC[C@@H]1CC=2C=CC=CC2N1S(=O)(=O)N3CCC(CC3)C=4C=CC=CC4	Z6739482303	OC[C@H](Cc1c2cccc1)N2S(N(CC1)CCC1c1ccccc1)(=O)=O
OC[C@@H]1CC=2C=CC=CC2N1S(=O)(=O)C=3C=NN(C3)C4CCOCC4	Z5104531046	OC[C@H](Cc1c2cccc1)N2S(c1cn(C2CCOCC2)nc1)(=O)=O
OC[C@@H]1CC=2C=CC=CC2N1CC=3C=CC(=CC3)S(=O)(=O)C(F)F	Z5117723696	OC[C@H](C1)N(Cc(cc2)ccc2S(C(F)F)(=O)=O)c2c1cccc2
OC[C@@H](O)CN1C=NC=2C(=NC=NC12)N3CCC=4C=C5CCCCC5=CC4C3	Z4773424007	OC[C@H](Cn1c2ncnc(N(CC3)Cc4c3cc(CCCC3)c3c4)c2nc1)O
OC[C@@H](O)C1=CN(CC2=NN=C(O2)C=3C=CC=CC3Cl)N=N1	Z6739989041	OC[C@H](c1cn(Cc2nnc(-c(cccc3)c3Cl)o2)nn1)O
OC[C@@H](CC=C)NC(=O)NCC(F)(F)C=1C=CC(F)=CC1F	Z4869814378	C=CC[C@H](CO)NC(NCC(c(ccc(F)c1)c1F)(F)F)=O
OCC[C@H](C1CC1)N2C=NC=3C(=NC=NC23)N4CC(C4)OC=5C=CC=NC5	Z4771037336	OCC[C@H](C1CC1)n1c(ncnc2N(C3)CC3Oc3cnccc3)c2nc1
OCCS(=O)(=O)N(C[C@@H]1CC=CC[C@H]1C(F)(F)F)C2CC2 |&1:8,13,r|	Z4028071933	OCCS(N(C[C@H](CC=CC1)[C@@H]1C(F)(F)F)C1CC1)(=O)=O
OCCS(=O)(=O)N(CC=1C=CC(=CN1)C(F)(F)F)C2CC2	Z4028074019	OCCS(N(Cc1ncc(C(F)(F)F)cc1)C1CC1)(=O)=O
OCCS(=O)(=O)N(CC1=NN(C=2CCCC12)C=3C=CC=CC3)C4CC4	Z4028074560	OCCS(N(Cc(c1c2CCC1)nn2-c1ccccc1)C1CC1)(=O)=O
OCCS(=O)(=O)N(CC(=O)NC=1C=CC=CC1Cl)C2CC2	Z4028077340	OCCS(N(CC(Nc(cccc1)c1Cl)=O)C1CC1)(=O)=O
OCCS(=O)(=O)C=1N=CN(CCC2CCC=3C=CC=CC23)N1	Z4216596093	OCCS(c1nn(CCC(CC2)c3c2cccc3)cn1)(=O)=O
OCCS(=O)(=O)C=1N=CN(CC2=NC=3C=C(C=CC3O2)C(F)(F)F)N1	Z6739777411	OCCS(c1nn(Cc2nc(cc(C(F)(F)F)cc3)c3o2)cn1)(=O)=O
OCCS(=O)(=O)C=1N=CN(CC2=CSC(CC=3C=CC=CC3)=N2)N1	Z4216597670	OCCS(c1nn(Cc2csc(Cc3ccccc3)n2)cn1)(=O)=O
OCCS(=O)(=O)C=1N=CN(CC2(CC=3C=CC=CC3)CC2)N1	Z4216595677	OCCS(c1nn(CC2(Cc3ccccc3)CC2)cn1)(=O)=O
OCCS(=O)(=O)C=1C=CC=C(CNC(=O)C2CCC(=O)C3=CC=CN23)C1	Z6739649908	OCCS(c1cc(CNC(C(CCC2=O)n3c2ccc3)=O)ccc1)(=O)=O
OCCS(=O)(=O)C=1C=CC(NCC=2C=CC(=CC2)C3(F)COC3)=CC1	Z4562214033	OCCS(c(cc1)ccc1NCc1ccc(C2(COC2)F)cc1)(=O)=O
OCCS(=O)(=O)C=1C=CC(NCC2=NC(=NO2)C3CCCC3)=CC1	Z1722835707	OCCS(c(cc1)ccc1NCc1nc(C2CCCC2)no1)(=O)=O
OCCS(=O)(=O)C=1C=CC(NCC(=O)NC=2C=CC=C(Cl)C2)=CC1	Z1230744027	OCCS(c(cc1)ccc1NCC(Nc1cccc(Cl)c1)=O)(=O)=O
OCCS(=O)(=O)C=1C=CC(CNC=2N=CN=C3SC=CC23)=CC1	Z1837796888	OCCS(c1ccc(CNc2ncnc3c2ccs3)cc1)(=O)=O
OCCOCC=1C=CC(NC(=O)C2=CC=3C(C#N)=C(F)C=CC3N2)=CC1	Z6741318162	N#Cc(c1c(cc2)[nH]c(C(Nc3ccc(COCCO)cc3)=O)c1)c2F
OCCOCC1CCN(CC1)C=2N=CN=C3N(C[C@H]4CCC[C@@H]4O)C=NC23	Z4772793668	OCCOCC(CC1)CCN1c1ncnc2c1ncn2C[C@@H](CCC1)[C@H]1O
OCCOC=1C=NC=C(NCC2=NN=C(S2)C=3C=CC=CC3)N1	Z1765117363	OCCOc1cncc(NCc2nnc(-c3ccccc3)s2)n1
OCCOC=1C=NC=C(NC2CN(C(=O)C2)C=3C=CC=CC3F)N1	Z3870196872	OCCOc1cncc(NC(CC2=O)CN2c(cccc2)c2F)n1
OCCOC=1C=NC=C(N1)N2C[C@@H]3C[C@H]2CN3CC=4C=CC=CC4	Z3870311624	OCCOc1nc(N2[C@@H](C3)CN(Cc4ccccc4)[C@@H]3C2)cnc1
OCCOC=1C=NC=C(N1)N2CC(C2)C3=NC(=NO3)C=4C=CC=CC4	Z3870396540	OCCOc1cncc(N(C2)CC2c2nc(-c3ccccc3)no2)n1
OCCOC=1C=CC=C(N1)C2=NC=3SC=4SCCCC4C3C(=O)N2	Z6739857930	OCCOc1cccc(C(N2)=Nc(sc3c4CCCS3)c4C2=O)n1
OCCOC=1C=CC(NC(=O)CC(O)(C=2C=CC=CC2)C(F)(F)F)=CN1	Z3369094129	OCCOc(cc1)ncc1NC(CC(C(F)(F)F)(c1ccccc1)O)=O
OCCOC=1C=CC(CNC=2C=NC(=NC2)C3CCOCC3)=CC1F	Z3337852477	OCCOc(ccc(CNc1cnc(C2CCOCC2)nc1)c1)c1F
OCCOC=1C=CC(CNC2=NN=C3C=CC(=CN23)C(F)(F)F)=CC1F	Z3790463512	OCCOc(ccc(CNc1nnc2n1cc(C(F)(F)F)cc2)c1)c1F
OCCOC=1C=CC(=CC1)C2=NC=3C=CC(=CC3C(=O)N2)C(F)(F)F	Z6739947887	OCCOc(cc1)ccc1C(N1)=Nc(ccc(C(F)(F)F)c2)c2C1=O
OCCOC=1C=C(NS(=O)(=O)C=2C=CC=C(CC#N)C2)C=CN1	Z6739950266	N#CCc1cccc(S(Nc2cc(OCCO)ncc2)(=O)=O)c1
OCCOC=1C=C(NC(=O)C=2C(Cl)=CC=C3C=CC=NC23)C=CN1	Z6739970630	OCCOc1nccc(NC(c(c2ncccc2cc2)c2Cl)=O)c1
OCCOC=1C=C(NC(=O)C2COC=3C=CC(F)=CC3C2)C=CN1	Z2648191409	OCCOc1nccc(NC(C(C2)COc(cc3)c2cc3F)=O)c1
OCCOC=1C=C(F)C=CC1NS(=O)(=O)C2=CC=3C=CC=CC3O2	Z1378140450	OCCOc(cc(cc1)F)c1NS(c1cc(cccc2)c2o1)(=O)=O
OCCOC1(CNC(=O)NC2=NC(=NS2)C=3C=CC=CC3)CCC1	Z3174260929	OCCOC1(CNC(Nc2nc(-c3ccccc3)ns2)=O)CCC1
OCCNS(=O)(=O)C=1C=CC(=CC1)C=2N=CC=C3C=CN=CC23	Z6739909291	OCCNS(c(cc1)ccc1-c1nccc2ccncc12)(=O)=O
OCCNS(=O)(=O)C=1C=CC(=CC1)C=2N=CC(C(=O)O)=C3SC=CC23	Z6739662172	OCCNS(c(cc1)ccc1-c1ncc(C(O)=O)c2c1ccs2)(=O)=O
OCCNS(=O)(=O)C=1C=CC(=CC1)C=2C=NC=C(C2)C(O)C(F)(F)F	Z3347266740	OCCNS(c(cc1)ccc1-c1cncc(C(C(F)(F)F)O)c1)(=O)=O
OCCNS(=O)(=O)C=1C=CC(=CC1)C=2C=NC=3C(F)=CC=CC3N2	Z6739778101	OCCNS(c(cc1)ccc1-c1nc2cccc(F)c2nc1)(=O)=O
OCCNS(=O)(=O)C=1C=CC(=CC1)C=2C=NC(=NC2)C3CCOCC3	Z6781219190	OCCNS(c(cc1)ccc1-c1cnc(C2CCOCC2)nc1)(=O)=O
OCCNS(=O)(=O)C=1C=CC(=CC1)C=2C=CC=C3C(Cl)=NSC23	Z6739787331	OCCNS(c(cc1)ccc1-c1cccc2c1snc2Cl)(=O)=O
OCCNS(=O)(=O)C=1C=CC(=CC1)C=2C=CC=C(OC=3C=CN=CN3)C2	Z6781278420	OCCNS(c(cc1)ccc1-c1cc(Oc2ncncc2)ccc1)(=O)=O
OCCNS(=O)(=O)C=1C=CC(=CC1)C=2C=CC=3OC(=CC3C2)C(=O)O	Z6739543656	OCCNS(c(cc1)ccc1-c(cc1)cc2c1oc(C(O)=O)c2)(=O)=O
OCCNS(=O)(=O)C=1C=CC(=CC1)C=2C=CC(F)=C(CO)C2Cl	Z6781220682	OCCNS(c(cc1)ccc1-c(ccc(F)c1CO)c1Cl)(=O)=O
OCCNS(=O)(=O)C=1C=CC(=CC1)C=2C=CC(=NC2)C3(CC(=C)C3)C#N	Z6739742347	C=C(C1)CC1(c(cc1)ncc1-c(cc1)ccc1S(NCCO)(=O)=O)C#N
OCCNS(=O)(=O)C=1C=CC(=CC1)C=2C=C3CCCNC3=CC2F	Z3254623740	OCCNS(c(cc1)ccc1-c(cc(CCCN1)c1c1)c1F)(=O)=O
OCCNS(=O)(=O)C=1C=CC(=CC1)C=2C=C(C=C3C=COC23)C(=O)O	Z6739624892	OCCNS(c(cc1)ccc1-c1c2occc2cc(C(O)=O)c1)(=O)=O
OCCNS(=O)(=O)C=1C=CC(=CC1)C2=NC(=CS2)C3CCNCC3	Z2981965819	OCCNS(c(cc1)ccc1-c1nc(C2CCNCC2)cs1)(=O)=O
OCCNS(=O)(=O)C=1C=CC(=CC1)C2=CSC=3C(=O)NC=CC23	Z6739728393	OCCNS(c(cc1)ccc1-c1csc2c1C=CNC2=O)(=O)=O
OCCNC1CCN(CC2=NN(C=3CCCC23)C=4C=CC(F)=CC4)CC1	Z2772973772	OCCNC1CCN(Cc(c2c3CCC2)nn3-c(cc2)ccc2F)CC1
OCCNC1CCN(C1)C=2N=C(N=C3CCCC32)C=4C=CC=CN4	Z3342340330	OCCNC(CC1)CN1c1nc(-c2ncccc2)nc2c1CCC2
OCCNC1CCN(C1)C=2C=CC3=NN=C(C=4C=CC=CC4F)N3N2	Z3342340397	OCCNC(CC1)CN1c1nn2c(-c(cccc3)c3F)nnc2cc1
OCCNC(=O)CC=1C=CC(NS(=O)(=O)C=2C=CC(F)=CC2F)=CC1	Z963558048	OCCNC(Cc(cc1)ccc1NS(c(ccc(F)c1)c1F)(=O)=O)=O
OCCNC(=O)C=1C=NC=C(C1)C=2C=CC=C(OC3CCCC3)C2	Z2466228872	OCCNC(c1cncc(-c2cc(OC3CCCC3)ccc2)c1)=O
OCCNC(=O)C=1C=NC=C(C1)C=2C=C(F)C=CC2OCC3CCCO3	Z2466233943	OCCNC(c1cc(-c(cc(cc2)F)c2OCC2OCCC2)cnc1)=O
OCCNC(=O)C=1C=CC(OCC2=CN3C=CC=CC3=C2C#N)=CC1	Z1329210042	N#Cc(c(COc(cc1)ccc1C(NCCO)=O)c1)c2n1cccc2
OCCNC(=O)C=1C=CC(NCC=2C=CC(N3CCOCC3)=C(F)C2)=CC1	Z1975351242	OCCNC(c(cc1)ccc1NCc(cc1)cc(F)c1N1CCOCC1)=O
OCCNC(=O)C=1C=CC(NCC=2C=C(Cl)C=3OCCCOC3C2)=CC1	Z445689494	OCCNC(c(cc1)ccc1NCc1cc(Cl)c2OCCCOc2c1)=O
OCCNC(=O)C1=CN(CCC=2C=C(Cl)C=CC2Cl)C=N1	Z3500142527	OCCNC(c1cn(CCc(cc(cc2)Cl)c2Cl)cn1)=O
OCCNC(=O)C1=CN(CC2=NOC(=N2)C=3C=CC=C(Cl)C3)C=N1	Z6781220191	OCCNC(c1cn(Cc2noc(-c3cccc(Cl)c3)n2)cn1)=O
OCCNC(=O)C1=CN(CC2=CSC(=N2)C3CCCC3)C=N1	Z3500143830	OCCNC(c1cn(Cc2csc(C3CCCC3)n2)cn1)=O
OCCNC(=O)C1=CC=NN1CC=2C=CC(OCC(F)(F)F)=CC2	Z2010627060	OCCNC(c1ccnn1Cc(cc1)ccc1OCC(F)(F)F)=O
OCCNC(=O)C1=CC=NN1CC2=NC(=CS2)C=3C=CC=C(Cl)C3	Z6739482985	OCCNC(c1ccnn1Cc1nc(-c2cccc(Cl)c2)cs1)=O
OCCN1N=CC=2C(N[C@@H]3C[C@H]3C=4C=CC=5OCCOC5C4)=NC=NC12 |&1:9,11,r|	Z2615403495	OCCn1ncc2c1ncnc2N[C@H](C1)[C@@H]1c(cc1)cc2c1OCCO2
OCCN1N=CC=2C(NC[C@@H]3CNCC[C@@H]3C=4C=CC(F)=CC4)=NC=NC12 |&1:10,15,r|	Z4185042470	OCCn1ncc2c1ncnc2NC[C@H](CNCC1)[C@H]1c(cc1)ccc1F
OCCN1N=CC=2C(NCC=3C=CC(=CC3)C=4C=CC(=O)NC4)=NC=NC12	Z6739924870	OCCn1ncc2c1ncnc2NCc(cc1)ccc1C(C=C1)=CNC1=O
OCCN1N=CC=2C(NCC3CNCC=4C=CC=CC34)=NC=NC12	Z4185074720	OCCn1ncc2c(NCC(CNC3)c4c3cccc4)ncnc12
OCCN1N=CC=2C(NC=3C=CC=C(OCC4CCCO4)C3)=NC=NC12	Z1147631227	OCCn1ncc2c1ncnc2Nc1cccc(OCC2OCCC2)c1
OCCN1N=CC=2C(NC=3C=CC=4CCC(=O)NCC4C3)=NC=NC12	Z6739942343	OCCn1ncc2c1ncnc2Nc1cc(CNC(CC2)=O)c2cc1
OCCN1N=CC=2C(NC3CCN(CC4=CCCCC4)CC3)=NC=NC12	Z3393454941	OCCn1ncc2c(NC3CCN(CC4=CCCCC4)CC3)ncnc12
OCCN1N=CC=2C(=O)N(CC=3C=CC(C#N)=CC3C(F)(F)F)C=NC12	Z3340231188	N#Cc1cc(C(F)(F)F)c(CN(C=Nc2c3cnn2CCO)C3=O)cc1
OCCN1N=CC=2C(=O)N(CC3CCN(C3)C=4C=CC=CC4)C=NC12	Z4236620766	OCCn1ncc2c1N=CN(CC(CC1)CN1c1ccccc1)C2=O
OCCN1N=CC=2C(=O)N(CC3=NC=C(O3)C=4C=CC=C(F)C4)C=NC12	Z6739737233	OCCn1ncc2c1N=CN(Cc1ncc(-c3cccc(F)c3)o1)C2=O
OCCN1N=CC=2C(=O)N(CC3=CC=4N=CC=CC4S3)C=NC12	Z6739775500	OCCn1ncc2c1N=CN(Cc1cc(nccc3)c3s1)C2=O
OCCN1N=CC=2C(=O)N(CC(O)C=3C=CC(=CC3)C(F)(F)F)C=NC12	Z3292819404	OCCn1ncc2c1N=CN(CC(c1ccc(C(F)(F)F)cc1)O)C2=O
OCCN1N=CC=2C(=NC=NC12)N3CCC4(COC=5N=CC=CC54)CC3	Z3562269387	OCCn1ncc2c1ncnc2N(CC1)CCC11c2cccnc2OC1
OCCN1N=CC=2C(=NC=NC12)N3CCC(CC3)C4CCCNCC4	Z4185110980	OCCn1ncc2c(N(CC3)CCC3C3CCNCCC3)ncnc12
OCCN1N=CC=2C(=NC=NC12)N3CC4(CC3CO)CCCCC4	Z3561335611	OCCn1ncc2c1ncnc2N(C1)C(CO)CC11CCCCC1
OCCN1C=NC(CN2CCC(CC2)C3=NC(=NO3)C=4C=CC=CC4)=C1	Z4345905594	OCCn1cnc(CN(CC2)CCC2c2nc(-c3ccccc3)no2)c1
OCCN1C=C(C2=NOC(=N2)C3CCOCC43CCCCC4)C(=O)NC1=O	Z6739577558	OCCN(C=C(c1noc(C2C3(CCCCC3)COCC2)n1)C(N1)=O)C1=O
OCCN1C=C(C#N)C(=O)N(CCCC=2C=CC=CC2Cl)C1=O	Z2852727501	N#CC(C(N1CCCc(cccc2)c2Cl)=O)=CN(CCO)C1=O
OCCN1C(NC=2C=CC=CC2C1=O)C=3N=CC=C4CCCCC34	Z2903941411	OCCN(C(c1nccc2c1CCCC2)Nc1c2cccc1)C2=O
OCCN1C(NC=2C=CC=CC2C1=O)C3=CN=C(CC(F)(F)F)S3	Z2982176542	OCCN(C(c1cnc(CC(F)(F)F)s1)Nc1c2cccc1)C2=O
OCCN1C(CN2CCC3(CC2)CC(=O)CCO3)=NC=4C=CC(Cl)=CC14	Z3316302222	OCCn1c(cc(cc2)Cl)c2nc1CN(CC1)CCC1(C1)OCCC1=O
OCCN(CCO)CC1=CN(N=N1)C=2C(Cl)=CC=CC2Cl	Z4449757549	OCCN(CCO)Cc1cn(-c(c(Cl)ccc2)c2Cl)nn1
OCCN(CCO)C=1N=C(N=C2SC=3CCCCC3C12)C4CC4	Z1270083661	OCCN(CCO)c1c(c(CCCC2)c2s2)c2nc(C2CC2)n1
OCCN(CCN1CCOCC1)C(=O)NC2=NC(=NS2)C=3C=CC=CC3	Z1036188342	OCCN(CCN1CCOCC1)C(Nc1nc(-c2ccccc2)ns1)=O
OCCN(CC=1C=NN(CC=2C=CC=CC2)C1)C3=CC(Cl)=NNC3=O	Z6739438347	OCCN(Cc1cn(Cc2ccccc2)nc1)C1=CC(Cl)=NNC1=O
OCCN(CC=1C=NN(CC=2C=CC=CC2)C1)C(=O)C=3N=CC(O)=CN3	Z6741320506	OCCN(Cc1cn(Cc2ccccc2)nc1)C(c(nc1)ncc1O)=O
OCCN(CC=1C=CN(N1)C=2C=CC(Cl)=CC2)S(=O)(=O)C3CC3	Z3340285707	OCCN(Cc(cc1)nn1-c(cc1)ccc1Cl)S(C1CC1)(=O)=O
OCCN(CC=1C=CC=CC1)C=2N=CN=C3N(CCC#N)N=CC23	Z1267749534	N#CCCn1ncc2c1ncnc2N(CCO)Cc1ccccc1
OCCN(CC=1C=CC=CC1)C=2C=CC(=CC2)S(=O)(=O)C(F)F	Z959295232	OCCN(Cc1ccccc1)c(cc1)ccc1S(C(F)F)(=O)=O
OCCN(CC=1C=CC(Cl)=C(Cl)C1)C(=O)CC=2C=CC(O)=CN2	Z3542646964	OCCN(Cc(cc1)cc(Cl)c1Cl)C(Cc(cc1)ncc1O)=O
OCCN(CC1=NC=C(O1)C=2C=CC=C(Cl)C2)S(=O)(=O)C3CC3	Z3340287422	OCCN(Cc1ncc(-c2cccc(Cl)c2)o1)S(C1CC1)(=O)=O
OCCN(CC(F)(F)F)C(=O)C1CCCN(C1)C2=NC=NN3C=CC=C23	Z3557942621	OCCN(CC(F)(F)F)C(C(CCC1)CN1c1ncnn2c1ccc2)=O
OCCN(C=1C=CC(F)=CC1F)S(=O)(=O)C=2C=CC=3OC(=O)NC3C2	Z6739895190	OCCN(c(ccc(F)c1)c1F)S(c(cc1)cc(N2)c1OC2=O)(=O)=O
OCCN(C1CCC1)C=2N=CN=C3N(CC(O)C=4C=CC=C(C#N)C4)C=NC23	Z6739975931	N#Cc1cccc(C(Cn2c3ncnc(N(CCO)C4CCC4)c3nc2)O)c1
OCCCS(=O)(=O)CCN1C=C(N=N1)C=2C=CC=C(Cl)C2	Z4025568807	OCCCS(CCn1nnc(-c2cccc(Cl)c2)c1)(=O)=O
OCCCOCC(O)CN1N=NC=2C=C(Cl)C(Cl)=CC12	Z6781292406	OCCCOCC(Cn(c1c2)nnc1cc(Cl)c2Cl)O
OCCCNC(=O)C=1C=CC(NCC=2N=CC=NC2C(F)(F)F)=CC1	Z3633592744	OCCCNC(c(cc1)ccc1NCc1nccnc1C(F)(F)F)=O
OCCCNC(=O)C=1C=CC(NCC2=CN3C=CC=NC3=N2)=CC1	Z1430010279	OCCCNC(c(cc1)ccc1NCc1cn(cccn2)c2n1)=O
OCCCN1C=NC=2C(=NC=NC12)N3CC4CCC(C3)N4CC=5C=CC=CC5	Z4770220852	OCCCn1c2ncnc(N3CC(CC4)N(Cc5ccccc5)C4C3)c2nc1
OCCCN(CC=1C=CC=CN1)S(=O)(=O)C=2C=CC=3CNCCCC3C2	Z4205821167	OCCCN(Cc1ncccc1)S(c1cc(CCCNC2)c2cc1)(=O)=O
OCCCN(CC1=NN=C2C(=O)NC=CN12)C=3C=CC(Cl)=CC3	Z2836290305	OCCCN(Cc1nnc2n1C=CNC2=O)c(cc1)ccc1Cl
OCCCN(C=1C=CC=CC1)S(=O)(=O)C=2C=CC(CC#N)=CC2	Z1545051359	N#CCc(cc1)ccc1S(N(CCCO)c1ccccc1)(=O)=O
OCCCN(C=1C=CC=CC1)S(=O)(=O)C2=CNN=C2C3CCC3	Z3338405753	OCCCN(c1ccccc1)S(c1c[nH]nc1C1CCC1)(=O)=O
OCCCCOCC1=CN(N=N1)C=2C=CC(C#N)=C(C2)C(F)(F)F	Z4168469342	N#Cc(cc1)c(C(F)(F)F)cc1-n1nnc(COCCCCO)c1
OCCCCCN1C=NC=2C(=NC=NC12)N3CCC43CCS(=O)(=O)CC4	Z6739860440	OCCCCCn1c(ncnc2N(CC3)C3(CC3)CCS3(=O)=O)c2nc1
OCCCCCCN1C=NC=2C(=NC=NC12)N3CCOC=4C=CN=CC4C3	Z4773723523	OCCCCCCn1c(ncnc2N3Cc(cncc4)c4OCC3)c2nc1
OCCCC1CCCN1C=2N=CN=C3C=CC(=CC23)N4CCOCC4	Z3076733959	OCCCC(CCC1)N1c1c(cc(cc2)N3CCOCC3)c2ncn1
OCCCC1=CN(CC(=O)N2CCN(CC=3C=CC=C(Cl)C3)CC2)C=N1	Z3342458254	OCCCc1cn(CC(N2CCN(Cc3cccc(Cl)c3)CC2)=O)cn1
OCCC=1C=NN(CC(=O)NC=2C=CC=CC2N3CCCC3=O)C1	Z1674937515	OCCc1cn(CC(Nc(cccc2)c2N(CCC2)C2=O)=O)nc1
OCCC=1C=NC2=NC(=NN2C1)C(=O)NCC(=C3CCCCC3)F	Z4877114214	OCCc1cn2nc(C(NCC(F)=C3CCCCC3)=O)nc2nc1
OCCC=1C=CC=C(NS(=O)(=O)C=2C=CC=3CCCCC3C2)C1	Z2274250482	OCCc1cccc(NS(c2cc(CCCC3)c3cc2)(=O)=O)c1
OCCC=1C=C(F)C=CC1C=2C=C3OC(=CC(=O)C3=CC2F)C(=O)O	Z6739926035	OCCc(cc(cc1)F)c1-c(cc(c1c2)OC(C(O)=O)=CC1=O)c2F
OCCC1CSCCN1C(=O)C=2C=CN(N2)C=3C=CC(F)=CC3F	Z1701784506	OCCC(CSCC1)N1C(c(cc1)nn1-c(ccc(F)c1)c1F)=O
OCCC1CN(CCN1)S(=O)(=O)C2=CC=3C=C(Cl)C=CC3S2	Z3365513891	OCCC(C1)NCCN1S(c1cc(cc(cc2)Cl)c2s1)(=O)=O
OCCC1CN(C=2C=CC=CC12)S(=O)(=O)C=3C=CC(O)=C(F)C3	Z4384527717	OCCC(C1)c(cccc2)c2N1S(c(cc1)cc(F)c1O)(=O)=O
OCCC1CN(C(=O)C=2C=CC(OC(F)F)=CN2)C=3C=CC=CC13	Z4471468298	OCCC(C1)c(cccc2)c2N1C(c(cc1)ncc1OC(F)F)=O
OCCC1CCN(C=2C=CC=CC12)S(=O)(=O)C=3C=NN4CCCOC34	Z3338784286	OCCC(CC1)c(cccc2)c2N1S(c1c2OCCCn2nc1)(=O)=O
OCCC1CC=2C=CC=CC2CN1C(=O)C=3NC=4C=CC=CC4C3CC(=O)O	Z3509988546	OCCC(Cc1c(C2)cccc1)N2C(c1c(CC(O)=O)c(cccc2)c2[nH]1)=O
OCCC1=NN=C2CN(CCOC=3C=CC(F)=CC3Cl)CCN12	Z4270405671	OCCc1nnc2n1CCN(CCOc(ccc(F)c1)c1Cl)C2
OCCC1=NN=C(CNC=2C=CN=C(N2)C=3C=CC(F)=CN3)S1	Z6739717735	OCCc1nnc(CNc2nc(-c(cc3)ncc3F)ncc2)s1
OCCC1=CN(CC=2C=C(ON2)C=3C=CC=4OCCOC4C3)N=N1	Z3344052206	OCCc1cn(Cc2noc(-c(cc3)cc4c3OCCO4)c2)nn1
OCCC1=CN(CC(=O)NC2=CC=NN2CC=3C=CC=CC3Cl)N=N1	Z2845562414	OCCc1cn(CC(Nc2ccnn2Cc(cccc2)c2Cl)=O)nn1
OCCC1(CN2C=NC=3C(=NC=NC23)N4CCC[C@@H]5C[C@@]54CO)CCCC1 |&1:18,20,r|	Z4773377902	OCCC1(Cn2c(ncnc3N4[C@@](CO)(C5)[C@@H]5CCC4)c3nc2)CCCC1
OCCC1(CCNCC1)NC=2C=CC3=NN=C(C=4C=CC=CN4)N3N2	Z6739506782	OCCC1(CCNCC1)Nc1nn2c(-c3ncccc3)nnc2cc1
OCCC1(CCCC1)NC(=O)CC(N2CCOC2=O)C=3C=CC=CC3	Z2087312447	OCCC1(CCCC1)NC(CC(c1ccccc1)N(CCO1)C1=O)=O
OCCC1(CC1)N2C=NC=3C(=NC=NC23)N4CCCCC4CN5C=CC=N5	Z4769392596	OCCC1(CC1)n1c2ncnc(N3C(Cn4nccc4)CCCC3)c2nc1
OCCC1(CC1)C2=CN(CC3CN(C(=O)O3)C=4C=CC=CC4)N=N2	Z4122096859	OCCC1(CC1)c1cn(CC(CN2c3ccccc3)OC2=O)nn1
OCCC(NCC1CC(F)(F)CO1)C=2C=CC(Cl)=C(F)C2	Z2951722610	OCCC(c(cc1)cc(F)c1Cl)NCC(C1)OCC1(F)F
OCCC(NC1=CC(=O)NC=2N=CC=CC12)C3CCC(F)(F)CC3	Z3832829653	OCCC(C(CC1)CCC1(F)F)NC(c1c(N2)nccc1)=CC2=O
OCCC(NC(=O)NC=1C=CN=CN1)C=2C=CC=C(OC(F)(F)F)C2	Z2439296030	OCCC(c1cccc(OC(F)(F)F)c1)NC(Nc1ncncc1)=O
OCCC(CNC=1N=CC=C(N1)C(=O)O)C=2C=CC(=CC2)C(F)(F)F	Z4959768190	OCCC(CNc1nc(C(O)=O)ccn1)c1ccc(C(F)(F)F)cc1
OCCC(CNC(=O)NCC1CCCO1)C=2C=CC(=CC2)C(F)(F)F	Z3630099138	OCCC(CNC(NCC1OCCC1)=O)c1ccc(C(F)(F)F)cc1
OCCC(=O)CCC1=CN(CC2CC3(CCCC3)C(=O)O2)N=N1	Z4001690870	OCCC(CCc1cn(CC(CC23CCCC3)OC2=O)nn1)=O
OCC=CCN1C=NC=2C(=NC=NC12)N3CCC(=CC3)C=4C=CC(C#N)=CC4	Z6739466389	N#Cc(cc1)ccc1C(CC1)=CCN1c1c2ncn(CC=CCO)c2ncn1
OCC=1NN=C2CN(CCC12)C=3N=NC(=CC3C(F)(F)F)C4CC4	Z4641949805	OCc1c(CCN(C2)c3c(C(F)(F)F)cc(C4CC4)nn3)c2n[nH]1
OCC=1NN=C2CN(CC(=O)NCC=3C=CC=C(Cl)C3)CCC12	Z4644336607	OCc1c(CCN(CC(NCc2cccc(Cl)c2)=O)C2)c2n[nH]1
OCC=1N=NN2CCN(CCCC=3C=CC=C(C3)C(F)(F)F)CC12	Z2473354131	OCc1c(CN(CCCc2cccc(C(F)(F)F)c2)CC2)n2nn1
OCC=1N=COC1C2CN(C2)C=3N=CN=C4NC(=NC34)C(F)F	Z6741334503	OCc1c(C(C2)CN2c2ncnc3c2nc(C(F)F)[nH]3)ocn1
OCC=1N=CC=C(NCCS(=O)(=O)C=2C=CC(Cl)=CC2)N1	Z6739730408	OCc1nccc(NCCS(c(cc2)ccc2Cl)(=O)=O)n1
OCC=1N=CC=C(NC=2C=CC=C(CS(=O)(=O)C3CCCCC3)C2)N1	Z3557407403	OCc1nccc(Nc2cccc(CS(C3CCCCC3)(=O)=O)c2)n1
OCC=1C=NN2CCN(CC12)C(=O)C(CC3CCCO3)C(F)(F)F	Z2483235353	OCc1c(CN(CC2)C(C(CC3OCCC3)C(F)(F)F)=O)n2nc1
OCC=1C=NC(NCC=2C=NN(CC=3C=CC=CC3Cl)C2)=CN1	Z6739559930	OCc(nc1)cnc1NCc1cn(Cc(cccc2)c2Cl)nc1
OCC=1C=NC(NCC=2C=NC(=NC2)C=3C=CC(Cl)=CC3)=CN1	Z6741319211	OCc(nc1)cnc1NCc1cnc(-c(cc2)ccc2Cl)nc1
OCC=1C=CC=CC1CN2C=NC=3C(=NC=NC23)N4CCOC(F)(F)C4	Z4768190507	OCc1c(Cn2c(ncnc3N(CCO4)CC4(F)F)c3nc2)cccc1
OCC=1C=CC=CC1CN2C=NC=3C(=NC=NC23)N4CC(COC(F)F)C4	Z4772139571	OCc1c(Cn2c(ncnc3N4CC(COC(F)F)C4)c3nc2)cccc1
OCC=1C=CC=C(OCC2=CN(N=N2)C=3C=CC(=CN3)C(F)(F)F)C1	Z6739669351	OCc1cccc(OCc2cn(-c3ncc(C(F)(F)F)cc3)nn2)c1
OCC=1C=CC=C(OCC2=CN(N=N2)C3CCCC=4C=CC=NC34)C1	Z2788189364	OCc1cccc(OCc2cn(C3c4ncccc4CCC3)nn2)c1
OCC=1C=CC=C(OCC2=CN(CC=3C=CC=4OCCOC4N3)N=N2)C1	Z4446553459	OCc1cccc(OCc2cn(Cc3ccc4OCCOc4n3)nn2)c1
OCC=1C=CC=C(OCC2=CN(CC(O)C=3C=CC=CC3Cl)N=N2)C1	Z6739738030	OCc1cccc(OCc2cn(CC(c(cccc3)c3Cl)O)nn2)c1
OCC=1C=CC=C(N1)C2=CN(N=N2)C3CCCN(CC(F)(F)F)C3=O	Z2846576977	OCc1cccc(-c2cn(C(CCCN3CC(F)(F)F)C3=O)nn2)n1
OCC=1C=CC=C(N1)C2=CN(CC=3C=CC=4CCNCC4C3)N=N2	Z4079489467	OCc1nc(-c2cn(Cc3cc(CNCC4)c4cc3)nn2)ccc1
OCC=1C=CC=C(N1)C2=CN(CC3CN(C4CCCCC4)C(=O)O3)N=N2	Z2846821719	OCc1cccc(-c2cn(CC(CN3C4CCCCC4)OC3=O)nn2)n1
OCC=1C=CC=C(N1)C2=CN(CC3CCC=4C=CC=CC4C3)N=N2	Z2846647422	OCc1nc(-c2cn(CC(CC3)Cc4c3cccc4)nn2)ccc1
OCC=1C=CC=C(N1)C2=CN(CC3CCC4(CCOCC4)CO3)N=N2	Z2844818245	OCc1cccc(-c2cn(CC(CC3)OCC33CCOCC3)nn2)n1
OCC=1C=CC=C(N1)C2=CN(CC3=CNC(=O)C=4C=CC=CC34)N=N2	Z6739501423	OCc1cccc(-c2cn(CC(c3c4cccc3)=CNC4=O)nn2)n1
OCC=1C=CC=C(N1)C2=CN(CC3=CN=C(S3)C(F)(F)F)N=N2	Z6739657719	OCc1cccc(-c2cn(Cc3cnc(C(F)(F)F)s3)nn2)n1
OCC=1C=CC=C(N1)C2=CN(CC(=O)NCC=3C=CC(Cl)=CC3)N=N2	Z6739885064	OCc1cccc(-c2cn(CC(NCc(cc3)ccc3Cl)=O)nn2)n1
OCC=1C=CC=C(CN2C=NC=3C(=NC=NC23)N4CC(C4)OCC(F)F)N1	Z4771463106	OCc1cccc(Cn2c(ncnc3N(C4)CC4OCC(F)F)c3nc2)n1
OCC=1C=CC=C(C1)C2=CN(CC=3N=NN(CC(F)(F)F)N3)N=N2	Z3774586753	OCc1cccc(-c2cn(Cc3nn(CC(F)(F)F)nn3)nn2)c1
OCC=1C=CC=C(C1)C2=CN(CC=3C=C(Cl)C=4OCCOC4C3)N=N2	Z6739586226	OCc1cccc(-c2cn(Cc3cc(Cl)c4OCCOc4c3)nn2)c1
OCC=1C=CC=C(C1)C2=CN(CC(=O)N3CCCC(C3)C(F)(F)F)N=N2	Z3774553007	OCc1cccc(-c2cn(CC(N(CCC3)CC3C(F)(F)F)=O)nn2)c1
OCC=1C=CC=2C(=O)N(CCOC=3C=CC=4NC(=O)CCC4C3)N=CC2C1	Z4000355739	OCc(cc1)cc(C=NN2CCOc(cc3)cc(CC4)c3NC4=O)c1C2=O
OCC=1C=CC(OCC2=NN=C(O2)C=3C=CC(Cl)=CC3)=C(CO)C1	Z6739745378	OCc(cc1)cc(CO)c1OCc1nnc(-c(cc2)ccc2Cl)o1
OCC=1C=CC(OCC(=O)NCC2=NC(=NN2)C(F)(F)F)=CC1	Z2636492457	OCc(cc1)ccc1OCC(NCc1nc(C(F)(F)F)n[nH]1)=O
OCC=1C=CC(OCC(=O)N2CCOC(C2)C=3C=CC(F)=CC3)=C(CO)C1	Z2898318007	OCc(cc1)cc(CO)c1OCC(N1CC(c(cc2)ccc2F)OCC1)=O
OCC=1C=CC(F)=C(CN2C=NC(=N2)C(O)C=3C=CC(F)=CC3)C1	Z6739555197	OCc(cc1)cc(Cn2nc(C(c(cc3)ccc3F)O)nc2)c1F
OCC=1C=CC(CCC2=CN(CC3=COC(=N3)C4CC4)N=N2)=CC1	Z3632987270	OCc1ccc(CCc2cn(Cc3coc(C4CC4)n3)nn2)cc1
OCC=1C=CC(=CC1F)C(=O)N2C[C@@H]3C[C@H]2CN3C(=O)CC4=CCCCC4	Z6739820248	OCc(ccc(C(N(C[C@@H]1C2)[C@@H]2CN1C(CC1=CCCCC1)=O)=O)c1)c1F
OCC=1C=CC(=CC1Cl)C(=O)N[C@H]2C[C@@H]2NC(=O)C3CCCC4(CC4)C3	Z6739528399	OCc(ccc(C(N[C@@H](C1)[C@H]1NC(C1CC2(CC2)CCC1)=O)=O)c1)c1Cl
OCC=1C=CC(=CC1)S(=O)(=O)CC2=CN(CC3=CC(=NO3)C4CC4)N=N2	Z6739497370	OCc(cc1)ccc1S(Cc1cn(Cc2cc(C3CC3)no2)nn1)(=O)=O
OCC=1C=CC(=CC1)C2=CN(CCOC3CCS(=O)(=O)CC3)C=N2	Z3342471694	OCc(cc1)ccc1-c1cn(CCOC(CC2)CCS2(=O)=O)cn1
OCC=1C=C2OCCOC2=CC1C=3C=CC=C4NS(=O)(=O)CC43	Z3347374395	OCc(cc1OCCOc1c1)c1-c1cccc(N2)c1CS2(=O)=O
OCC=1C=C2OCCOC2=CC1C=3C=CC(=NC3)N4C=CNC4=O	Z6739951036	OCc(cc1OCCOc1c1)c1-c(cc1)cnc1N(C=CN1)C1=O
OCC=1C=C2OCCOC2=CC1C3=NN=C(S3)C=4C=CC=NC4	Z6739911677	OCc(cc1OCCOc1c1)c1-c1nnc(-c2cnccc2)s1
OCC=1C=C(OC(F)F)C=CC1C=2C=NN(N2)C3CCCCO3	Z3347488800	OCc(cc(cc1)OC(F)F)c1-c1nn(C2OCCCC2)nc1
OCC=1C=C(NCC2=NOC(=N2)C=3C=CC(C#N)=CC3)C=CC1F	Z6739890884	N#Cc(cc1)ccc1-c1nc(CNc(cc2)cc(CO)c2F)no1
OCC=1C=C(F)C=C(CO)C1OCC(=O)NC=2C=CC(Cl)=CC2	Z26154523	OCc1cc(F)cc(CO)c1OCC(Nc(cc1)ccc1Cl)=O
OCC=1C=C(F)C(F)=CC1C=2C=CC(=CC2)N3C=C(N=N3)C(=O)O	Z6739782338	OCc(c(-c(cc1)ccc1-n1nnc(C(O)=O)c1)c1)cc(F)c1F
OCC=1C=C(Cl)C(Cl)=CC1OCC2=NC=NN2CC(F)F	Z2898089420	OCc(c(OCc1ncnn1CC(F)F)c1)cc(Cl)c1Cl
OCC=1C=C(CO)C=C(NS(=O)(=O)C=2C=CC=C3CCCCC23)C1	Z2852115486	OCc1cc(NS(c2c(CCCC3)c3ccc2)(=O)=O)cc(CO)c1
OCC=1C=C(CO)C=C(NS(=O)(=O)C=2C=CC=C(C2)C3CC3)C1	Z3338576983	OCc1cc(NS(c2cc(C3CC3)ccc2)(=O)=O)cc(CO)c1
OCC=1C=C(CCNC=2N=NC=3CCCCC3C2C#N)C=CC1O	Z6739583868	N#Cc1c(CCCC2)c2nnc1NCCc(cc1)cc(CO)c1O
OCC=1C=C(CCNC=2N=CN=C3C=C(F)C(F)=CC23)C=CC1O	Z6739835765	OCc(cc(CCNc1c(cc(c(F)c2)F)c2ncn1)cc1)c1O
OCC=1C=C(CCNC2=NN3C=C(N=C3S2)C=4C=CC=NC4)C=CC1O	Z6739576802	OCc(cc(CCNc(s1)nn2c1nc(-c1cnccc1)c2)cc1)c1O
OCC=1C=C(C=NC1OCC(F)(F)F)C=2C=NN(N2)C3CCCCO3	Z3860738311	OCc1cc(-c2nn(C3OCCCC3)nc2)cnc1OCC(F)(F)F
OCC=1C=C(C=CN1)N2CCC(CC2)C=3N=CC=4CNCCC4N3	Z4024814868	OCc1nccc(N(CC2)CCC2c2nc(CCNC3)c3cn2)c1
OCC=1C=C(C=CC1F)N2C=C(N=N2)C(C3CC3)N4CCNCC4	Z5020280764	OCc(cc(cc1)-n2nnc(C(C3CC3)N3CCNCC3)c2)c1F
OCC=1C=C(C=CC1C=2C=CC=C3COCCC23)S(=O)(=O)N4CCCC4	Z3347725188	OCc(cc(cc1)S(N2CCCC2)(=O)=O)c1-c1c(CCOC2)c2ccc1
OCC=1C=C(C=CC1C=2C=CC(=CC2)C3(O)CNC3)C(F)(F)F.OC(=O)C(F)(F)F	Z8235898030	OCc(cc(C(F)(F)F)cc1)c1-c1ccc(C2(CNC2)O)cc1
OCC=1C=C(C=CC1C2=NC=NN2CC3CC3)S(=O)(=O)N4CCCC4	Z3347725166	OCc(cc(cc1)S(N2CCCC2)(=O)=O)c1-c1ncnn1CC1CC1
OCC=1C=C(C=CC1C2=NC=3C=CC=NC3S2)S(=O)(=O)N4CCCC4	Z3831656186	OCc(cc(cc1)S(N2CCCC2)(=O)=O)c1-c1nc(cccn2)c2s1
OCC=1C=C(C=C2C=CC=NC12)C=3C=CC=4N(CC(=O)O)C(=O)OC4C3	Z6739891508	OCc1cc(-c(cc2)cc(O3)c2N(CC(O)=O)C3=O)cc2cccnc12
OCC=1C=C(C=2C=NN(C2)C=3C=CC=CC3C(=O)O)C(CO)=CC1F	Z6741337385	OCc1cc(F)c(CO)cc1-c1cn(-c(cccc2)c2C(O)=O)nc1
OCC=1C=C(C(CO)=CC1F)C=2C=CC=3OC(=CC(=O)C3C2)C(=O)O	Z6739692998	OCc1cc(F)c(CO)cc1-c(cc1)cc2c1OC(C(O)=O)=CC2=O
OCC=1C=C(C#N)C=CC1C=2C=CC=C3C(=O)NC(=CC23)C(=O)O	Z6739461130	N#Cc(cc1)cc(CO)c1-c1cccc2c1C=C(C(O)=O)NC2=O
OCC=1C=C(C#N)C=CC1C=2C=CC=C(C2)S(=O)(=O)N3CCNCC3	Z2723026972	N#Cc(cc1)cc(CO)c1-c1cccc(S(N2CCNCC2)(=O)=O)c1
OCC=1C(F)=C(Cl)C=CC1C=2C=CC=3N(CC(=O)O)C(=O)OC3C2	Z6739684451	OCc(c(F)c(cc1)Cl)c1-c(cc1)cc(O2)c1N(CC(O)=O)C2=O
OCC1N(CC=2C=CC=C(CC=3N=NNN3)N2)CCOC=4C=CC=CC14	Z6781219325	OCC1N(Cc2nc(Cc3n[nH]nn3)ccc2)CCOc2c1cccc2
OCC1CS(=O)(=O)CCN1CC2=CSC(=N2)C3=CC=4C=CC=CC4O3	Z4264924804	OCC(C1)N(Cc2csc(-c3cc(cccc4)c4o3)n2)CCS1(=O)=O
OCC1COCCN(C1)C(=O)C2=NC(Cl)=C(S2)C(F)F	Z6739510048	OCC(C1)COCCN1C(c1nc(Cl)c(C(F)F)s1)=O
OCC1COC(CN2C=NC=3SC=C(C=4C=CC(F)=CC4)C3C2=O)C1	Z3512183194	OCC1COC(CN(C=Nc2c3c(-c(cc4)ccc4F)cs2)C3=O)C1
OCC1COC(CN2C=NC=3C(=NOC3C2=O)C=4C=CC=CC4)C1	Z4236425592	OCC1COC(CN(C=Nc2c3onc2-c2ccccc2)C3=O)C1
OCC1COC(CN2C=NC=3C(=NC=NC23)N4CCC=5SC=CC5C4)C1	Z4768440536	OCC1COC(Cn2c(ncnc3N(CC4)Cc5c4scc5)c3nc2)C1
OCC1CNCCN1S(=O)(=O)C=2C=CC(OC=3C=CC(F)=CC3)=CC2	Z4204826013	OCC(CNCC1)N1S(c(cc1)ccc1Oc(cc1)ccc1F)(=O)=O
OCC1CNCCN(C1)C=2C=NN(C=3C=CC(Cl)=CC3)C(=O)C2Cl	Z3774320752	OCC(CNCC1)CN1C(C=NN(c(cc1)ccc1Cl)C1=O)=C1Cl
OCC1CNCCN(C1)C=2C=CN=C(C2)C(=O)NCC=3C=CC=CC3	Z3774320936	OCC(CNCC1)CN1c1cc(C(NCc2ccccc2)=O)ncc1
OCC1CN(CC=2C=NN(CC(F)(F)F)C2)C=3C=CC=CC3C1	Z2210332318	OCC(C1)CN(Cc2cn(CC(F)(F)F)nc2)c2c1cccc2
OCC1CN(CC=2C=CC(=CC2)S(=O)(=O)NC3CC3)C=4C=CC=CC4C1	Z2473361932	OCC(C1)CN(Cc(cc2)ccc2S(NC2CC2)(=O)=O)c2c1cccc2
OCC1CN(CC2=NN=NN2C=3C=CC(=CC3)C(F)(F)F)C=4C=CC=CC14	Z2215964850	OCC1c(cccc2)c2N(Cc2nnnn2-c2ccc(C(F)(F)F)cc2)C1
OCC1CN(CC2=NN=C(O2)C=3C=CC(C#N)=CC3)CC4=CC=NN4C1	Z6739760959	N#Cc(cc1)ccc1-c1nnc(CN2Cc3ccnn3CC(CO)C2)o1
OCC1CN(CC2=NC=CN2C1)C=3N=CN=C4SC=5CCCCC5C34	Z4232530363	OCC(Cn1c(C2)ncc1)CN2c1c(c(CCCC2)c2s2)c2ncn1
OCC1CN(CC2=NC(=CS2)C=3C(F)=CC=CC3F)C4(CC4)CO1	Z4171241919	OCC1OCC2(CC2)N(Cc2nc(-c(c(F)ccc3)c3F)cs2)C1
OCC1CN(CC2=CC=NN2C1)C=3N=CC=C(OC=4C=CC(F)=CC4)N3	Z4232251593	OCC(Cn1nccc1C1)CN1c1nccc(Oc(cc2)ccc2F)n1
OCC1CN(CC2=CC=NN2C1)C=3N=C(C=4CCCCC4N3)C(F)(F)F	Z4435941189	OCC(Cn1nccc1C1)CN1c1nc(CCCC2)c2c(C(F)(F)F)n1
OCC1CN(CC21CCOCC2)C(=O)NC3=CC=C(NC3=O)C(F)(F)F	Z3594893610	OCC(CN(C1)C(NC2=CC=C(C(F)(F)F)NC2=O)=O)C11CCOCC1
OCC1CN(CC(=O)N2CCC=3C=CC=CC23)C=4C=CC(F)=CC4O1	Z2473991102	OCC1Oc(cc(cc2)F)c2N(CC(N(CC2)c3c2cccc3)=O)C1
OCC1CN(C=2C=CC=CC2O1)S(=O)(=O)N3CCC=4C=CC=CC4C3	Z1416411302	OCC(C1)Oc(cccc2)c2N1S(N(CC1)Cc2c1cccc2)(=O)=O
OCC1CN(C=2C=CC=CC2O1)S(=O)(=O)C3=CC(=NO3)C=4C=CC=CC4	Z6739440401	OCC(C1)Oc(cccc2)c2N1S(c1cc(-c2ccccc2)no1)(=O)=O
OCC1CN(C=2C=CC=CC2C1)S(=O)(=O)C=3ON=C(C4CC4)C3Cl	Z2774368694	OCC(Cc1c2cccc1)CN2S(c(onc1C2CC2)c1Cl)(=O)=O
OCC1CCS(=O)(=O)N1CCCCOC=2C=CC=3CCC(=O)NC3C2	Z3339706112	OCC(CC1)N(CCCCOc2cc(NC(CC3)=O)c3cc2)S1(=O)=O
OCC1CCS(=O)(=O)N1CCCCC=2C=CC(Cl)=C(Cl)C2	Z6739486943	OCC(CC1)N(CCCCc(cc2)cc(Cl)c2Cl)S1(=O)=O
OCC1CCS(=O)(=O)N1CC=2C=CC=CC2OCC(F)(F)F	Z3339708914	OCC(CC1)N(Cc(cccc2)c2OCC(F)(F)F)S1(=O)=O
OCC1CCS(=O)(=O)N1CC=2C=C(ON2)C=3C=CC=4OCCOC4C3	Z6739918949	OCC(CC1)N(Cc2noc(-c(cc3)cc4c3OCCO4)c2)S1(=O)=O
OCC1CCS(=O)(=O)N1CC=2C(Cl)=CC=C3C=CC=NC23	Z3339709332	OCC(CC1)N(Cc(c2ncccc2cc2)c2Cl)S1(=O)=O
OCC1CCS(=O)(=O)N1CC2=COC(=N2)C=3C=C(Cl)C=C(Cl)C3	Z3339706386	OCC(CC1)N(Cc2coc(-c3cc(Cl)cc(Cl)c3)n2)S1(=O)=O
OCC1CCN(CC1C=2C=CC=CC2)C=3N=CC=C(N3)C4CNC4.OC(=O)C(F)(F)F	Z8096471900	OCC(CCN(C1)c2nc(C3CNC3)ccn2)C1c1ccccc1
OCC1CCN(CC1)C2=CC(=O)N(CC3=NN=C(C4CC4)N3C5CC5)C=N2	Z4216733486	OCC(CC1)CCN1C(N=CN1Cc2nnc(C3CC3)n2C2CC2)=CC1=O
OCC1CCN(CC1)C(=O)C=2C=CC=C(NCCC3=CN=CS3)C2	Z4426830991	OCC(CC1)CCN1C(c1cccc(NCCc2cncs2)c1)=O
OCC1CCN(CC1)C(=O)C=2C=CC(NCC3=NOC=4CCOCC34)=CC2	Z2991377660	OCC(CC1)CCN1C(c(cc1)ccc1NCc1noc2c1COCC2)=O
OCC1CCCN1CCC2=CN(N=N2)[C@@H]3CNC[C@@H]3CC=4C=CC=CC4 |&1:14,18,r|	Z4875392837	OCC1N(CCc2cn([C@H]3[C@@H](Cc4ccccc4)CNC3)nn2)CCC1
OCC1CCCN1CCC2=CN(CC=3N=COC3C(F)(F)F)N=N2	Z4875454314	OCC1N(CCc2cn(Cc3c(C(F)(F)F)ocn3)nn2)CCC1
OCC1CCCN(C1)C(=O)C=2C=CN(C[C@@]34C[C@H]4COC53CCC5)C(=O)C2 |&1:15,17,r|	Z3800267834	OCC(CCC1)CN1C(C(C=CN1C[C@@]23C4(CCC4)OC[C@@H]2C3)=CC1=O)=O
OCC1CCC2(CCOCC2)CN1C3=NN=C(S3)C=4C=CON4	Z3870394138	OCC(CCC1(CCOCC1)C1)N1c1nnc(-c2nocc2)s1
OCC1CCC(CN2C(=O)C=3C=CC(=CC3S2(=O)=O)C(F)(F)F)OC1	Z4080123656	OCC1COC(CN(C(c2c3cc(C(F)(F)F)cc2)=O)S3(=O)=O)CC1
OCC1CCC(CC1)OCC2=CN(C[C@H](O)C=3C=CC(Cl)=CC3)N=N2	Z2527346260	OCC(CC1)CCC1OCc1cn(C[C@@H](c(cc2)ccc2Cl)O)nn1
OCC1CCC(CC1)OCC2=CN(CC3COC=4C=CC=CC4O3)N=N2	Z2763975105	OCC(CC1)CCC1OCc1cn(CC2Oc(cccc3)c3OC2)nn1
OCC1CCC(CC1)OCC2=CN(CC(=C)C3CCOCC3)N=N2	Z3254861807	C=C(Cn1nnc(COC2CCC(CO)CC2)c1)C1CCOCC1
OCC1CCC(CC1)C2=CN(CC(=O)N3CCOCC3C4CC4)N=N2	Z2846772671	OCC(CC1)CCC1c1cn(CC(N(CCOC2)C2C2CC2)=O)nn1
OCC1CC=2C=CC=CC2N1S(=O)(=O)C=3C=CC=C(C3)N4C=CN=N4	Z6739983554	OCC(Cc1c2cccc1)N2S(c1cc(-n2nncc2)ccc1)(=O)=O
OCC1CC=2C=C(C=CC2O1)C=3C=NC=C(OCCCN4CCCC4)C3	Z6781219191	OCC(C1)Oc(cc2)c1cc2-c1cncc(OCCCN2CCCC2)c1
OCC1CC2(CN1C=3C=CN=C(N3)C=4C=CC=CC4)CCOCC2	Z3395719316	OCC(CC1(C2)CCOCC1)N2c1nc(-c2ccccc2)ncc1
OCC1CC(=O)N(C[C@@H]2C[C@H]2C=3C=CC(Cl)=CC3Cl)C(=O)N1 |&1:8,10,r|	Z3211580102	OCC(CC(N1C[C@H](C2)[C@@H]2c(ccc(Cl)c2)c2Cl)=O)NC1=O
OCC1CC(=O)N(CCN2C=CC=3C=C(Cl)C=CC23)C(=O)N1	Z3211340542	OCC(CC(N1CCn(cc2)c(cc3)c2cc3Cl)=O)NC1=O
OCC1CC(=O)N(CCCCC=2C=CC(=CC2)C(F)(F)F)C(=O)N1	Z3210979557	OCC(CC(N1CCCCc2ccc(C(F)(F)F)cc2)=O)NC1=O
OCC1CC(=O)N(CCC=2C=CC(=CC2)C3CCCCC3)C(=O)N1	Z3211429625	OCC(CC(N1CCc2ccc(C3CCCCC3)cc2)=O)NC1=O
OCC1CC(=O)N(CCC2=NC(=CS2)C(F)(F)F)C(=O)N1	Z3211224885	OCC(CC(N1CCc2nc(C(F)(F)F)cs2)=O)NC1=O
OCC1CC(=O)N(CC=2C=CC(=CC2F)C=3C=CC=CC3)C(=O)N1	Z6739739153	OCC(CC(N1Cc(ccc(-c2ccccc2)c2)c2F)=O)NC1=O
OCC1CC(=O)N(CC2=CSC(=N2)C3=CC=4C=CC=CC4O3)C(=O)N1	Z6739768020	OCC(CC(N1Cc2csc(-c3cc(cccc4)c4o3)n2)=O)NC1=O
OCC1CC(=O)N(CC2(CCOCC2)C=3C=CC=C(F)C3)C(=O)N1	Z3211252357	OCC(CC(N1CC2(CCOCC2)c2cccc(F)c2)=O)NC1=O
OCC1CC(=O)N(CC(F)(F)C=2C=CC(F)=CC2F)C(=O)N1	Z3211494548	OCC(CC(N1CC(c(ccc(F)c2)c2F)(F)F)=O)NC1=O
OCC1=NNC=2CCCN(CC(=O)NC=3C=C(Cl)C=CC3C#N)C12	Z6781264905	N#Cc(ccc(Cl)c1)c1NC(CN(CCC1)c2c1[nH]nc2CO)=O
OCC1=NN=C2CN(CC=3C=CN(N3)C=4C=CC=CC4Cl)CCN12	Z4110192429	OCc1nnc2n1CCN(Cc(cc1)nn1-c(cccc1)c1Cl)C2
OCC1=NN=C(O1)C=2C=CC(=CC2)C=3C=CC(=CC3)C4(O)COC4	Z6739857604	OCc1nnc(-c(cc2)ccc2-c2ccc(C3(COC3)O)cc2)o1
OCC1=NN(CC(=O)NC=2C=CC=C3CCCCC23)N=C1C=4C=CC=CC4	Z6741340388	OCc1nn(CC(Nc2c(CCCC3)c3ccc2)=O)nc1-c1ccccc1
OCC1=NC=2C(=CC=CC2N1)C3=NC(=NO3)C=4C=NC(OCC(F)F)=CN4	Z6781233292	OCc([nH]c1ccc2)nc1c2-c1nc(-c(nc2)cnc2OCC(F)F)no1
OCC1=NC(=NN1)C2COCCN2C=3C=CN=C(N3)C4CCCC4	Z6739809690	OCc1nc(C(COCC2)N2c2nc(C3CCCC3)ncc2)n[nH]1
OCC1=NC(=NN1)C2CN(CCO2)C=3C=C(N=CN3)C=4C=CC=C(Cl)C4	Z6739727803	OCc1nc(C(C2)OCCN2c2cc(-c3cccc(Cl)c3)ncn2)n[nH]1
OCC1=CN(N=N1)C=2C=CC(NS(=O)(=O)C=3C=CC=C(CC#N)C3)=CC2	Z1955255211	N#CCc1cccc(S(Nc(cc2)ccc2-n2nnc(CO)c2)(=O)=O)c1
OCC1=CN(N=N1)C2CN(C2)C=3C=C(N=CN3)C=4C=CC=C(Cl)C4	Z3394199132	OCc1cn(C(C2)CN2c2cc(-c3cccc(Cl)c3)ncn2)nn1
OCC1=CN(CCCNC=2N=CN=C3C=C(Cl)C(F)=CC23)N=N1	Z4187504980	OCc1cn(CCCNc2c(cc(c(Cl)c3)F)c3ncn2)nn1
OCC1=CC=CC(=O)N1CC(=O)NCCOC=2C=CC=C(C2)C(F)(F)F	Z2852787466	OCC(N1CC(NCCOc2cccc(C(F)(F)F)c2)=O)=CC=CC1=O
OCC1=CC=2C=C(NC(=O)C=3C=NC=C4C(=O)NCCC34)C=CC2O1	Z6739678769	OCc1cc(cc(cc2)NC(c3cncc4c3CCNC4=O)=O)c2o1
OCC12COCCN2CCN(C1)C=3N=CC=C(OC=4C=CC=CC4)N3	Z3077966784	OCC1(CN(CC2)c3nc(Oc4ccccc4)ccn3)N2CCOC1
OCC12CC2CCC1N3C=NC=4C(=NC=NC34)N5CCC=6C=NNC6C5	Z4770183985	OCC(C1)(C1CC1)C1n1c2ncnc(N(CC3)Cc4c3cn[nH]4)c2nc1
OCC1(F)CN(CCC=2C=C(Cl)C=C(Cl)C2)CC31COC3	Z3837012832	OCC1(C2(COC2)CN(CCc2cc(Cl)cc(Cl)c2)C1)F
OCC1(F)CN(CC=2C=CC(=CC2)N3CCC(O)CC3)CC41COC4	Z3837013158	OCC1(C2(COC2)CN(Cc(cc2)ccc2N(CC2)CCC2O)C1)F
OCC1(F)CN(CC21COC2)C(=O)C=3C=CN=C4C=C(Cl)C=CC34	Z3868579462	OCC(C1)(C2(COC2)CN1C(c1c(ccc(Cl)c2)c2ncc1)=O)F
OCC1(F)CN(CC21CCC2)C(=O)NCC(=O)NC=3C=CC(F)=C(F)C3	Z3433853774	OCC(C1)(C2(CCC2)CN1C(NCC(Nc(cc1)cc(F)c1F)=O)=O)F
OCC1(COCCN1)C2=CN(N=N2)C=3C=CC=C(Cl)C3Cl	Z5066934568	OCC1(c2cn(-c3cccc(Cl)c3Cl)nn2)NCCOC1
OCC1(COC2CN1CC=3C=CC(OCC=4C=CC=CC4F)=CC3)C2	Z5117820281	OCC1(C2)N(Cc(cc3)ccc3OCc(cccc3)c3F)CC2OC1
OCC1(COC2(CNC(=O)C=3C=C(F)C=C(OC(F)F)C3)C1)CCC2	Z3647562067	OCC1(C2)CCCC2(CNC(c2cc(F)cc(OC(F)F)c2)=O)OC1
OCC1(CO)CC(C1)N2C=NC=3C(=NC=NC23)N4CC5CC4CCC5(F)F	Z4773341580	OCC(CO)(C1)CC1n1c(ncnc2N(CC3C4)C4CCC3(F)F)c2nc1
OCC1(CNCC2=NC=3C=CC(F)=CC3S2)CC41CCNCC4	Z3776324796	OCC(CNCc1nc(ccc(F)c2)c2s1)(C1)C11CCNCC1
OCC1(CNCC(O)CC=2C=CC(F)=CC2)CC3(CC(F)(F)C3)C1	Z3775575917	OCC(CNCC(Cc(cc1)ccc1F)O)(C1)CC1(C1)CC1(F)F
OCC1(CNC=2N=CN=C3SC=C(C=4C=CC(F)=CC4)C23)COCCN1	Z6739519708	OCC1(CNc2c(c(-c(cc3)ccc3F)cs3)c3ncn2)NCCOC1
OCC1(CNC=2C=CC(CC(=O)NC=3C=CC=CC3F)=CC2)COC1	Z1425729782	OCC1(CNc2ccc(CC(Nc(cccc3)c3F)=O)cc2)COC1
OCC1(CNC=2C=C(N=C(N2)C=3C=CC=CC3)C(F)(F)F)COC1	Z3391457712	OCC1(CNc2cc(C(F)(F)F)nc(-c3ccccc3)n2)COC1
OCC1(CN=S(=O)(C=2C=CC=CC2F)C(F)(F)F)COC1	Z3340226790	OCC1(CN=S(C(F)(F)F)(c(cccc2)c2F)=O)COC1
OCC1(CN2C=NC=3SC(=CC3C2=O)C=4C=CC=CC4)COC1	Z1400955547	OCC1(CN(C=Nc2c3cc(-c4ccccc4)s2)C3=O)COC1
OCC1(CN2C=NC=3C(=NC=NC23)N4CC5CCC(F)(C5)C4)CC=CC1	Z4773598257	OCC1(Cn2c(ncnc3N(CC(CC4)C5)CC45F)c3nc2)CC=CC1
OCC1(CN2C=NC=3C(=NC=NC23)N4CC(O)(C4)C=5C=CC=CN5)CC=CC1	Z6739471096	OCC1(Cn2c(ncnc3N(C4)CC4(c4ncccc4)O)c3nc2)CC=CC1
OCC1(CN(C=2C=CC=CC2)S(=O)(=O)C=3C=CC=CC3)COC1	Z1425800579	OCC1(CN(c2ccccc2)S(c2ccccc2)(=O)=O)COC1
OCC1(CN(C1)C(=O)CCC=2C=NN(C2)C=3C=CC=CC3)C=4C=CC=CC4	Z2335308261	OCC(C1)(CN1C(CCc1cn(-c2ccccc2)nc1)=O)c1ccccc1
OCC1(CCS(=O)(=O)C1)NCC=2C=CC=3C=CC(F)=C(F)C3N2	Z4137890454	OCC(CC1)(CS1(=O)=O)NCc(ccc1ccc2F)nc1c2F
OCC1(CCOCC1)NC(=O)C2CN(C(=O)C2)C=3C=CC=4CCCC4C3	Z1680902861	OCC1(CCOCC1)NC(C(CC1=O)CN1c1cc(CCC2)c2cc1)=O
OCC1(CCOCC1)C(O)CN2N=C(SC2=O)C=3C=CC=CC3	Z3789991115	OCC1(CCOCC1)C(CN1N=C(c2ccccc2)SC1=O)O
OCC1(CCN2C=NC=3C(=NC=NC23)N4CCC(=CC4)C=5C=NC=CN5)CC1	Z4773630101	OCC1(CCn2c3ncnc(N(CC4)CC=C4c4nccnc4)c3nc2)CC1
OCC1(CCN(CC(=O)NCC=2C=CC=C(C#N)C2)C1)C=3C=CC=CC3	Z2189362139	N#Cc1cccc(CNC(CN(CC2)CC2(CO)c2ccccc2)=O)c1
OCC1(CCCOC1)NC=2N=C(N=C3CCCC32)C=4C=CC=CN4	Z3832782725	OCC1(COCCC1)Nc1nc(-c2ncccc2)nc2c1CCC2
OCC1(CCCC1)N(CC2=NN=C3C(=O)NC=CN23)CC=4C=CC=CC4	Z2836192091	OCC1(CCCC1)N(Cc1nnc2n1C=CNC2=O)Cc1ccccc1
OCC1(CCC=2C=CC=CC21)NCC=3C=NC(=NC3)N4CCOCC4	Z1465314064	OCC(CC1)(c2c1cccc2)NCc1cnc(N2CCOCC2)nc1
OCC1(CCC=2C=CC=CC21)NCC3=CC=4C=CC(F)=CC4NC3=O	Z3310340915	OCC(CC1)(c2c1cccc2)NCC1=Cc(ccc(F)c2)c2NC1=O
OCC1(CCC2(CO1)NC(=O)CC3=NC(=CS3)C(F)(F)F)C2	Z4935410419	OCC(CC1)(C2)OCC12NC(Cc1nc(C(F)(F)F)cs1)=O
OCC1(CCC2(CC1)NC(=O)C(O)C=3C=CC(=CC3)C(F)(F)F)CC2	Z4470899599	OCC(CC1)(CC2)CCC12NC(C(c1ccc(C(F)(F)F)cc1)O)=O
OCC1(CCC1)C(NC(=O)NCCC=2C=CC=CN2)C3CCOCC3	Z2916721910	OCC1(CCC1)C(C1CCOCC1)NC(NCCc1ncccc1)=O
OCC1(CC=2C=CC=CC2)CCCN1C(=O)C3=CC=4OC=C(C(=O)O)C4N3	Z6739956436	OCC(Cc1ccccc1)(CCC1)N1C(c1cc(occ2C(O)=O)c2[nH]1)=O
OCC1(CC=2C=CC=CC2)CCCN(C1)C=3C=CC(=CN3)C(=O)O	Z2444606017	OCC(Cc1ccccc1)(CCC1)CN1c(cc1)ncc1C(O)=O
OCC1(CC=2C=CC(F)=CC2)CCN(C1)C(=O)NC=3C=CN4N=CN=C4C3	Z4273493950	OCC(Cc(cc1)ccc1F)(CC1)CN1C(Nc1cc2ncnn2cc1)=O
OCC1(CC2=CN(CC=3C=CC(=CC3)N4C=CN=C4)N=N2)CCC1	Z2845469642	OCC1(Cc2cn(Cc(cc3)ccc3-n3cncc3)nn2)CCC1
OCC1(CC2(C1)NC(=O)C=3C=NN(C3)C=4C=CC(Cl)=CC4Cl)OC2	Z3651645327	OCC(C1)(C2)OCC12NC(c1cn(-c(ccc(Cl)c2)c2Cl)nc1)=O
OCC1(CC2(C1)C=3C=CC=CC3)CN(C2)C=4N=CC(=CC4Cl)C(=O)O	Z6739546660	OCC(C1)(CC1(C1)c2ccccc2)CN1c(ncc(C(O)=O)c1)c1Cl
OCC1(CC2(C1)C=3C=CC=CC3)CN(C2)C(=O)C=4N=CC(O)=CN4	Z5087870050	OCC(C1)(CC1(C1)c2ccccc2)CN1C(c(nc1)ncc1O)=O
OCC1(CC2(C1)C3=NC(COC=4C=CC=C(Cl)C4Cl)=NO3)NC2	Z5043247411	OCC(C1)(C2)NCC12c1nc(COc2cccc(Cl)c2Cl)no1
OCC1(CC2(C1)C3=NC(CC(=O)NC=4C=CC(F)=C(Cl)C4)=NO3)NC2	Z6739758036	OCC(C1)(C2)NCC12c1nc(CC(Nc(cc2)cc(Cl)c2F)=O)no1
OCC1(CC1)C=2C=CC(=CC2)C=3N=C(N4CCNCC34)C(F)(F)F	Z2998177509	OCC1(CC1)c(cc1)ccc1-c1c(CNCC2)n2c(C(F)(F)F)n1
OCC1(CC(=O)N2CCN(CCOC=3C=CC=4CCCC4C3)CC2)CCC1	Z6739983266	OCC1(CC(N2CCN(CCOc3cc(CCC4)c4cc3)CC2)=O)CCC1
OCC(O)CN(CC=1C=CC=CC1)S(=O)(=O)C=2C=CC(Cl)=CC2	Z103108678	OCC(CN(Cc1ccccc1)S(c(cc1)ccc1Cl)(=O)=O)O
OCC(O)C1CCCN1C2=NN3C=C(N=C3S2)C=4C=CC(Cl)=CC4	Z4233908403	OCC(C(CCC1)N1c(s1)nn2c1nc(-c(cc1)ccc1Cl)c2)O
OCC(O)C1CCCN1C(=O)C=2C=C(Cl)C=3N=CC=CC3C2F	Z4230211549	OCC(C(CCC1)N1C(c(cc(c1ncccc11)Cl)c1F)=O)O
OCC(NS(=O)(=O)C=1C=CC(=CC1)C=2C=CC=C3N=CSC23)C(=O)O	Z6739690396	OCC(C(O)=O)NS(c(cc1)ccc1-c1c2scnc2ccc1)(=O)=O
OCC(NCCS(=O)(=O)C=1C=CC=CC1)C=2C=CC=C(Cl)C2F	Z1989867920	OCC(c1cccc(Cl)c1F)NCCS(c1ccccc1)(=O)=O
OCC(NCC=1C=CN(CC(F)(F)F)N1)C=2C=CC(Cl)=CC2	Z2273655385	OCC(c(cc1)ccc1Cl)NCc1nn(CC(F)(F)F)cc1
OCC(NCC(=O)NCC=1C=CC=CC1C(F)(F)F)C=2C=CC=C(F)C2	Z1641060146	OCC(c1cccc(F)c1)NCC(NCc1c(C(F)(F)F)cccc1)=O
OCC(NCC(=O)NCC1CC=2C=CC=CC2O1)(C3CC3)C(F)(F)F	Z4274331242	OCC(C1CC1)(C(F)(F)F)NCC(NCC(C1)Oc2c1cccc2)=O
OCC(NC=1N=C(N=C2CCCC21)C=3C=CC=CN3)C=4C=CC=NC4	Z2613676327	OCC(c1cnccc1)Nc1nc(-c2ncccc2)nc2c1CCC2
OCC(NC=1C=CC(=NN1)C(F)(F)F)C(O)C=2C=CC(Cl)=CC2	Z2851887063	OCC(C(c(cc1)ccc1Cl)O)Nc1nnc(C(F)(F)F)cc1
OCC(NC=1C=C(OC2CCOCC2)N=CN1)C(O)C=3C=CC(Cl)=CC3	Z3393088968	OCC(C(c(cc1)ccc1Cl)O)Nc1ncnc(OC2CCOCC2)c1
OCC(NC(=O)CCC1=CC=NN1)C=2C=CC(Cl)=CC2C(F)(F)F	Z3547399662	OCC(c(cc1)c(C(F)(F)F)cc1Cl)NC(CCc1ccn[nH]1)=O
OCC(NC(=O)CC1=COC=2C=C(Cl)C=CC12)C(O)C=3C=CC=CN3	Z6781217065	OCC(C(c1ncccc1)O)NC(Cc1coc2c1ccc(Cl)c2)=O
OCC(NC(=O)C=1C=NN2CCCOC12)C=3C=CC=C(Cl)C3Cl	Z2647487350	OCC(c1cccc(Cl)c1Cl)NC(c1c2OCCCn2nc1)=O
OCC(NC(=O)C=1C=CC=C(C1)C=2C=CC=C(CN3C=CC=N3)C2)C(=O)O	Z6739896715	OCC(C(O)=O)NC(c1cc(-c2cc(Cn3nccc3)ccc2)ccc1)=O
OCC(NC(=O)C=1C=CC(=CC1)C(=O)O)C2CCC=3C=CC=CC23	Z3390909283	OCC(C(CC1)c2c1cccc2)NC(c(cc1)ccc1C(O)=O)=O
OCC(NC(=O)C=1C=C(C=CC1F)N2C=CN=N2)C3CCC(F)(F)CC3	Z4477063562	OCC(C(CC1)CCC1(F)F)NC(c(cc(cc1)-n2nncc2)c1F)=O
OCC(F)(F)CN1CCN(CC1)C=2C=C(OCC3CC3)N=CN2	Z4342828806	OCC(CN(CC1)CCN1c1ncnc(OCC2CC2)c1)(F)F
OCC(F)(CNC1=CC(=O)N(CC=2C=CC=CC2)C(=O)N1)C=3C=CC=CC3	Z6739834065	OCC(CNC(NC(N1Cc2ccccc2)=O)=CC1=O)(c1ccccc1)F
OCC(CO)CCN1C=NC=2C(=NC=NC12)N3C[C@H]4[C@@H](C3)[C@H]5CC[C@@H]4C=C5	Z4773678263	OCC(CCn1c2ncnc(N3C[C@@H]4[C@H](CC5)C=C[C@H]5[C@@H]4C3)c2nc1)CO
OCC(CNS(=O)(=O)C=1C=CC=2CNCCCC2C1)CC=3C=CC=NC3	Z4205933966	OCC(Cc1cnccc1)CNS(c1cc(CCCNC2)c2cc1)(=O)=O
OCC(CNC=1C=CC2=NN=C(C=3C=CC=CN3)N2N1)CC=4C=CC=NC4	Z6739450991	OCC(Cc1cnccc1)CNc1nn2c(-c3ncccc3)nnc2cc1
OCC(CNC(=O)[C@@H]1C[C@H]2CC[C@@H]1N2)CC=3C=CC=C(OC(F)(F)F)C3 |&1:7,9,12,r|	Z4002154924	OCC(Cc1cccc(OC(F)(F)F)c1)CNC([C@H]1[C@H](CC2)N[C@H]2C1)=O
OCC(CNC(=O)CC=1C=CC=2N=C(Cl)SC2C1)C3CCOC3	Z5064271018	OCC(CNC(Cc(cc1)cc(s2)c1nc2Cl)=O)C1COCC1
OCC(CNC(=O)CC=1C(Cl)=CC(O)=CC1Cl)C(F)(F)F	Z4312171233	OCC(CNC(Cc(c(Cl)cc(O)c1)c1Cl)=O)C(F)(F)F
OCC(CNC(=O)CC1NCC=2C=CC=CC12)CC=3C=CC(Cl)=CC3	Z2605918721	OCC(Cc(cc1)ccc1Cl)CNC(CC1NCc2c1cccc2)=O
OCC(CNC(=O)C1=CC=2CNCCC2S1)CC=3C=CC=CC3F	Z2606066791	OCC(Cc(cccc1)c1F)CNC(c1cc(CNCC2)c2s1)=O
OCC(CN1CCOCC1)NC=2C=C(N=CN2)C=3C=CC=C(Cl)C3	Z2792577177	OCC(CN1CCOCC1)Nc1cc(-c2cccc(Cl)c2)ncn1
OCC(CC=1C=CC=NC1)NCC(O)C=2C=CC=CC2C(F)(F)F	Z2445039645	OCC(Cc1cnccc1)NCC(c1c(C(F)(F)F)cccc1)O
OCC(CC=1C=CC=C(C1)C=2C=NC(=NC2)N3CCCC(O)C3)C#N	Z2723082310	N#CC(Cc1cccc(-c2cnc(N(CCC3)CC3O)nc2)c1)CO
OCC(CC1=CN(CC=2C=NN(C2)C=3C=CC=CC3)N=N1)C4CC4	Z4209666811	OCC(Cc1cn(Cc2cn(-c3ccccc3)nc2)nn1)C1CC1
OCC(CC1=CN(CC=2C=CC=3OC(=CC3C2)C(=O)O)N=N1)C4CC4	Z6781232429	OCC(Cc1cn(Cc(cc2)cc3c2oc(C(O)=O)c3)nn1)C1CC1
OCC(CC(F)(F)F)NC(=O)C=1SC=2C=CC=CC2C1C(=O)O	Z4245936131	OCC(CC(F)(F)F)NC(c1c(C(O)=O)c(cccc2)c2s1)=O
OCC(C1=NC=CN1)N2C=NC=3C(=NC=NC23)N4CCC(COC(F)F)C4	Z6739424727	OCC(c1ncc[nH]1)n1c(ncnc2N3CC(COC(F)F)CC3)c2nc1
OCC(C(=O)N1CCOC[C@@H]1CC=2C=CC=CC2)C=3C=CC=CC3	Z2642378807	OCC(C(N1[C@@H](Cc2ccccc2)COCC1)=O)c1ccccc1
OCC(=O)N[C@H]1CC[C@@H](CC1)NC(=O)C2CCC(CC2)OC=3C=CC=CC3	Z6739800940	OCC(N[C@H](CC1)CC[C@@H]1NC(C(CC1)CCC1Oc1ccccc1)=O)=O
OCC(=O)NCCC(=O)N(CC=1C=CC=CC1C(F)(F)F)C2CC2	Z2905100044	OCC(NCCC(N(Cc1c(C(F)(F)F)cccc1)C1CC1)=O)=O
OCC(=O)NC=1C=CC=C(NS(=O)(=O)CCC2CC=3C=CC=CC3C2)C1	Z2475230048	OCC(Nc1cccc(NS(CCC(C2)Cc3c2cccc3)(=O)=O)c1)=O
OCC(=O)NC=1C=CC=C(NS(=O)(=O)C=2C=C(F)C=C(Cl)C2)C1	Z1517040112	OCC(Nc1cccc(NS(c2cc(F)cc(Cl)c2)(=O)=O)c1)=O
OCC(=C1CCCN(C1)C=2N=CC=C(OCC=3C=CC=CC3)N2)F	Z4232888416	OCC(F)=C(CCC1)CN1c1nc(OCc2ccccc2)ccn1
OC=1N=NC(CC(=O)N2CC3(CCC3)CS2(=O)=O)=CC1C(F)(F)F	Z6781308997	Oc1nnc(CC(N(CC2(CCC2)C2)S2(=O)=O)=O)cc1C(F)(F)F
OC=1N=CN=C2C=CC(=CC12)C3=NOC(CC4NCC=5C=CC=CC45)=N3	Z6781218451	Oc1c(cc(cc2)-c3noc(CC4NCc5c4cccc5)n3)c2ncn1
OC=1N=CN=C2C=C(C=CC12)C3=NOC(=N3)C4=NNC=C4C5CCNCC5	Z6739866429	Oc1c(ccc(-c2noc(-c3n[nH]cc3C3CCNCC3)n2)c2)c2ncn1
OC=1N=CN=C(O)C1CC(=O)NCC2CC(C2)C=3C=CC(Cl)=CC3	Z3610191983	Oc1ncnc(O)c1CC(NCC(C1)CC1c(cc1)ccc1Cl)=O
OC=1N=CC=CC1S(=O)(=O)NC(=O)CC(C(F)F)C=2C=CC=CC2F	Z6781243518	Oc(nccc1)c1S(NC(CC(C(F)F)c(cccc1)c1F)=O)(=O)=O
OC=1N=CC=CC1S(=O)(=O)NC(=O)C=2C=CC(OC=3C=CC=CC3)=CN2	Z6739907087	Oc(nccc1)c1S(NC(c(cc1)ncc1Oc1ccccc1)=O)(=O)=O
OC=1N=CC=CC1S(=O)(=O)NC(=O)C=2C=C(C=CC2Cl)N3C=CC=C3	Z6739887691	Oc(nccc1)c1S(NC(c(cc(cc1)-n2cccc2)c1Cl)=O)(=O)=O
OC=1N=CC=CC1C(=O)N2CCC(CC2)N3CCC=4C=CC=CC4C3	Z910982128	Oc(nccc1)c1C(N(CC1)CCC1N(CC1)Cc2c1cccc2)=O
OC=1N=CC(CNC(=O)C2=CC(=NN2C3CC3)C(F)(F)F)=C(O)N1	Z6739967857	Oc1c(CNC(c2cc(C(F)(F)F)nn2C2CC2)=O)cnc(O)n1
OC=1N=C2C=CC=CC2=CC1C=3N=CC(=CN3)C(=O)NC4CCNCC4	Z6781231742	Oc1nc2ccccc2cc1-c(nc1)ncc1C(NC1CCNCC1)=O
OC=1N=C2C=CC=CC2=CC1C=3C=CC(=NN3)C(=O)N4CCNCC4	Z6741330770	Oc1nc2ccccc2cc1-c(cc1)nnc1C(N1CCNCC1)=O
OC=1C=NC(=NC1)C(=O)N[C@@H]2CCCN(C2)C(=O)CCC(F)(F)F	Z4187991907	Oc1cnc(C(N[C@H](CCC2)CN2C(CCC(F)(F)F)=O)=O)nc1
OC=1C=NC(=NC1)C(=O)NCCOC=2N=CC=CC2C(F)(F)F	Z6781225915	Oc1cnc(C(NCCOc2c(C(F)(F)F)cccn2)=O)nc1
OC=1C=NC(=NC1)C(=O)NCCNC=2N=CC(=CC2Cl)C(F)(F)F	Z6739511475	Oc1cnc(C(NCCNc(ncc(C(F)(F)F)c2)c2Cl)=O)nc1
OC=1C=NC(=NC1)C(=O)NCCNC=2C=CC(=NN2)C=3C=CC=CC3	Z6739539764	Oc1cnc(C(NCCNc(cc2)nnc2-c2ccccc2)=O)nc1
OC=1C=NC(=NC1)C(=O)NCCCS(=O)(=O)C=2C=CC(Cl)=CC2	Z6741339452	Oc1cnc(C(NCCCS(c(cc2)ccc2Cl)(=O)=O)=O)nc1
OC=1C=NC(=NC1)C(=O)NCCCCC=2C=NN(C2)C=3C=CC=CC3	Z6739879011	Oc1cnc(C(NCCCCc2cn(-c3ccccc3)nc2)=O)nc1
OC=1C=NC(=NC1)C(=O)NCCC=2C=CC(OCC(F)(F)F)=NC2	Z4187983844	Oc1cnc(C(NCCc(cc2)cnc2OCC(F)(F)F)=O)nc1
OC=1C=NC(=NC1)C(=O)NCC=2C=CN=CC2OCC=3C=CC=CC3	Z6739610351	Oc1cnc(C(NCc(ccnc2)c2OCc2ccccc2)=O)nc1
OC=1C=NC(=NC1)C(=O)NCC=2C=CC(OCC=3C=CC=C(F)C3)=CC2	Z6739834842	Oc1cnc(C(NCc(cc2)ccc2OCc2cccc(F)c2)=O)nc1
OC=1C=NC(=NC1)C(=O)NCC=2C=CC(OC=3C=CC=NC3)=C(F)C2	Z6739831567	Oc1cnc(C(NCc(cc2)cc(F)c2Oc2cnccc2)=O)nc1
OC=1C=NC(=NC1)C(=O)NCC=2C=CC(OC=3C=CC=CC3)=NC2	Z6739669346	Oc1cnc(C(NCc(cc2)cnc2Oc2ccccc2)=O)nc1
OC=1C=NC(=NC1)C(=O)NCC=2C=C(F)C(N3CCOCC3)=C(F)C2	Z4187993477	Oc1cnc(C(NCc(cc2F)cc(F)c2N2CCOCC2)=O)nc1
OC=1C=NC(=NC1)C(=O)NCC2CN(CCO2)C=3C=CC(Cl)=CC3	Z4187996003	Oc1cnc(C(NCC(C2)OCCN2c(cc2)ccc2Cl)=O)nc1
OC=1C=NC(=NC1)C(=O)NCC2CCN(CC2)S(=O)(=O)C=3C=CC=CC3	Z6739723388	Oc1cnc(C(NCC(CC2)CCN2S(c2ccccc2)(=O)=O)=O)nc1
OC=1C=NC(=NC1)C(=O)NCC2(CCCC2)C=3C=CC=C(F)C3F	Z6739694377	Oc1cnc(C(NCC2(CCCC2)c2cccc(F)c2F)=O)nc1
OC=1C=NC(=NC1)C(=O)NCC2(CCC2)C=3C=CC=C(N3)C(F)(F)F	Z4914769970	Oc1cnc(C(NCC2(CCC2)c2cccc(C(F)(F)F)n2)=O)nc1
OC=1C=NC(=NC1)C(=O)NCC(OCC(F)(F)F)C=2C=CC=C(Cl)C2	Z6739753608	Oc1cnc(C(NCC(c2cccc(Cl)c2)OCC(F)(F)F)=O)nc1
OC=1C=NC(=NC1)C(=O)NCC(C(F)F)C=2C=CC(F)=CC2Cl	Z6781218408	Oc1cnc(C(NCC(C(F)F)c(ccc(F)c2)c2Cl)=O)nc1
OC=1C=NC(=NC1)C(=O)NCC(=O)N2CCC(CC=3C=CC=CC3)CC2	Z4187976565	Oc1cnc(C(NCC(N2CCC(Cc3ccccc3)CC2)=O)=O)nc1
OC=1C=NC(=NC1)C(=O)NC2CCN(CCOC=3C=CC(F)=CC3)CC2	Z4187977832	Oc1cnc(C(NC2CCN(CCOc(cc3)ccc3F)CC2)=O)nc1
OC=1C=NC(=NC1)C(=O)NC2CCN(CC2)C=3C=CC=CC3C#N	Z6739915663	N#Cc(cccc1)c1N(CC1)CCC1NC(c(nc1)ncc1O)=O
OC=1C=NC(=NC1)C(=O)NC2CCCS(=O)(=O)C=3C=CC=CC23	Z6739983517	Oc1cnc(C(NC(CCC2)c(cccc3)c3S2(=O)=O)=O)nc1
OC=1C=NC(=NC1)C(=O)NC2CCCC(C2)C=3C=CC(F)=C(F)C3	Z6739971177	Oc1cnc(C(NC(CCC2)CC2c(cc2)cc(F)c2F)=O)nc1
OC=1C=NC(=NC1)C(=O)NC2CC3(C2)CC(C3)OCC=4C=CC=CC4	Z4188004413	Oc1cnc(C(NC(C2)CC2(C2)CC2OCc2ccccc2)=O)nc1
OC=1C=NC(=NC1)C(=O)NC(CC2CCCCC2)C=3N=CC=CN3	Z6741346668	Oc1cnc(C(NC(CC2CCCCC2)c2ncccn2)=O)nc1
OC=1C=NC(=NC1)C(=O)NC(C=2C=CC=C(Cl)C2)C=3C=CC=CN3	Z6739525093	Oc1cnc(C(NC(c2cccc(Cl)c2)c2ncccc2)=O)nc1
OC=1C=NC(=NC1)C(=O)N2CCOC(COC=3C=CC(F)=CC3)C2	Z4188008104	Oc1cnc(C(N2CC(COc(cc3)ccc3F)OCC2)=O)nc1
OC=1C=NC(=NC1)C(=O)N2CCN(CC=3C=CC(F)=CC3Cl)CC2	Z4187955258	Oc1cnc(C(N2CCN(Cc(ccc(F)c3)c3Cl)CC2)=O)nc1
OC=1C=NC(=NC1)C(=O)N2CCCC2CC=3C=CC(OC(F)(F)F)=CC3	Z4188006575	Oc1cnc(C(N2C(Cc(cc3)ccc3OC(F)(F)F)CCC2)=O)nc1
OC=1C=NC(=NC1)C(=O)N2CCCC2C(=O)NCC3CCCCC3	Z4187979949	Oc1cnc(C(N(CCC2)C2C(NCC2CCCCC2)=O)=O)nc1
OC=1C=NC(=NC1)C(=O)N2CCC(O)(C2)C=3C=CC=C(C3)C(F)(F)F	Z4188002186	OC(CC1)(CN1C(c(nc1)ncc1O)=O)c1cccc(C(F)(F)F)c1
OC=1C=NC(=NC1)C(=O)N2CCC(CC(=O)NC3CCCC3)CC2	Z4187961501	Oc1cnc(C(N2CCC(CC(NC3CCCC3)=O)CC2)=O)nc1
OC=1C=NC(=NC1)C(=O)N2CCC(C2)C=3C=CC=C(N3)C(F)(F)F	Z4218220918	Oc1cnc(C(N(CC2)CC2c2cccc(C(F)(F)F)n2)=O)nc1
OC=1C=NC(=NC1)C(=O)N2CC(CC=3C=CC=CC3OC(F)(F)F)C2	Z4187976278	Oc1cnc(C(N2CC(Cc(cccc3)c3OC(F)(F)F)C2)=O)nc1
OC=1C=NC(=NC1)C(=O)N2CC(C2)OC=3C=CC=CC3C(F)(F)F	Z4188003767	Oc1cnc(C(N(C2)CC2Oc2c(C(F)(F)F)cccc2)=O)nc1
OC=1C=CN=C(N1)[C@H]2CC[C@@H](CC2)NC=3C=C(N=CN3)C=4N=CC=CN4	Z6739536679	Oc1nc([C@H](CC2)CC[C@@H]2Nc2ncnc(-c3ncccn3)c2)ncc1
OC=1C=CC=NC1C(=O)NCCNC=2N=CN=C3C=C(Cl)C(F)=CC23	Z6781223009	Oc1cccnc1C(NCCNc1c(cc(c(Cl)c2)F)c2ncn1)=O
OC=1C=CC=C2CN(CCC12)C=3C=C(OC4CCOCC4)N=CN3	Z3393169520	Oc1cccc(C2)c1CCN2c1cc(OC2CCOCC2)ncn1
OC=1C=CC=C2CCCN(C12)S(=O)(=O)C3=CN4CCCCC4=N3	Z1627297585	Oc(cccc1CCC2)c1N2S(c1cn(CCCC2)c2n1)(=O)=O
OC=1C=CC=C2C=CC(=NC12)C=3C=NC(=NC3)N4CCC(=O)CC4	Z6781310078	Oc(cccc1cc2)c1nc2-c1cnc(N(CC2)CCC2=O)nc1
OC=1C=CC=C2C(CCCC12)NC(=O)NC3=NOC=4CCOCC34	Z3601562774	Oc1cccc2c1CCCC2NC(Nc1noc2c1COCC2)=O
OC=1C=CC=C(OCC2=CN(N=N2)C=3C=CC(=NC3)C(F)(F)F)C1	Z6781270080	Oc1cccc(OCc2cn(-c3cnc(C(F)(F)F)cc3)nn2)c1
OC=1C=CC=C(OC(F)(F)F)C1S(=O)(=O)N2CC=3C=CC=NC3C2	Z6741339437	Oc1cccc(OC(F)(F)F)c1S(N(C1)Cc2c1cccn2)(=O)=O
OC=1C=CC=C(C2CCCN(C2)C(=O)C3CNC4=NC=NN4C3)C1F	Z4312844515	Oc(cccc1C(CCC2)CN2C(C2Cn3ncnc3NC2)=O)c1F
OC=1C=CC=C(C1)S(=O)(=O)NC=2C=CC(Cl)=C(C2)C(=O)NC3CC3	Z6739670866	Oc1cccc(S(Nc(cc2)cc(C(NC3CC3)=O)c2Cl)(=O)=O)c1
OC=1C=CC=C(C1)N2CCN(CCS(=O)(=O)C=3C=CC(C#N)=CC3)CC2	Z1334516143	N#Cc(cc1)ccc1S(CCN(CC1)CCN1c1cc(O)ccc1)(=O)=O
OC=1C=CC=C(C1)C2NC(=O)C[C@@H]3CO[C@H](CN3C2=O)C(F)(F)F |&1:12,15,r|	Z5019723969	Oc1cccc(C(C(N(C[C@H](C(F)(F)F)OC2)[C@@H]2C2)=O)NC2=O)c1
OC=1C=CC=C(C1)C2NC(=O)C(NC2=O)C=3C=CC=4OCCC4C3	Z6739708952	Oc1cccc(C(C(NC2c(cc3)cc4c3OCC4)=O)NC2=O)c1
OC=1C=CC=C(C1)C2=NOC(=N2)C=3C=CC(=CC3)S(=O)(=O)N4CCCC4	Z1170061457	Oc1cccc(-c2noc(-c(cc3)ccc3S(N3CCCC3)(=O)=O)n2)c1
OC=1C=CC=C(C1)C(=O)NCC2=NC(=NO2)C=3C=NN4CCCNC34	Z6739432810	Oc1cccc(C(NCc2nc(-c3c(NCCC4)n4nc3)no2)=O)c1
OC=1C=CC=C(C(=O)N[C@@H]2C[C@@H]2CNC(=O)[C@@H]3C[C@H]3C=4C=CC=CC4)C1F |&1:9,11,&2:16,18,r|	Z6741333148	Oc(cccc1C(N[C@H]2[C@@H](CNC([C@H](C3)[C@@H]3c3ccccc3)=O)C2)=O)c1F
OC=1C=CC=2OCC[C@H](NC(=O)CC3(CNC(=O)C3)C(F)(F)F)C2C1	Z3863929688	Oc(cc1)cc2c1OCC[C@@H]2NC(CC(C1)(CNC1=O)C(F)(F)F)=O
OC=1C=CC=2OCCN(CC2C1)C3=CC(=O)N(CC=4C=CC=CC4)C(=O)N3	Z6739661040	Oc(cc1)cc(C2)c1OCCN2C(NC(N1Cc2ccccc2)=O)=CC1=O
OC=1C=CC=2OCCN(CC2C1)C(=O)C=3C=CC=4NCCCC4C3	Z2606594588	Oc(cc1)cc(C2)c1OCCN2C(c(cc1)cc2c1NCCC2)=O
OC=1C=CC=2NC(=CC2C1)C(=O)NC[C@H]3[C@@H]4CN(C[C@H]34)C(=O)C=5C=CC=NN5	Z6739633527	Oc(cc1)cc2c1[nH]c(C(NC[C@H]1[C@H](C3)[C@@H]1CN3C(c1nnccc1)=O)=O)c2
OC=1C=CC=2N=C(CN3C=C(CCN4CCCCC4)N=N3)OC2C1	Z2846478717	Oc(cc1)cc2c1nc(Cn1nnc(CCN3CCCCC3)c1)o2
OC=1C=CC=2CN(CC3=NC=4CCOCC4C(=O)N3)CC5(CC5)C2C1	Z2836101972	Oc1cc(C2(CC2)CN(CC(N2)=NC(CCOC3)=C3C2=O)C2)c2cc1
OC=1C=CC=2CN(CC2C1)C(=O)CC3OC=4C=CC=CC4NC3=O	Z3336728847	Oc1cc(CN(C2)C(CC3Oc(cccc4)c4NC3=O)=O)c2cc1
OC=1C=CC=2CCCN(CC2C1)C(=O)C=3C=CC=4NC(=O)C(=O)NC4C3	Z6739730495	Oc1cc(CN(CCC2)C(c(cc3)cc(NC4=O)c3NC4=O)=O)c2cc1
OC=1C=CC=2C=CC=C(C(=O)NC3=CC=NN3C4CCS(=O)(=O)C4)C2N1	Z2147460422	Oc1ccc(cccc2C(Nc3ccnn3C(CC3)CS3(=O)=O)=O)c2n1
OC=1C=CC(OC=2N=CC(=CN2)C=3C=NN(N3)C4CCCCO4)=CC1	Z3347487341	Oc(cc1)ccc1Oc(nc1)ncc1-c1nn(C2OCCCC2)nc1
OC=1C=CC(OC(F)(F)F)=C(C1)C=2C=CC(=CC2)N3C=NN=N3	Z6739483453	Oc(cc1)cc(-c(cc2)ccc2-n2nnnc2)c1OC(F)(F)F
OC=1C=CC(F)=CC1S(=O)(=O)NC=2C=CC=C(C2)C3=NC(=NN3)C4CC4	Z6739706040	Oc(ccc(F)c1)c1S(Nc1cc(-c2nc(C3CC3)n[nH]2)ccc1)(=O)=O
OC=1C=CC(F)=C(NS(=O)(=O)C=2C=CC=3OCCOC3C2)C1	Z6739650990	Oc(cc1)cc(NS(c(cc2)cc3c2OCCO3)(=O)=O)c1F
OC=1C=CC(Cl)=CC1N2C=C(CN3CCCC4(CC4)S3(=O)=O)N=N2	Z3254719018	Oc(ccc(Cl)c1)c1-n1nnc(CN(CCCC23CC3)S2(=O)=O)c1
OC=1C=CC(CCC2=CN(CC(=O)NC=3C=CC(F)=CN3)N=N2)=CC1	Z6739802840	Oc1ccc(CCc2cn(CC(Nc(cc3)ncc3F)=O)nn2)cc1
OC=1C=CC(CC(=O)NC2CCN(CC2)C=3SN=C(Cl)C3C#N)=CC1	Z1576861435	N#Cc1c(N(CC2)CCC2NC(Cc(cc2)ccc2O)=O)snc1Cl
OC=1C=CC(CC(=O)NC2CCN(CC2)C=3N=NC=C4C=COC34)=CC1	Z1232675219	Oc1ccc(CC(NC(CC2)CCN2c2nncc3c2occ3)=O)cc1
OC=1C=CC(CC(=O)NC2CCN(CC2)C=3C=CC=4N=CNC(=O)C4N3)=CC1	Z6741348607	Oc1ccc(CC(NC(CC2)CCN2c(nc23)ccc3N=CNC2=O)=O)cc1
OC=1C=CC(C(=O)NC=2C=CC(=CC2)N3C(=O)CCCC3=O)=C(F)C1	Z1734075845	Oc(cc1)cc(F)c1C(Nc(cc1)ccc1N(C(CCC1)=O)C1=O)=O
OC=1C=CC(C(=O)CCN2C=NC=3C=CC=C(C#N)C3C2=O)=C(O)C1	Z6739922823	N#Cc1cccc(N=CN2CCC(c(ccc(O)c3)c3O)=O)c1C2=O
OC=1C=CC(C#N)=CC1C=2C=NN3C=CC(NC4CCCNC4)=NC23	Z4578688261	N#Cc(cc1)cc(-c(cnn2cc3)c2nc3NC2CNCCC2)c1O
OC=1C=CC(=NC1)C(=O)N[C@@H]2C[C@H]2NC(=O)CC3=NN=C(O3)C=4C=CC=CC4 |&1:10,12,r|	Z6781252461	Oc(cc1)cnc1C(N[C@H](C1)[C@@H]1NC(Cc1nnc(-c2ccccc2)o1)=O)=O
OC=1C=CC(=CN1)C=2C=CC=C(NS(=O)(=O)C3=CNN=C3Cl)C2	Z6739653166	Oc(cc1)ncc1-c1cccc(NS(c2c[nH]nc2Cl)(=O)=O)c1
OC=1C=CC(=CC1S(=O)(=O)NC=2C=CC(C#N)=NC2)C(F)(F)F	Z6739974158	N#Cc(cc1)ncc1NS(c(cc(C(F)(F)F)cc1)c1O)(=O)=O
OC=1C=CC(=CC1F)S(=O)(=O)NC=2C=CC=3CCCNC(=O)C3C2	Z6739980181	Oc(ccc(S(Nc1cc(C(NCCC2)=O)c2cc1)(=O)=O)c1)c1F
OC=1C=CC(=CC1F)C2=NOC(=N2)C3CC4(CN3)CCS(=O)(=O)CC4	Z6739712191	Oc(ccc(-c1noc(C(C2)NCC2(CC2)CCS2(=O)=O)n1)c1)c1F
OC=1C=CC(=CC1)C2CN(CCN2)C3=NN=C(O3)C=4C=CC=CC4	Z6741323622	Oc1ccc(C(C2)NCCN2c2nnc(-c3ccccc3)o2)cc1
OC=1C=CC(=CC1)C2CC(C2)C(=O)NCC(=O)NC3CCCCC3	Z5071203169	Oc1ccc(C(C2)CC2C(NCC(NC2CCCCC2)=O)=O)cc1
OC=1C=CC(=CC1)C2=CC(=NO2)C(=O)NCCCOC3CCOC3	Z4310747806	Oc(cc1)ccc1-c1cc(C(NCCCOC2COCC2)=O)no1
OC=1C=C2CN(CC2=NN1)C=3C=CC(=NN3)C(=O)NC=4C=CC=CC4	Z6739489482	Oc1cc(CN(C2)c(cc3)nnc3C(Nc3ccccc3)=O)c2nn1
OC=1C=C2C(=O)NC(CC3OCCC=4C=CC=CC34)=NC2=CC1F	Z6739726034	Oc(cc(c(N=C(CC1OCCc2c1cccc2)N1)c2)C1=O)c2F
OC=1C=C(F)C(CCNC=2N=CN=C3N(C=NC23)C4CC4)=C(F)C1	Z2976136353	Oc1cc(F)c(CCNc2ncnc3c2ncn3C2CC2)c(F)c1
OC=1C=C(CN2CCN(CC3=CN=CS3)CC2)N=C(N1)C=4C=CC=CC4	Z2951692522	Oc1cc(CN2CCN(Cc3cncs3)CC2)nc(-c2ccccc2)n1
OC=1C=C(CN2CCN(CC2)C3CCCOC3)C=C(C1)C(F)(F)F	Z4008802302	Oc1cc(CN(CC2)CCN2C2COCCC2)cc(C(F)(F)F)c1
OC=1C=C(C=CC1C#N)C(=O)NC2(CC3(C2)NC(=O)CCC=4C=CC=NC4)C3	Z6739744461	N#Cc(ccc(C(NC(C1)(C2)CC12NC(CCc1cnccc1)=O)=O)c1)c1O
OC=1C=C(C=CC1C#N)C(=O)N2CCN(CC2)C(=O)C=3C=CC=C(Cl)C3	Z1796767004	N#Cc(ccc(C(N(CC1)CCN1C(c1cccc(Cl)c1)=O)=O)c1)c1O
OC=1C(Cl)=CC=CC1N2CCN(CC2)C=3N=CN=C4C=NC=CC34	Z6781278072	Oc(c(N(CC1)CCN1c1ncnc2cnccc12)ccc1)c1Cl
OC=1C(Cl)=CC=CC1N2CCN(CC2)C3=CC=NC4=NC=CN34	Z4232871672	Oc(c(N(CC1)CCN1c1ccnc2nccn12)ccc1)c1Cl
OC=1C(Cl)=CC=CC1N2CCN(CC(=O)NC(C3CC3)C4CC4)CC2	Z6739772634	Oc(c(N1CCN(CC(NC(C2CC2)C2CC2)=O)CC1)ccc1)c1Cl
OC1C[C@H](N(C1)C=2N=C(N=C3C=CC=CC23)C=4C=CC=CN4)C(=O)O	Z6739607117	OC(C[C@H]1C(O)=O)CN1c1nc(-c2ncccc2)nc2ccccc12
OC1CNC(=O)C2=CC(=CN12)C=3C=C(F)C=CC3OCC=4C=CN=CC4	Z6739552826	OC(CNC1=O)n2c1cc(-c(cc(cc1)F)c1OCc1ccncc1)c2
OC1CNC(=O)C2(CCN(CC3=NC(=NO3)C=4C=CC=CC4Cl)CC2)C1	Z2954382302	OC(CC12CCN(Cc3nc(-c(cccc4)c4Cl)no3)CC2)CNC1=O
OC1CN(C=2C=CC=CC2C1)S(=O)(=O)C3=CNN=C3C(F)(F)F	Z2774153871	OC(Cc1c2cccc1)CN2S(c1c[nH]nc1C(F)(F)F)(=O)=O
OC1CN(C(=O)[C@H]2CC[C@@H](CC2)OC(F)F)C=3C=CC(F)=CC3C1	Z5018868627	OC(C1)CN(C([C@H](CC2)CC[C@@H]2OC(F)F)=O)c(cc2)c1cc2F
OC1CCN(CCN2C=C(N=N2)C=3C=NC=C4C=CC=CC34)CC1	Z3254784471	OC1CCN(CCn2nnc(-c3cncc4ccccc34)c2)CC1
OC1CCN(CCN2C=C(N=N2)C=3C=CC=4N=CC=CC4C3)CC1	Z3254784457	OC1CCN(CCn2nnc(-c3cc4cccnc4cc3)c2)CC1
OC1CCN(CCC2=CN(N=N2)C=3C(F)=CC(Cl)=CC3F)CC1	Z5103242679	OC1CCN(CCc2cn(-c(c(F)cc(Cl)c3)c3F)nn2)CC1
OC1CCN(CCC2=CN(CC(=O)C=3C=CC(Cl)=CC3)N=N2)CC1	Z3254723282	OC1CCN(CCc2cn(CC(c(cc3)ccc3Cl)=O)nn2)CC1
OC1CCN(CC2CCCN(C2)C=3N=C(C=CC3Cl)C(F)F)C1	Z4342783887	OC1CN(CC(CCC2)CN2c(nc(C(F)F)cc2)c2Cl)CC1
OC1CCN(CC1)S(=O)(=O)C=2C=CC=C(NCC3CCCCC=C3)C2	Z6741327736	OC(CC1)CCN1S(c1cc(NCC2C=CCCCC2)ccc1)(=O)=O
OC1CCN(CC1)C=2N=CC(=CN2)C=3N=CC=C(NC4CCNCC4)N3	Z4081941775	OC(CC1)CCN1c(nc1)ncc1-c1nc(NC2CCNCC2)ccn1
OC1CCN(CC1)C=2N=CC(=CN2)C=3C=NN4C=CC(Cl)=C(F)C34	Z4223201952	OC(CC1)CCN1c(nc1)ncc1-c1c(c(F)c(cc2)Cl)n2nc1
OC1CCN(CC1)C=2N=CC(=CN2)C=3C=NC(=CN3)N4C=CC=C4	Z2905421706	OC(CC1)CCN1c(nc1)ncc1-c1ncc(-n2cccc2)nc1
OC1CCN(CC1)C=2N=CC(=CN2)C=3C=CN=C(NC(=O)C4CC4)C3	Z3347398388	OC(CC1)CCN1c(nc1)ncc1-c1cc(NC(C2CC2)=O)ncc1
OC1CCN(CC1)C=2N=CC(=CN2)C=3C=CC=4CNCC5(CC5)C4C3	Z2981967836	OC(CC1)CCN1c(nc1)ncc1-c1cc(C2(CC2)CNC2)c2cc1
OC1CCN(CC1)C=2N=CC(=CN2)C=3C=CC(=NC3)C4(CCC4)C#N	Z2998206837	N#CC1(CCC1)c(cc1)ncc1-c1cnc(N(CC2)CCC2O)nc1
OC1CCN(CC1)C=2C=CC=CC2NC(=O)C=3C=CC(CC(=O)O)=CC3	Z2912426803	OC(CC1)CCN1c(cccc1)c1NC(c1ccc(CC(O)=O)cc1)=O
OC1CCN(CC1)C=2C=CC(CNCCC(=O)NC=3C=CC=NC3)=CC2F	Z2406218572	OC(CC1)CCN1c(ccc(CNCCC(Nc1cnccc1)=O)c1)c1F
OC1CCN(CC1)C=2C=CC(CNC=3C=NN(CC=4N=CC=CN4)C3)=CC2	Z3642631624	OC(CC1)CCN1c1ccc(CNc2cn(Cc3ncccn3)nc2)cc1
OC1CCN(CC1)C=2C=CC(=CN2)C3=NC=4SC=5CCCC5C4C(=O)N3	Z2111601196	OC(CC1)CCN1c(cc1)ncc1C(N1)=Nc(sc2c3CCC2)c3C1=O
OC1CCN(CC1)C2=CC(=O)N(CC3=COC(OC=4C=CC=CC4)=N3)C=N2	Z4238055753	OC(CC1)CCN1C(N=CN1Cc2coc(Oc3ccccc3)n2)=CC1=O
OC1CCN(CC1)C(=O)C=2C=CC=C(NCCOC=3C=CC=CC3F)C2	Z1262428264	OC(CC1)CCN1C(c1cccc(NCCOc(cccc2)c2F)c1)=O
OC1CCN(CC1)C(=O)C=2C=CC(NCC3=CC=4C(=O)NC=CC4O3)=CC2	Z2768953343	OC(CC1)CCN1C(c(cc1)ccc1NCc1cc(C(NC=C2)=O)c2o1)=O
OC1CCN(CC(=O)NCCOC=2C=CC=C(Cl)C2Cl)CC1	Z4482442604	OC1CCN(CC(NCCOc2cccc(Cl)c2Cl)=O)CC1
OC1CCN(C(=O)NC2=CC=3CCCCC3NC2=O)C41CCSC4	Z2624501758	OC(CC1)C2(CSCC2)N1C(NC1=CC(CCCC2)=C2NC1=O)=O
OC1CCN(C(=O)CCN2N=NC=3C=CC=CC3C2=O)C41CCCC4	Z2231207966	OC(CC1)C2(CCCC2)N1C(CCN1N=Nc(cccc2)c2C1=O)=O
OC1CCN(C(=O)C2=CC(=O)NC=3C=CC(F)=CC23)C41CCSC4	Z2647812227	OC(CC1)C2(CSCC2)N1C(C(c(cc(cc1)F)c1N1)=CC1=O)=O
OC1CCCOC21CN(C2)C(=O)C3=NC(Cl)=C(S3)C(F)F	Z6739962092	OC1C(C2)(CN2C(c2nc(Cl)c(C(F)F)s2)=O)OCCC1
OC1CCCN(C1)C=2N=CC(=CN2)C=3N=C(N4CCNCC34)C(F)(F)F	Z2998204792	OC(CCC1)CN1c(nc1)ncc1-c1c(CNCC2)n2c(C(F)(F)F)n1
OC1CCCN(C1)C=2N=CC(=CN2)C=3C=NC=4SCCNC4C3	Z3347394943	OC(CCC1)CN1c(nc1)ncc1-c1cnc2SCCNc2c1
OC1CCCN(C1)C=2N=CC(=CN2)C=3C=CC(OC4CCOCC4)=CC3	Z3777012119	OC(CCC1)CN1c(nc1)ncc1-c(cc1)ccc1OC1CCOCC1
OC1CCCN(C1)C=2N=CC(=CN2)C=3C=CC(=CC3)C4CNC(=O)C4	Z4169207979	OC(CCC1)CN1c(nc1)ncc1-c1ccc(C(C2)CNC2=O)cc1
OC1CCCN(C1)C=2C=C(CNCCC(=O)NC=3C=CC=C(C#N)C3)C=CN2	Z2406747433	N#Cc1cccc(NC(CCNCc2cc(N(CCC3)CC3O)ncc2)=O)c1
OC1CCCN(C1)C(=O)C=2C=CC=CC2NCCC=3C=CC=4OCCC4C3	Z1623865953	OC(CCC1)CN1C(c(cccc1)c1NCCc(cc1)cc2c1OCC2)=O
OC1CCCCN(C1)C(=O)C2=CC=3C(OC(F)F)=CC=CC3N2	Z4034325646	OC(CCCC1)CN1C(c([nH]c1ccc2)cc1c2OC(F)F)=O
OC1CCCCC1N2CCC(CC2)NC3=NC=4C(F)=CC=CC4N3	Z3869973730	OC(CCCC1)C1N(CC1)CCC1Nc([nH]c1ccc2)nc1c2F
OC1CCCC1C(=O)NCCCNC(=O)CC2=CC=3C=CC=CC3S2	Z6739913799	OC(CCC1)C1C(NCCCNC(Cc1cc(cccc2)c2s1)=O)=O
OC1CCCC(CS(=O)(=O)CC2=NN=C(C3CC3)N2C=4C=CC=CC4)C1	Z3255299675	OC1CC(CS(Cc2nnc(C3CC3)n2-c2ccccc2)(=O)=O)CCC1
OC1CCC=2NN=C(C2C1)C=3C=CC(C(=O)O)=C(OC(F)(F)F)C3	Z5112503236	OC(CC1)Cc2c1[nH]nc2-c(cc1)cc(OC(F)(F)F)c1C(O)=O
OC1CCC2(CN(C2)C(=O)C=3C=CC(Cl)=C4OCCOC34)CC1	Z4051890012	OC1CCC(C2)(CN2C(c(cc2)c3OCCOc3c2Cl)=O)CC1
OC1CCC(CS(=O)(=O)CC=2C=CN(CCC=3C=CC=CC3)N2)CC1	Z2352433099	OC1CCC(CS(Cc2nn(CCc3ccccc3)cc2)(=O)=O)CC1
OC1CCC(=O)N(CC2=CN(N=N2)C=3C=CC=4N=CSC4C3)C1	Z4445355692	OC(CC1)CN(Cc2cn(-c(cc3)cc4c3ncs4)nn2)C1=O
OC1CCC(=O)N(CC2=CN(CC3CC(C3)C(F)(F)F)N=N2)C1	Z3497523732	OC(CC1)CN(Cc2cn(CC(C3)CC3C(F)(F)F)nn2)C1=O
OC1CCC(=O)N(CC2=CN(CC3=CN=C(S3)C=4C=CC=CC4)N=N2)C1	Z3343135058	OC(CC1)CN(Cc2cn(Cc3cnc(-c4ccccc4)s3)nn2)C1=O
OC1CC=2C=CC=C(NS(=O)(=O)C=3C=CN(CC(F)(F)F)N3)C2C1	Z3796002176	OC(Cc1ccc2)Cc1c2NS(c1nn(CC(F)(F)F)cc1)(=O)=O
OC1CC2(CC2C(=O)NC=3C=CC=C(C3)N4N=CC=C4C(F)(F)F)C1	Z4320514920	OC(C1)CC1(C1)C1C(Nc1cccc(-n2nccc2C(F)(F)F)c1)=O
OC1CC(NCC2=NOC(=N2)C=3C=CC=C(F)C3)C41CCOCC4	Z4030762359	OC(C1)C2(CCOCC2)C1NCc1noc(-c2cccc(F)c2)n1
OC1CC(CNC(=O)CNC(=O)C=2C=CC(Cl)=C(Cl)C2)C31CCC3	Z3907126463	OC1C2(CCC2)C(CNC(CNC(c(cc2)cc(Cl)c2Cl)=O)=O)C1
OC1CC(CN(C2CC2)C(=O)NC=3C=NN(CC=4C=CC(F)=CC4)C3)C1	Z3603109298	OC1CC(CN(C2CC2)C(Nc2cn(Cc(cc3)ccc3F)nc2)=O)C1
OC1C2CC3C(C2)S(=O)(=O)N(CCOC=4C=CC(Cl)=CC4)C13	Z2898408477	OC(C1CC2C3C1)C3N(CCOc(cc1)ccc1Cl)S2(=O)=O
OC1C2C3CC1CC32CNC=4N=CN=C5N(N=CC45)C=6N=CC=CN6	Z6741338560	OC1C2CC3(CNc4ncnc5c4cnn5-c4ncccn4)C1C3C2
OC1C(COC=2C=CC=CC12)NC(=O)NCCOC=3C=CC(C#N)=CC3	Z2182989254	N#Cc(cc1)ccc1OCCNC(NC(COc1c2cccc1)C2O)=O
OC1C(COC=2C=CC=CC12)NC(=O)C=3C=CC=4C=C(C=CC4N3)C(=O)O	Z6739941460	OC1c(cccc2)c2OCC1NC(c1ccc(cc(cc2)C(O)=O)c2n1)=O
OC1=NOC=2CN(CCC12)C(=O)CC(O)(C3CC3)C=4C=CC=CC4	Z4229012912	OC(CC(N(CC1)Cc2c1c(O)no2)=O)(C1CC1)c1ccccc1
OC1=NC=2C(=CC=NC2N1)C(=O)NCC3=NN=CN3C=4C=CC=CC4	Z4323402847	Oc([nH]c1ncc2)nc1c2C(NCc1nncn1-c1ccccc1)=O
OC1=NC(=O)N2CCCC2=C1C(=O)NCC=3C=CC=CC3OC=4C=CC=CC4	Z6739811065	OC(C(C(NCc(cccc1)c1Oc1ccccc1)=O)=C1N2CCC1)=NC2=O
OC1=NC(=O)N2CCCC2=C1C(=O)N3CCCSCC3C4CC4	Z5072770265	OC(C(C(N(CCCSC1)C1C1CC1)=O)=C1N2CCC1)=NC2=O
OC1=NC(=NN1C2CCN(CCCOCC(F)(F)F)CC2)C3CC3	Z3882384115	Oc1nc(C2CC2)nn1C1CCN(CCCOCC(F)(F)F)CC1
OC1=CC(CN[C@@H]2CCC[C@@H]2N3C=CN=C3)=NC4=C(C#N)C=NN14 |&1:6,10,r|	Z6739519016	N#Cc(cnn12)c2nc(CN[C@H](CCC2)[C@H]2n2cncc2)cc1O
OC1=CC(CNC2CCN(C2=O)C=3C=CC=C(Cl)C3)=NC4=CC=NN14	Z6781231163	Oc1cc(CNC(CCN2c3cccc(Cl)c3)C2=O)nc2ccnn12
OC1(CS(=O)(=O)CC=2C=NC(=NC2)C=3C=NC=NC3)CC4CCC1CC4	Z6739885939	OC1(CS(Cc2cnc(-c3cncnc3)nc2)(=O)=O)C(CC2)CCC2C1
OC1(CS(=O)(=O)CC=2C=CC=CC2OCC=3C=CC=CC3)CCCOC1	Z2568496540	OC1(CS(Cc(cccc2)c2OCc2ccccc2)(=O)=O)COCCC1
OC1(CS(=O)(=O)CC2=NOC(=N2)C3CCOCC3)CC4CCC1CC4	Z6739453031	OC1(CS(Cc2noc(C3CCOCC3)n2)(=O)=O)C(CC2)CCC2C1
OC1(CS(=O)(=O)CC2=NC=CN2C=3C=CC=CC3)CC4CCC1CC4	Z3255250211	OC1(CS(Cc2nccn2-c2ccccc2)(=O)=O)C(CC2)CCC2C1
OC1(CS(=O)(=O)CC2=NC=C(S2)C=3C=CC=CC3)CCC1	Z1599302404	OC1(CS(Cc2ncc(-c3ccccc3)s2)(=O)=O)CCC1
OC1(COC1)C2CCN(CC2)C(=O)N3CC4=CN=NN4CC=5C=CC=CC35	Z5104762301	OC1(COC1)C(CC1)CCN1C(N(Cc1cnnn1C1)c2c1cccc2)=O
OC1(COC1)C2CCCCN2C(=O)NCCC=3C=CC(F)=CC3	Z5104654281	OC1(COC1)C(CCCC1)N1C(NCCc(cc1)ccc1F)=O
OC1(COC1)C2=CC(CN3C=C(C=N3)C=4C=C(F)C=C(F)C4)=NO2	Z4108819728	OC1(COC1)c1cc(Cn2ncc(-c3cc(F)cc(F)c3)c2)no1
OC1(COC1)C2=CC(CN(C3CCCC3)C=4C=CC=C(F)C4)=NO2	Z4110197661	OC1(COC1)c1cc(CN(C2CCCC2)c2cccc(F)c2)no1
OC1(COC1)C(NC(=O)NC2=C3CCCC3=NN2C=4C=CC=CC4)C5CC5	Z4526192039	OC1(COC1)C(C1CC1)NC(Nc1c(CCC2)c2nn1-c1ccccc1)=O
OC1(CNCCS(=O)(=O)C=2C=CC=CC2)CCC=3C=CC=CC31	Z3044651845	OC(CNCCS(c1ccccc1)(=O)=O)(CC1)c2c1cccc2
OC1(CNCC=2C=CC=3OCC(=O)NC3C2)CCN(CC=4C=CC=CC4)C1	Z2226147572	OC1(CNCc(cc2)cc(N3)c2OCC3=O)CN(Cc2ccccc2)CC1
OC1(CNCC2=NN=C3C=C(C=CN23)C(F)(F)F)CC(C1)C#N	Z3045209350	N#CC(C1)CC1(CNCc1nnc2n1ccc(C(F)(F)F)c2)O
OC1(CNC=2N=C3COCCC3=CC2C#N)CCN(CC=4C=CC=CC4)C1	Z3647409542	N#Cc1c(NCC2(CN(Cc3ccccc3)CC2)O)nc(COCC2)c2c1
OC1(CNC1)C=2C=CC(=CC2)C=3C=C(F)C=CC3OCC4CCCO4	Z2981960560	OC1(CNC1)c(cc1)ccc1-c(cc(cc1)F)c1OCC1OCCC1
OC1(CNC1)C2=CN(CC3=NC=C(O3)C=4C=CC=CC4Cl)N=N2	Z4079771808	OC1(CNC1)c1cn(Cc2ncc(-c(cccc3)c3Cl)o2)nn1
OC1(CNC(=O)NC=2C=NC=C(Cl)C2)CCC=3C=C(F)C=CC31	Z2953034656	OC(CNC(Nc1cc(Cl)cnc1)=O)(CC1)c(cc2)c1cc2F
OC1(CNC(=O)NC(C2CC2)C=3C=CC(F)=CC3)CCS(=O)(=O)C1	Z3701915073	OC(CNC(NC(C1CC1)c(cc1)ccc1F)=O)(CC1)CS1(=O)=O
OC1(CNC(=O)C=2C=CC=C(C2)C=3C=CC(=O)NN3)CCOC=4C=CC=CC41	Z6739649160	OC1(CNC(c2cccc(C(C=C3)=NNC3=O)c2)=O)c(cccc2)c2OCC1
OC1(CNC(=O)C=2C=CC(C=C)=CC2)CCN(CC1)C(=O)CC3=COC=N3	Z6781242392	C=Cc(cc1)ccc1C(NCC(CC1)(CCN1C(Cc1cocn1)=O)O)=O
OC1(CN2N=NC=3C=C(Cl)C(Cl)=CC23)CCS(=O)(=O)CC1	Z1560842414	OC(Cn(c1c2)nnc1cc(Cl)c2Cl)(CC1)CCS1(=O)=O
OC1(CN2N=NC(=N2)C(NC(=O)C=3C=CC=CC3)C4CC4)CCCOC1	Z2569338353	OC1(Cn2nnc(C(C3CC3)NC(c3ccccc3)=O)n2)COCCC1
OC1(CN2N=C(C=CC2=O)S(=O)(=O)C=3C=CC=CC3)CC4CCC1CC4	Z3254783293	OC1(CN(C(C=C2)=O)N=C2S(c2ccccc2)(=O)=O)C(CC2)CCC2C1
OC1(CN2CCC1CC2)C3=CN(CC4=NC(=CS4)C=5C=CC=CC5)N=N3	Z4446509682	OC1(C(CC2)CCN2C1)c1cn(Cc2nc(-c3ccccc3)cs2)nn1
OC1(CN2C=NC=3N(N=NC3C2=O)C=4C=CC=CC4)CCSCC1	Z2569333948	OC1(CN(C=Nc2c3nnn2-c2ccccc2)C3=O)CCSCC1
OC1(CN2C=NC=3N(C=NC3C2=O)C=4C=CC=CC4)CCCOC1	Z2983032631	OC1(CN(C=Nc2c3ncn2-c2ccccc2)C3=O)COCCC1
OC1(CN2C=NC=3C=C(OC(F)F)C=CC3C2=O)CC(C1)C#N	Z3292807684	N#CC(C1)CC1(CN(C=Nc1c2ccc(OC(F)F)c1)C2=O)O
OC1(CN2C=NC=3C=C(F)C(Cl)=CC3C2=O)CCSCC1	Z2569344948	OC1(CN(C=Nc(c2c3)cc(F)c3Cl)C2=O)CCSCC1
OC1(CN2C=CN=N2)CCN(CC=3C=CC(Cl)=C4C=CC=NC34)CC1	Z2053003874	OC1(Cn2nncc2)CCN(Cc(c2ncccc22)ccc2Cl)CC1
OC1(CN2C=C(N=N2)C=3C=CC=C4C=NC=CC34)CCSCC1	Z2847058266	OC1(Cn2nnc(-c3cccc4cnccc34)c2)CCSCC1
OC1(CN2C=C(N=N2)C=3C=CC=C(NCC=4C=CC=CC4)C3)CCNC1	Z3510472304	OC1(Cn2nnc(-c3cc(NCc4ccccc4)ccc3)c2)CNCC1
OC1(CN2C=C(N=N2)C=3C=CC(OC(F)(F)F)=CN3)CCCOC1	Z2847062526	OC1(Cn2nnc(-c(cc3)ncc3OC(F)(F)F)c2)COCCC1
OC1(CN2C(=O)C(=CN(C3CCCC3)C2=O)C(F)(F)F)CCSCC1	Z3254882847	OC1(CN(C(C(C(F)(F)F)=CN2C3CCCC3)=O)C2=O)CCSCC1
OC1(CN(CC=2C=NN(C2)C=3C=CC=CC3F)C1)C=4C=CC=C(F)C4	Z6739722492	OC1(CN(Cc2cn(-c(cccc3)c3F)nc2)C1)c1cc(F)ccc1
OC1(CN(C=2C=CC=C(F)C2)S(=O)(=O)C=3C=CC=CC3)CC(C1)C#N	Z3254653286	N#CC(C1)CC1(CN(c1cc(F)ccc1)S(c1ccccc1)(=O)=O)O
OC1(CN(C1)C=2C=CN=C(CC=3C=CC(F)=CC3)N2)C=4C=CC=NC4	Z6739536988	OC(C1)(CN1c1ccnc(Cc(cc2)ccc2F)n1)c1cnccc1
OC1(CN(C1)C=2C=CC(=CC2)S(=O)(=O)C(F)F)C=3C=CC=CN3	Z3979861166	OC(C1)(CN1c(cc1)ccc1S(C(F)F)(=O)=O)c1ncccc1
OC1(CN(C1)C2=NC(=NS2)C=3C=C(F)C=C(F)C3)C4=CC=NN4	Z6739503459	OC(C1)(CN1c1nc(-c2cc(F)cc(F)c2)ns1)c1ccn[nH]1
OC1(CN(C1)C(=O)NCCC=2C=CC(F)=CC2)C=3C=CC(Cl)=CC3	Z1918452543	OC(C1)(CN1C(NCCc(cc1)ccc1F)=O)c(cc1)ccc1Cl
OC1(CN(C1)C(=O)CCCS(=O)(=O)N2CCCC2)C=3C=CC(F)=CC3	Z2023312924	OC(C1)(CN1C(CCCS(N1CCCC1)(=O)=O)=O)c(cc1)ccc1F
OC1(CN(C1)C(=O)C2=NC(Cl)=C(S2)C(F)F)C3=CC=NN3	Z6781227731	OC(C1)(CN1C(c1nc(Cl)c(C(F)F)s1)=O)c1ccn[nH]1
OC1(CCOCC1)C=2C=CC(=CN2)C=3C=CC4=C(CCS4(=O)=O)C3	Z4033937178	OC1(CCOCC1)c(cc1)ncc1-c(cc1)cc(CC2)c1S2(=O)=O
OC1(CCOCC1)C2=CN(N=N2)[C@@H]3CCCC=4C=CC(Cl)=CC34	Z2764025273	OC1(CCOCC1)c1cn([C@H](CCC2)c3c2ccc(Cl)c3)nn1
OC1(CCOCC1)C2=CN(N=N2)C=3C=CC=CC3C=4C=CC=CC4	Z3337921200	OC1(CCOCC1)c1cn(-c(cccc2)c2-c2ccccc2)nn1
OC1(CCOCC1)C2=CN(CC=3C=CC(OCC=4C=CC=CN4)=CC3)N=N2	Z2846075374	OC1(CCOCC1)c1cn(Cc(cc2)ccc2OCc2ncccc2)nn1
OC1(CCOCC1)C2=CN(CC3=NC=4CCCCCC4S3)N=N2	Z3343943685	OC1(CCOCC1)c1cn(Cc2nc(CCCCC3)c3s2)nn1
OC1(CCOCC1)C2=CN(CC(=O)C=3C=CC(Cl)=CC3)N=N2	Z2763963250	OC1(CCOCC1)c1cn(CC(c(cc2)ccc2Cl)=O)nn1
OC1(CCOCC1)C2(CNC(=O)NC=3C=NN4C=CC=CC34)CCC2	Z3842324828	OC1(CCOCC1)C1(CNC(Nc2c(cccc3)n3nc2)=O)CCC1
OC1(CCOCC1)C2(CN3C=NC=4C(=NC=NC34)N5CCC5C(F)F)CC2	Z4773511261	OC1(CCOCC1)C1(Cn2c(ncnc3N(CC4)C4C(F)F)c3nc2)CC1
OC1(CCOC1)C2=CN(CC=3C(Cl)=CC=C4C=CC=NC34)N=N2	Z2845791338	OC1(COCC1)c1cn(Cc(c2ncccc2cc2)c2Cl)nn1
OC1(CCOC1)C2=CN(CC3=NC(=CS3)C=4C(F)=CC=CC4F)N=N2	Z2846571226	OC1(COCC1)c1cn(Cc2nc(-c(c(F)ccc3)c3F)cs2)nn1
OC1(CCNCC1)C2=CN(CC=3C=NN(C3)C=4C=CC=CC4)N=N2	Z2685407004	OC1(CCNCC1)c1cn(Cc2cn(-c3ccccc3)nc2)nn1
OC1(CCNCC1)C2=CN(CC=3C=NC(=NC3)C=4C=CC(Cl)=CC4)N=N2	Z4079794155	OC1(CCNCC1)c1cn(Cc2cnc(-c(cc3)ccc3Cl)nc2)nn1
OC1(CCNC2=NN=C(CC=3C=CC=CC3)O2)C(=O)NC=4C=CC=CC41	Z6739672815	OC(CCNc1nnc(Cc2ccccc2)o1)(c(cccc1)c1N1)C1=O
OC1(CCN2C=NC=3C(=NC=NC23)N4CC(C4)C=5C=CC(C#N)=CC5)CCC1	Z4960568988	N#Cc1ccc(C(C2)CN2c2c3ncn(CCC4(CCC4)O)c3ncn2)cc1
OC1(CCN(CC=2C=CC=CC2)C1)C3=NC(COC=4C=CC=CC4F)=NO3	Z1778588314	OC1(CN(Cc2ccccc2)CC1)c1nc(COc(cccc2)c2F)no1
OC1(CCN(CC1)C(=O)OC2COC2)C=3C=CC=C(OC(F)(F)F)C3	Z2994204877	OC(CC1)(CCN1C(OC1COC1)=O)c1cccc(OC(F)(F)F)c1
OC1(CCN(CC1)C(=O)OC2COC2)C(=O)C=3C=CC(F)=CC3F	Z3797924816	OC(CC1)(CCN1C(OC1COC1)=O)C(c(ccc(F)c1)c1F)=O
OC1(CCN(CC1)C(=O)NC2=CN(CC3CC3)N=N2)C4CCOC4	Z3844971559	OC(CC1)(CCN1C(Nc1cn(CC2CC2)nn1)=O)C1COCC1
OC1(CCN(CC1)C(=O)CC2=CNC=3C=CC=NC23)C=4C(F)=CC=CC4F	Z3669050824	OC(CC1)(CCN1C(Cc1c[nH]c2cccnc12)=O)c(c(F)ccc1)c1F
OC1(CCN(CC(=O)NCC2CCCCC2)C1)C=3C=CC=CC3F	Z3322014348	OC1(CN(CC(NCC2CCCCC2)=O)CC1)c(cccc1)c1F
OC1(CCN(C1)C(=O)CCCN2CCC=3C=CC=CC23)C4=CC=NN4	Z3612466783	OC(CC1)(CN1C(CCCN(CC1)c2c1cccc2)=O)c1ccn[nH]1
OC1(CCCNCC1)C2=CN(CC=3C=CN(N3)C=4C=CC(F)=CC4F)N=N2	Z4079833365	OC1(CCNCCC1)c1cn(Cc(cc2)nn2-c(ccc(F)c2)c2F)nn1
OC1(CCCNCC1)C2=CN(CC3=NC=4C(F)=CC=CC4N3)N=N2	Z4079736547	OC1(CCNCCC1)c1cn(Cc([nH]c2ccc3)nc2c3F)nn1
OC1(CCCCC1)C2=CN(CC(=O)NC=3C=CC(F)=CC3F)N=N2	Z2844870770	OC1(CCCCC1)c1cn(CC(Nc(ccc(F)c2)c2F)=O)nn1
OC1(CCCCC1)C(NC(=O)COCC2=NN=CN2)C=3C=CC=CC3	Z6741333139	OC1(CCCCC1)C(c1ccccc1)NC(COCc1nnc[nH]1)=O
OC1(CCC(F)(F)CC1)C2=CN(CCN3C=C(C#N)C=N3)N=N2	Z3493491136	N#Cc1cn(CCn2nnc(C(CC3)(CCC3(F)F)O)c2)nc1
OC1(CCC(F)(F)CC1)C2=CN(CC=3C=CC(=CC3)N4CCOCC4)N=N2	Z3497483694	OC(CC1)(CCC1(F)F)c1cn(Cc(cc2)ccc2N2CCOCC2)nn1
OC1(CC=C)CCN(CC1)C(=O)NC=2C=CN(N2)C3CCSCC3	Z2870162890	C=CCC(CC1)(CCN1C(Nc1nn(C2CCSCC2)cc1)=O)O
OC1(CC=2C=CNN2)CCN(CC1)C=3N=CN=C4N(N=NC34)C=5C=CC=CC5	Z6739723027	OC(Cc1n[nH]cc1)(CC1)CCN1c1ncnc2c1nnn2-c1ccccc1
OC1(CC=2C=CC=CC2F)CCN(CC1)C(=O)NCCCN3CCCC3=O	Z1898954981	OC(Cc(cccc1)c1F)(CC1)CCN1C(NCCCN(CCC1)C1=O)=O
OC1(CC=2C=CC=CC2C1)[C@H]3CCCN3C(=O)NCC=4C=CN=CC4	Z4208280344	OC(C1)(Cc2c1cccc2)[C@@H](CCC1)N1C(NCc1ccncc1)=O
OC1(CC=2C=CC=C(F)C2)CCN(CC1)C(=O)C3=CNC(C#N)=C3	Z1715866824	N#Cc1cc(C(N(CC2)CCC2(Cc2cccc(F)c2)O)=O)c[nH]1
OC1(CC2=CN(N=N2)C3CCN(CC(F)(F)F)C3=O)CCSC1	Z2846175334	OC1(Cc2cn(C(CCN3CC(F)(F)F)C3=O)nn2)CSCC1
OC1(CC2=CN(CCC=3C=C(Cl)C=C(Cl)C3)N=N2)CCOCC1	Z2846705701	OC1(Cc2cn(CCc3cc(Cl)cc(Cl)c3)nn2)CCOCC1
OC1(CC2=CN(CC3CCCC(O3)C(F)(F)F)N=N2)CCOCC1	Z2984528599	OC1(Cc2cn(CC(CCC3)OC3C(F)(F)F)nn2)CCOCC1
OC1(CC2=CN(CC3=NN=C4CCCCCN34)N=N2)CCSC1	Z2846853143	OC1(Cc2cn(Cc3nnc4n3CCCCC4)nn2)CSCC1
OC1(CC2=CN(CC(=O)N(CC=3C=CC=CC3)C=4C=CC=CC4)N=N2)COC1	Z3790938042	OC1(Cc2cn(CC(N(Cc3ccccc3)c3ccccc3)=O)nn2)COC1
OC1(CC(=O)NC=2C=CC=C(CN=S3(=O)CCCC3)C2)CCCOC1	Z3203847488	OC1(CC(Nc2cccc(CN=S3(CCCC3)=O)c2)=O)COCCC1
OC(COCC=1C=CC=CC1Cl)CN2C=C(N=N2)[C@]34C[C@@H]4CNC3	Z5039600702	OC(Cn1nnc([C@@]2(C3)[C@H]3CNC2)c1)COCc(cccc1)c1Cl
OC(COCC=1C=CC(Cl)=CC1)CN2C=CC=3OC=CC3C2=O	Z1241608502	OC(CN(C=Cc1c2cco1)C2=O)COCc(cc1)ccc1Cl
OC(COCC=1C=CC(Cl)=CC1)CN2C=C(N=N2)C3CC4(C3)CC(=O)C4	Z3497469259	OC(Cn1nnc(C(C2)CC2(C2)CC2=O)c1)COCc(cc1)ccc1Cl
OC(COCC1CCCO1)CN2C=C(N=N2)C=3C=CC=C4CCNC43	Z4079607375	OC(Cn1nnc(-c2c3NCCc3ccc2)c1)COCC1OCCC1
OC(COCC(F)(F)F)COC=1C=NC=2C=CC(C#N)=CC2C1	Z2983088872	N#Cc1ccc2ncc(OCC(COCC(F)(F)F)O)cc2c1
OC(COCC(F)(F)F)CN1C=NN=C1C(O)C2CCCCC2	Z2569374776	OC(Cn1c(C(C2CCCCC2)O)nnc1)COCC(F)(F)F
OC(COCC(F)(F)F)CN1C=CN=C1C(=O)C=2C=CN=CC2	Z2212285086	OC(Cn1c(C(c2ccncc2)=O)ncc1)COCC(F)(F)F
OC(COCC(F)(F)F)CN1C=C(C=N1)C(O)C=2C=CC=CC2	Z2983062470	OC(Cn1ncc(C(c2ccccc2)O)c1)COCC(F)(F)F
OC(COCC(F)(F)F)CN1C(=O)N(C=2C=CC=CC2)C=3C=CC=CC13	Z6739519094	OC(CN(c(cccc1)c1N1c2ccccc2)C1=O)COCC(F)(F)F
OC(COC1CCOCC1)CN2N=NC=3C=CC(Cl)=CC3C2=O	Z2445915748	OC(CN1N=Nc(ccc(Cl)c2)c2C1=O)COC1CCOCC1
OC(COC1CCOCC1)CN2N=CN=C2C=3C=CC=C(C#N)C3	Z1393109001	N#Cc1cccc(-c2ncnn2CC(COC2CCOCC2)O)c1
OC(COC1CCCC=2C=CC=CC12)CN3C=NC(=N3)C4CCOCC4	Z3254957077	OC(Cn1nc(C2CCOCC2)nc1)COC(CCC1)c2c1cccc2
OC(COC(C=1C=CC(F)=CC1)C=2C=CC(F)=CC2)CN3N=CSC3=O	Z6739590642	OC(CN1N=CSC1=O)COC(c(cc1)ccc1F)c(cc1)ccc1F
OC(COC(C=1C=CC(F)=CC1)C=2C=CC(F)=CC2)CN3C=CN=N3	Z2234690354	OC(Cn1nncc1)COC(c(cc1)ccc1F)c(cc1)ccc1F
OC(CN[C@H]1C[C@@H](C1)C=2C=CON2)COC3CCCC=4C=CC=CC34	Z4525680407	OC(CN[C@H](C1)C[C@@H]1c1nocc1)COC(CCC1)c2c1cccc2
OC(CNS(=O)(=O)N1CCNCC1)C=2C=CC(=CC2)C=3C=CC=CC3	Z4205919722	OC(CNS(N1CCNCC1)(=O)=O)c(cc1)ccc1-c1ccccc1
OC(CNCCNC(=O)C=1C=CC=NC1)C=2C=CC(=CC2)C(F)(F)F	Z2405298276	OC(CNCCNC(c1cnccc1)=O)c1ccc(C(F)(F)F)cc1
OC(CNCCN1CCC=2SC=CC2C1)C=3C=CC=C(C#N)C3	Z2358622155	N#Cc1cccc(C(CNCCN(CC2)Cc3c2scc3)O)c1
OC(CNCCCC1=NN=C2CCCCCN12)C=3C=CC(C#N)=CC3	Z2405922490	N#Cc1ccc(C(CNCCCc2nnc3n2CCCCC3)O)cc1
OC(CNCCCC1=NC=2C=CC=CC2N1)C=3C=CC(C#N)=CC3	Z2405485050	N#Cc1ccc(C(CNCCCc2nc(cccc3)c3[nH]2)O)cc1
OC(CNCCC=1C=CC=C2OCCOC12)C=3C=CC=C(Cl)C3	Z2999032571	OC(CNCCc1c2OCCOc2ccc1)c1cccc(Cl)c1
OC(CNCC=1N=CN(CC=2C=CC=C(F)C2)N1)C=3C=CC=C(C#N)C3	Z6739919999	N#Cc1cccc(C(CNCc2nn(Cc3cccc(F)c3)cn2)O)c1
OC(CNCC=1N=C2C=CC=CN2N1)C=3C=CC(F)=CC3Cl	Z6781244583	OC(CNCc1nn(cccc2)c2n1)c(ccc(F)c1)c1Cl
OC(CNCC=1C=CC=2OCCOC2C1)CC(O)C=3C=CC=CC3	Z2904998642	OC(CC(c1ccccc1)O)CNCc(cc1)cc2c1OCCO2
OC(CNCC=1C=CC2=C(CCS2(=O)=O)C1)C=3C=CC(Cl)=CC3	Z2406339912	OC(CNCc(cc1)cc(CC2)c1S2(=O)=O)c(cc1)ccc1Cl
OC(CNCC=1C=CC(OC=2C=CC=NC2)=C(F)C1)C3(O)CCC3	Z2982998916	OC(CNCc(cc1)cc(F)c1Oc1cnccc1)C1(CCC1)O
OC(CNCC=1C=CC(=CC1)C(=O)N2CCOCC2)C=3C=CC(Cl)=CC3	Z281131506	OC(CNCc(cc1)ccc1C(N1CCOCC1)=O)c(cc1)ccc1Cl
OC(CNCC1CSCCO1)C=2C=C(Cl)C=CC2Cl	Z3775547326	OC(CNCC1OCCSC1)c(cc(cc1)Cl)c1Cl
OC(CNCC1COC=2C=CC=CC2O1)COCC(F)(F)F	Z2212271652	OC(CNCC1Oc(cccc2)c2OC1)COCC(F)(F)F
OC(CNCC1CC(=O)NC=2C=CC=CC12)C=3C=CC=C(C#N)C3	Z2406267275	N#Cc1cccc(C(CNCC(C2)c(cccc3)c3NC2=O)O)c1
OC(CNCC1=NN=C2C=C(C=CN12)C(F)(F)F)COC3CCOCC3	Z3045209219	OC(CNCc1nnc2n1ccc(C(F)(F)F)c2)COC1CCOCC1
OC(CNCC1=NC=CN1C=2C=CC=CC2)C=3C=CC(F)=CC3F	Z1840969922	OC(CNCc1nccn1-c1ccccc1)c(ccc(F)c1)c1F
OC(CNCC1=NC=2CCOCC2C(=O)N1)C=3C=CC(F)=CC3Cl	Z2791019822	OC(CNCC(N1)=NC(CCOC2)=C2C1=O)c(ccc(F)c1)c1Cl
OC(CNCC1=NC(CC=2C=CC=CC2F)=NO1)CC(F)(F)F	Z2998916063	OC(CC(F)(F)F)CNCc1nc(Cc(cccc2)c2F)no1
OC(CNCC1=CC=2CCCC2NC1=O)C=3C=CC(OC(F)F)=CC3	Z2405925899	OC(CNCC1=CC(CCC2)=C2NC1=O)c(cc1)ccc1OC(F)F
OC(CNCC(N1CCOCC1)C(F)(F)F)C=2C=CC(C#N)=CC2	Z2406943051	N#Cc1ccc(C(CNCC(C(F)(F)F)N2CCOCC2)O)cc1
OC(CNCC(=O)NC1CCCC=2C=CC=CC12)CC=3C=CC=C(F)C3	Z6739939380	OC(Cc1cccc(F)c1)CNCC(NC(CCC1)c2c1cccc2)=O
OC(CNCC(=O)N1CCC=2C=CC=CC12)CC=3C=CC=CC3C(F)(F)F	Z2405641071	OC(Cc1c(C(F)(F)F)cccc1)CNCC(N(CC1)c2c1cccc2)=O
OC(CNC=1N=CN=C2C=CN=CC12)(C=3C=CC=CC3)C(F)(F)F	Z1502756135	OC(CNc1ncnc2ccncc12)(C(F)(F)F)c1ccccc1
OC(CNC=1N=CC=C(OCC=2C=CC=CC2)N1)C=3C=CC=C(O)C3	Z6739520873	OC(CNc1nccc(OCc2ccccc2)n1)c1cc(O)ccc1
OC(CNC=1C=NN(CC2=NN=C3CCCCN23)C1)CC=4C=CC=C(F)C4	Z3496943717	OC(Cc1cccc(F)c1)CNc1cn(Cc2nnc3n2CCCC3)nc1
OC(CNC=1C=CN(CC(=O)N2CCOCC2)N1)CC=3C=CC=C(Cl)C3	Z3342792450	OC(Cc1cccc(Cl)c1)CNc1nn(CC(N2CCOCC2)=O)cc1
OC(CNC=1C=CC=2CCC(=O)NCC2C1)C=3C=CC(OC(F)F)=CC3	Z4312674253	OC(CNc1cc(CNC(CC2)=O)c2cc1)c(cc1)ccc1OC(F)F
OC(CNC=1C=CC(OC=2C=CC=C3C=CC=NC23)=CC1)C4(O)CCOC4	Z3294279047	OC(CNc(cc1)ccc1Oc1cccc2cccnc12)C1(COCC1)O
OC(CNC=1C=CC(CC2=NN=C3N=CC=CN23)=CC1)CN4C=CC=N4	Z6739660820	OC(CNc1ccc(Cc2nnc3ncccn23)cc1)Cn1nccc1
OC(CNC=1C=CC(=NN1)C(=O)NC=2C=CC=CC2)C3=CN=CS3	Z6739690584	OC(CNc(cc1)nnc1C(Nc1ccccc1)=O)c1cncs1
OC(CNC=1C=CC(=NN1)C(=O)N2CCNCC2)CC=3C=CC(Cl)=CC3	Z4414816920	OC(Cc(cc1)ccc1Cl)CNc(cc1)nnc1C(N1CCNCC1)=O
OC(CNC1COCC=2C=CC=NC12)C=3C=CC=C(C3)C(F)(F)F	Z4445335947	OC(CNC1c2ncccc2COC1)c1cccc(C(F)(F)F)c1
OC(CNC1CCN(CC1)C=2C=CC=NN2)CC=3C=CC=C(F)C3	Z3496942863	OC(Cc1cccc(F)c1)CNC(CC1)CCN1c1nnccc1
OC(CNC1CCCOC=2C(Cl)=CC=CC12)CN3C=CC=N3	Z2406586371	OC(CNC1c2cccc(Cl)c2OCCC1)Cn1nccc1
OC(CNC1CCCC=2N=CC=CC12)COCC=3C=CC=CC3F	Z3342845161	OC(CNC(CCC1)c2c1nccc2)COCc(cccc1)c1F
OC(CNC1CCC2=NN=C(CC=3C=CC=CC3)N2C1)CC4CCCC4	Z2406605358	OC(CC1CCCC1)CNC(CC1)Cn2c1nnc2Cc1ccccc1
OC(CNC1CC=2C=CC=C(O)C2C1)C=3C=CC(F)=CC3Cl	Z1865426588	OC(CNC(C1)Cc2c1cccc2O)c(ccc(F)c1)c1Cl
OC(CNC1=NC=2N(N=CC2C(=O)N1)C=3C=CC=CC3)C4=CN=CS4	Z6741335633	OC(CNC(N1)=Nc(n(-c2ccccc2)nc2)c2C1=O)c1cncs1
OC(CNC(CC=1C=CC=CC1)C(=O)N2CCOCC2)C=3C=CC(C#N)=CC3	Z3044743546	N#Cc1ccc(C(CNC(Cc2ccccc2)C(N2CCOCC2)=O)O)cc1
OC(CNC(C1=NN=CN1)C=2C=CC=CC2)CC=3C=CC=C(F)C3	Z6739988504	OC(Cc1cccc(F)c1)CNC(c1nnc[nH]1)c1ccccc1
OC(CNC(=O)NCCCN1CCCC1=O)C2=CSC=3C=CC=CC23	Z3630062187	OC(CNC(NCCCN(CCC1)C1=O)=O)c1csc2c1cccc2
OC(CNC(=O)NC1COC1)C=2C=CC(OC(F)(F)F)=CC2	Z3500568545	OC(CNC(NC1COC1)=O)c(cc1)ccc1OC(F)(F)F
OC(CNC(=O)C=1N=CC(O)=CN1)C=2C=CC=C(OC(F)F)C2	Z6739945431	OC(CNC(c(nc1)ncc1O)=O)c1cccc(OC(F)F)c1
OC(CNC(=O)C=1N=CC(O)=CN1)C=2C=CC(Cl)=CC2Cl	Z6741350859	OC(CNC(c(nc1)ncc1O)=O)c(ccc(Cl)c1)c1Cl
OC(CNC(=O)C=1C=NN2NCCCC12)(CC=3C=CC=CC3)C=4C=CC=CC4	Z4289075941	OC(Cc1ccccc1)(CNC(c1c(CCCN2)n2nc1)=O)c1ccccc1
OC(CNC(=O)C=1C=CC=C(C1)C(=O)O)C(F)(F)C=2C=CC=CC2	Z6739688694	OC(CNC(c1cc(C(O)=O)ccc1)=O)C(c1ccccc1)(F)F
OC(CNC(=O)C=1C=CC(C=CC=2C=CC=3C=CC=CC3N2)=CC1)C(=O)O	Z1642440090	OC(CNC(c1ccc(C=Cc2nc3ccccc3cc2)cc1)=O)C(O)=O
OC(CNC(=O)C=1C=CC(=CC1)C=2C=CC=C(C2)C(F)(F)F)C(=O)O	Z6739977447	OC(CNC(c(cc1)ccc1-c1cccc(C(F)(F)F)c1)=O)C(O)=O
OC(CNC(=O)C=1C=CC(=CC1)C(=O)O)C=2C=CC=CC2C(F)(F)F	Z6739435249	OC(CNC(c(cc1)ccc1C(O)=O)=O)c1c(C(F)(F)F)cccc1
OC(CNC(=O)C1CNCC=2C=CC=CC12)C=3C=CC(F)=C(F)C3	Z2434699092	OC(CNC(C(CNC1)c2c1cccc2)=O)c(cc1)cc(F)c1F
OC(CNC(=O)C1=CSC(=N1)C2CCNCC2)C=3C=CC(F)=C(F)C3	Z2783980911	OC(CNC(c1csc(C2CCNCC2)n1)=O)c(cc1)cc(F)c1F
OC(CN1N=NN(C=2C=CC=CC2)C1=O)C=3C=CC(OC(F)F)=CC3	Z785716836	OC(CN(C1=O)N=NN1c1ccccc1)c(cc1)ccc1OC(F)F
OC(CN1N=NN(C2CCC2)C1=O)C=3C=CC(Cl)=CC3Cl	Z3629961226	OC(CN1N=NN(C2CCC2)C1=O)c(ccc(Cl)c1)c1Cl
OC(CN1N=NC=2C=C(F)C=CC2C1=O)C=3C=CC(OC(F)F)=CC3	Z6781219743	OC(CN1N=Nc(cc(cc2)F)c2C1=O)c(cc1)ccc1OC(F)F
OC(CN1N=NC=2C=C(Cl)C(Cl)=CC12)CC3(O)CCOC3	Z2905089268	OC(CC1(COCC1)O)Cn(c1c2)nnc1cc(Cl)c2Cl
OC(CN1N=CC2=CN(N=C2C1=O)C=3C=CC=CC3)C(F)(F)F	Z1689271371	OC(CN1N=Cc2cn(-c3ccccc3)nc2C1=O)C(F)(F)F
OC(CN1N=CC(=CC1=O)C(F)(F)F)CC2(O)CCCCC2	Z2905107744	OC(CC1(CCCCC1)O)CN1N=CC(C(F)(F)F)=CC1=O
OC(CN1N=C(SC1=O)C=2C=C(F)C=C(Cl)C2)C=3C=CC=NC3	Z6739424063	OC(CN1N=C(c2cc(Cl)cc(F)c2)SC1=O)c1cnccc1
OC(CN1N=C(N=C1C=2C=CC=CC2)C=3C=CC=CC3)CC4(O)CCOC4	Z2905087165	OC(CC1(COCC1)O)Cn1nc(-c2ccccc2)nc1-c1ccccc1
OC(CN1N=C(C=CC1=O)S(=O)(=O)C=2C=CC=CC2)CC3(CCC3)C#N	Z6739629995	N#CC1(CC(CN(C(C=C2)=O)N=C2S(c2ccccc2)(=O)=O)O)CCC1
OC(CN1N=C(C=2C=NC=CC12)C(F)(F)F)CC3(O)CCOC3	Z2905096117	OC(CC1(COCC1)O)Cn1nc(C(F)(F)F)c2c1ccnc2
OC(CN1N=C(C=2C=CC=CC2)C(=CC1=O)C=3C=CC=CC3)C4(O)CCOC4	Z3254836305	OC(CN1N=C(c2ccccc2)C(c2ccccc2)=CC1=O)C1(COCC1)O
OC(CN1C=NC=2N(N=CC2C1=O)C=3C=CC(F)=CC3)C4CCOCC4	Z3789698342	OC(CN(C=Nc1c2cnn1-c(cc1)ccc1F)C2=O)C1CCOCC1
OC(CN1C=NC=2N(C=NC2C1=O)C=3C=CC=CC3)CC4(CCC4)C#N	Z2983032604	N#CC1(CC(CN(C=Nc2c3ncn2-c2ccccc2)C3=O)O)CCC1
OC(CN1C=NC=2C=CSC2C1=O)C=3C=CC(F)=CC3Cl	Z1729067884	OC(CN(C=Nc1c2scc1)C2=O)c(ccc(F)c1)c1Cl
OC(CN1C=NC=2C=C(F)C(F)=CC2C1=O)CC3(O)CCCC3	Z2905076869	OC(CC1(CCCC1)O)CN(C=Nc(c1c2)cc(F)c2F)C1=O
OC(CN1C=NC=2C(F)=CC=CC2C1=O)C=3C=CC(OC(F)F)=CC3	Z6739779016	OC(CN(C=Nc(c1ccc2)c2F)C1=O)c(cc1)ccc1OC(F)F
OC(CN1C=NC=2C(Cl)=CC=CC2C1=O)C=3C=CC(C#N)=CC3	Z1898889921	N#Cc1ccc(C(CN(C=Nc(c2ccc3)c3Cl)C2=O)O)cc1
OC(CN1C=NC=2C(Cl)=C(Cl)C=CC2C1=O)C3CCCOC3	Z3996164606	OC(CN(C=Nc(c1ccc2Cl)c2Cl)C1=O)C1COCCC1
OC(CN1C=NC=2C(=NC=NC12)N3CCOCC3)C=4C=CC(Cl)=C(F)C4	Z1675621302	OC(Cn1c2ncnc(N3CCOCC3)c2nc1)c(cc1)cc(F)c1Cl
OC(CN1C=NC=2C(=NC=NC12)N3CCC(CC3)C4=NN=CN4)C5CC5	Z6781221460	OC(Cn1c2ncnc(N(CC3)CCC3c3nnc[nH]3)c2nc1)C1CC1
OC(CN1C=NC=2C(=NC=NC12)N3CC=C(C3)C=4C=CC=CC4)C5CCOC5	Z4770595642	OC(Cn1c2ncnc(N3CC(c4ccccc4)=CC3)c2nc1)C1COCC1
OC(CN1C=NC2=C(Cl)SC=C2C1=O)C=3C=CC=C(F)C3	Z6739425439	OC(CN(C=Nc(c1cs2)c2Cl)C1=O)c1cc(F)ccc1
OC(CN1C=NC(=N1)C(O)C=2C=CN=CC2)C=3C=CC=C(C#N)C3	Z6781310898	N#Cc1cccc(C(Cn2nc(C(c3ccncc3)O)nc2)O)c1
OC(CN1C=CN=C1C(O)C=2C=CC(F)=CC2)C3CCOCC3	Z3789896415	OC(Cn1c(C(c(cc2)ccc2F)O)ncc1)C1CCOCC1
OC(CN1C=CN=C1C(=O)C=2C=CC(F)=CC2)C=3C=CC=C(C#N)C3	Z6781267418	N#Cc1cccc(C(Cn2c(C(c(cc3)ccc3F)=O)ncc2)O)c1
OC(CN1C=CC=N1)CS(=O)(=O)CC=2C=CC(=CC2)C3(F)COC3	Z4561982617	OC(Cn1nccc1)CS(Cc1ccc(C2(COC2)F)cc1)(=O)=O
OC(CN1C=C(N=N1)[C@]23C[C@@H]3CNC2)C=4C=CC(F)=CC4Cl	Z5039605836	OC(Cn1nnc([C@@]2(C3)[C@H]3CNC2)c1)c(ccc(F)c1)c1Cl
OC(CN1C=C(N=N1)C2=CC=3CNCCC3S2)C4CCCOC4	Z4450209342	OC(Cn1nnc(-c2cc(CNCC3)c3s2)c1)C1COCCC1
OC(CN1C=C(CNC=2C=CC(=CC2)C(F)(F)F)N=N1)C3CCCNC3	Z4079827123	OC(Cn1nnc(CNc2ccc(C(F)(F)F)cc2)c1)C1CNCCC1
OC(CN1C(=O)N(C=2C=CC=CC2)C=3C=CC=CC13)C4(O)CCOC4	Z4380390239	OC(CN(c(cccc1)c1N1c2ccccc2)C1=O)C1(COCC1)O
OC(CN1C(=O)C(C#N)=CN(C2CC2)C1=O)C=3C=CC(OC(F)F)=CC3	Z785718528	N#CC(C(N1CC(c(cc2)ccc2OC(F)F)O)=O)=CN(C2CC2)C1=O
OC(CN1C(=O)C(=CN(C2CCCC2)C1=O)C(F)(F)F)C=3C=CC=CN3	Z3254882832	OC(CN(C(C(C(F)(F)F)=CN1C2CCCC2)=O)C1=O)c1ncccc1
OC(CN(C=1C=CC=CC1)S(=O)(=O)C=2C=CC=CC2)C3(O)CCOC3	Z3254643685	OC(CN(c1ccccc1)S(c1ccccc1)(=O)=O)C1(COCC1)O
OC(CF)CN1C=NC=2C(=NC=NC12)N3C[C@@H](F)[C@H](C3)C=4C=CC=CC4 |&1:16,18,r|	Z4773439300	OC(Cn1c(ncnc2N(C[C@@H]3c4ccccc4)C[C@H]3F)c2nc1)CF
OC(CCNC=1N=CN=C2C=CC=CC12)(C3=NC=CO3)C(F)(F)F	Z3493139638	OC(CCNc1ncnc2ccccc12)(C(F)(F)F)c1ncco1
OC(CCNC(=O)C=1N=CC(O)=CN1)C=2C=CC(Cl)=C(Cl)C2	Z6739463771	OC(CCNC(c(nc1)ncc1O)=O)c(cc1)cc(Cl)c1Cl
OC(CCN1C=NC=2C(=NC=NC12)N3CCOC=4C=CC=NC4C3)C(F)F	Z4772085009	OC(CCn1c2ncnc(N3Cc4ncccc4OCC3)c2nc1)C(F)F
OC(CCN1C=NC=2C(=NC=NC12)N3CCC43CCOC4)C5CCCCC5	Z4772125350	OC(CCn1c(ncnc2N(CC3)C33COCC3)c2nc1)C1CCCCC1
OC(CCN1C=C(C=CC1=O)S(=O)(=O)N2CCCCC2)C=3C=CC=CC3	Z2788465794	OC(CCN(C=C(C=C1)S(N2CCCCC2)(=O)=O)C1=O)c1ccccc1
OC(CCCC1=CN(N=N1)C=2C=CC(Cl)=CN2)C=3C=CC=CN3	Z3547674536	OC(CCCc1cn(-c(cc2)ncc2Cl)nn1)c1ncccc1
OC(CCCC1=CN(CC2COCCC2(F)F)N=N1)C=3C=CC=CN3	Z3774378624	OC(CCCc1cn(CC(COCC2)C2(F)F)nn1)c1ncccc1
OC(CCC=1C=CC=CC1)CNC2CCN(CC2)C=3C=CC(C#N)=CN3	Z2405690683	N#Cc(cc1)cnc1N(CC1)CCC1NCC(CCc1ccccc1)O
OC(CCC=1C=CC=CC1)CN2N=NN(C=3C=CC(F)=CC3)C2=O	Z6781218520	OC(CCc1ccccc1)CN(C1=O)N=NN1c(cc1)ccc1F
OC(CCC=1C=CC=CC1)CN2C=NC(=N2)C(O)C=3C=CN=CC3	Z2790307449	OC(CCc1ccccc1)Cn1nc(C(c2ccncc2)O)nc1
OC(CCC=1C=CC=CC1)CCN2C(=O)NC=3C=CC=CC3C2=O	Z3253630976	OC(CCc1ccccc1)CCN(C(c(cccc1)c1N1)=O)C1=O
OC(CCC1=CN(CC2(O)CCSCC2)N=N1)CC=3C=CC(F)=CC3	Z3548046035	OC(CCc1cn(CC2(CCSCC2)O)nn1)Cc(cc1)ccc1F
OC(CC=1C=CC=CC1C(F)(F)F)CN2N=NN(C=3C=CC=CC3)C2=O	Z1497466788	OC(Cc1c(C(F)(F)F)cccc1)CN(C1=O)N=NN1c1ccccc1
OC(CC=1C=CC=CC1C(F)(F)F)CN2C=NC(=N2)C3CCOCC3	Z3254956526	OC(Cc1c(C(F)(F)F)cccc1)Cn1nc(C2CCOCC2)nc1
OC(CC=1C=CC=CC1)C2=CN(N=N2)C=3C=CC(=NC3)C(F)(F)F	Z6739973487	OC(Cc1ccccc1)c1cn(-c2cnc(C(F)(F)F)cc2)nn1
OC(CC=1C=CC=C(Cl)C1)CN2N=NN(C3CCOCC3)C2=O	Z3494134304	OC(Cc1cccc(Cl)c1)CN1N=NN(C2CCOCC2)C1=O
OC(CC=1C=CC=C(Cl)C1)CN2N=C(C=CC2=O)N3C=CN=C3	Z2112391215	OC(Cc1cccc(Cl)c1)CN(C(C=C1)=O)N=C1n1cncc1
OC(CC=1C=CC=C(Cl)C1)CN2C=NC=3N(N=CC3C2=O)C4CC4	Z3254875366	OC(Cc1cccc(Cl)c1)CN(C=Nc1c2cnn1C1CC1)C2=O
OC(CC=1C=CC(=CN1)C=2C=NN(C2)C=3C=CN=CC3)C(F)(F)F	Z6739914909	OC(Cc(cc1)ncc1-c1cn(-c2ccncc2)nc1)C(F)(F)F
OC(CC=1C=CC(=CN1)C=2C=NC(=NC2)N3CCC(O)CC3)C(F)(F)F	Z4426989946	OC(Cc(cc1)ncc1-c1cnc(N(CC2)CCC2O)nc1)C(F)(F)F
OC(CC=1C=CC(=CN1)C2=CC=NN2C3CCOCC3)C(F)(F)F	Z4426991486	OC(Cc(cc1)ncc1-c1ccnn1C1CCOCC1)C(F)(F)F
OC(CC=1C=CC(=CC1)C(F)(F)F)CN2N=NN(C3CC3)C2=O	Z2179548102	OC(Cc1ccc(C(F)(F)F)cc1)CN1N=NN(C2CC2)C1=O
OC(CC=1C=CC(=CC1)C(F)(F)F)CN2N=CN3N=CC=C3C2=O	Z3494096096	OC(Cc1ccc(C(F)(F)F)cc1)CN1N=Cn2nccc2C1=O
OC(CC=1C=C(Cl)C=C(Cl)C1)C(=O)NC[C@@]23C[C@H]3COC2 |&1:15,17,r|	Z3053935916	OC(Cc1cc(Cl)cc(Cl)c1)C(NC[C@]1(C2)[C@@H]2COC1)=O
OC(CC1CCCO1)CN2C=NC=3C=C(F)C(Cl)=CC3C2=O	Z3494002471	OC(CC1OCCC1)CN(C=Nc(c1c2)cc(F)c2Cl)C1=O
OC(CC1=NC=2SC=3OCCCC3C2C(=O)N1)C(F)(F)F	Z3253743735	OC(CC(N1)=Nc(sc2c3CCCO2)c3C1=O)C(F)(F)F
OC(CC1=NC(=NO1)C=2C=NN(CCF)C2)C=3C=CC=C(F)C3	Z2924848808	OC(Cc1nc(-c2cn(CCF)nc2)no1)c1cccc(F)c1
OC(CC1=CN(C[C@@H]2CNC[C@H]2C(F)(F)F)N=N1)C=3C=CC=CN3 |&1:7,11,r|	Z3774362093	OC(Cc1cn(C[C@H](CNC2)[C@@H]2C(F)(F)F)nn1)c1ncccc1
OC(CC1=CN(CCCC2(CCOCC2)C#N)N=N1)C=3C=CC=CN3	Z2846452275	N#CC1(CCCn2nnc(CC(c3ncccc3)O)c2)CCOCC1
OC(CC1=CN(CC2CCN(C2)C(=O)C=3C=CC=CC3)N=N1)C=4C=CC=CN4	Z3342981281	OC(Cc1cn(CC(CC2)CN2C(c2ccccc2)=O)nn1)c1ncccc1
OC(CC1=CN(CC2CC3(CCOCC3)O2)N=N1)C=4C=CC=CC4	Z4211944861	OC(Cc1cn(CC(C2)OC22CCOCC2)nn1)c1ccccc1
OC(CC1=CN(CC2(CC2)C3CCCCO3)N=N1)CC=4C=CC=CC4	Z3344081628	OC(Cc1cn(CC2(CC2)C2OCCCC2)nn1)Cc1ccccc1
OC(CC1=CN(CC(=O)C=2C=CC(F)=CC2)N=N1)CC=3C=CC=CC3	Z6739751509	OC(Cc1cn(CC(c(cc2)ccc2F)=O)nn1)Cc1ccccc1
OC(CC(O)C=1C=CC=CC1)CN2N=C(C=CC2=O)C(F)(F)F	Z2905084469	OC(CC(c1ccccc1)O)CN1N=C(C(F)(F)F)C=CC1=O
OC(CC(O)C=1C=CC=CC1)CN2C=NC(CC=3C=CC=CC3)=N2	Z2905105476	OC(CC(c1ccccc1)O)Cn1nc(Cc2ccccc2)nc1
OC(CC(=O)NCC=1C=CC=CC1C(=O)O)C=2C=CC(Cl)=CC2	Z6739686927	OC(CC(NCc(cccc1)c1C(O)=O)=O)c(cc1)ccc1Cl
OC(CC(=O)NCC1CC(=O)C=2C=CC=CC2O1)CC=3C=CC=CC3	Z2802739901	OC(CC(NCC(C1)Oc(cccc2)c2C1=O)=O)Cc1ccccc1
OC(C=1N=CN(CCOC=2C=CC=C(Cl)C2)N1)C=3C=CN=CC3	Z6739514522	OC(c1nn(CCOc2cccc(Cl)c2)cn1)c1ccncc1
OC(C=1N=CN(CC(=O)NC=2C=CC(C#N)=CC2)N1)C=3C=CC(F)=CC3	Z6739536066	N#Cc(cc1)ccc1NC(Cn1nc(C(c(cc2)ccc2F)O)nc1)=O
OC(C=1N=CN(CC(=O)NC2CCOC=3C=CC=CC23)N1)C=4C=CN=CC4	Z6781240328	OC(c1nn(CC(NC2c(cccc3)c3OCC2)=O)cn1)c1ccncc1
OC(C=1C=NN(CC(=O)N2CCOCC2C3CC3)C1)C=4C=CC=CC4	Z2994023541	OC(c1cn(CC(N(CCOC2)C2C2CC2)=O)nc1)c1ccccc1
OC(C=1C=NC(=CN1)C=2C=CC(CN3C=NC=N3)=CC2)C(F)(F)F	Z6781222072	OC(C(F)(F)F)c1ncc(-c2ccc(Cn3ncnc3)cc2)nc1
OC(C=1C=CN=C(C1)C2=NC(=NO2)N3CCNCC3)C(F)(F)F	Z4140325727	OC(C(F)(F)F)c1cc(-c2nc(N3CCNCC3)no2)ncc1
OC(C=1C=CN=C(C1)C(=O)NCC(=O)NC2CCCCC2)C(F)(F)F	Z4137813052	OC(C(F)(F)F)c1cc(C(NCC(NC2CCCCC2)=O)=O)ncc1
OC(C=1C=CC(=CC1)C2=CN(CC3CNCCO3)N=N2)C(F)(F)F	Z2764022623	OC(C(F)(F)F)c(cc1)ccc1-c1cn(CC2OCCNC2)nn1
OC(C1CCOCC1)C2=NC(=NO2)C3CCC(=O)N(CC4CCCCC4)C3	Z2898958252	OC(C1CCOCC1)c1nc(C(CC2)CN(CC3CCCCC3)C2=O)no1
OC(C1CCN(CC=2C=C(Cl)C=C(C2)C=3N=NNN3)CC1)C4=NC=CN4	Z6739592595	OC(C1CCN(Cc2cc(Cl)cc(-c3n[nH]nn3)c2)CC1)c1ncc[nH]1
OC(C1CCCN(C1)C(=O)NCCN2C=CC=N2)C(F)(F)F	Z1874031358	OC(C(CCC1)CN1C(NCCn1nccc1)=O)C(F)(F)F
OC(C1CC1)C2=NNC(CNC(=O)C=3C=CC(OC(F)F)=NC3)=N2	Z6739823680	OC(C1CC1)c1n[nH]c(CNC(c(cc2)cnc2OC(F)F)=O)n1
OC(C1=NC=CN1CC(=O)NCC2CCOC2)C=3C=CC(F)=CC3	Z1815517572	OC(c1nccn1CC(NCC1COCC1)=O)c(cc1)ccc1F
OC(C1=CN(N=N1)C2CCN(C2=O)C=3C(F)=CC=CC3F)C=4C=CC=CN4	Z6739791699	OC(c1cn(C(CCN2c(c(F)ccc3)c3F)C2=O)nn1)c1ncccc1
OC(C1=CN(N=N1)C2CCCNCC2)C=3C=CC(Cl)=CC3F	Z3493583810	OC(c1cn(C2CCNCCC2)nn1)c(ccc(Cl)c1)c1F
OC(C1=CN(CCOC2(CCOC2)C#N)N=N1)C=3C=C(F)C=CC3Cl	Z4388054764	N#CC1(COCC1)OCCn1nnc(C(c(cc(cc2)F)c2Cl)O)c1
OC(C1=CN(CCCS(=O)(=O)C=2C=CC=CC2)N=N1)C=3C=CC(F)=CC3	Z6739805759	OC(c1cn(CCCS(c2ccccc2)(=O)=O)nn1)c(cc1)ccc1F
OC(C1=CN(CCCNC(=O)C2=CNN=N2)N=N1)C=3C=C(F)C=CC3Cl	Z6739639565	OC(c1cn(CCCNC(c2c[nH]nn2)=O)nn1)c(cc(cc1)F)c1Cl
OC(C1=CN(CC=2C=NC=C(C2)C(=O)O)N=N1)C=3C=CC(Cl)=CC3	Z6739618503	OC(c1cn(Cc2cncc(C(O)=O)c2)nn1)c(cc1)ccc1Cl
OC(C1=CN(CC=2C=CN(CC(F)(F)F)N2)N=N1)C=3C=CC(Cl)=CC3	Z2846359611	OC(c1cn(Cc2nn(CC(F)(F)F)cc2)nn1)c(cc1)ccc1Cl
OC(C1=CN(CC=2C=C(ON2)C(F)(F)F)N=N1)C=3C=CC=CN3	Z6781288664	OC(c1cn(Cc2noc(C(F)(F)F)c2)nn1)c1ncccc1
OC(C1=CN(CC=2C=C(O)N3N=CC=C3N2)N=N1)C=4C=CC(Cl)=CC4	Z6777850181	OC(c1cn(Cc2nc3ccnn3c(O)c2)nn1)c(cc1)ccc1Cl
OC(C1=CN(CC2CNCCO2)N=N1)C=3C=CC(Cl)=CC3F	Z2764022613	OC(c1cn(CC2OCCNC2)nn1)c(ccc(Cl)c1)c1F
OC(C1=CN(CC2CCCCNC2=O)N=N1)C=3C=CC(Cl)=CC3	Z3292394944	OC(c1cn(CC(CCCCN2)C2=O)nn1)c(cc1)ccc1Cl
OC(C1=CN(CC2=NC=NN2CC(F)F)N=N1)C=3C=CC(F)=CC3	Z2846844715	OC(c1cn(Cc2ncnn2CC(F)F)nn1)c(cc1)ccc1F
OC(C1=CN(CC(=C)C2CCOCC2)N=N1)C=3C=CC(Cl)=CC3	Z3254861370	C=C(Cn1nnc(C(c(cc2)ccc2Cl)O)c1)C1CCOCC1
OC(C(NS(=O)(=O)C=1C=CC=C2SC=NC12)C(=O)O)C=3C=CC=CC3	Z6739436864	OC(C(C(O)=O)NS(c1c2ncsc2ccc1)(=O)=O)c1ccccc1
OC(C(=O)NCCS(=O)(=O)NC=1C=CC=CC1)C2=CCCCC2	Z5000011071	OC(C(NCCS(Nc1ccccc1)(=O)=O)=O)C1=CCCCC1
OC(C(=O)NCC=1C=CC=CC1C(=O)O)C=2C=CC=CC2C(F)(F)F	Z6741353431	OC(C(NCc(cccc1)c1C(O)=O)=O)c1c(C(F)(F)F)cccc1
OC(C(=O)NCC=1C=CC(C(=O)O)=C(N1)C2CC2)C=3C=CC(=CC3)C4CC4	Z3173245871	OC(C(NCc(cc1)nc(C2CC2)c1C(O)=O)=O)c1ccc(C2CC2)cc1
OC(C(=O)NC=1C=CC=2N(CC(=O)O)C=CC2C1)C=3C=CC=C4CCOC43	Z6781229669	OC(C(Nc(cc1)cc2c1n(CC(O)=O)cc2)=O)c1c2OCCc2ccc1
OC(C(=O)NC=1C=CC(=CC1)C2=NN=C3CCCCCCN23)C4=CNC=N4	Z6739485486	OC(C(Nc(cc1)ccc1-c1nnc2n1CCCCCC2)=O)c1c[nH]cn1
OC(C(=O)NC1CC=2C=CC(=CC2C1)C(=O)O)C=3C=CC=C(Cl)C3	Z6741317879	OC(C(NC(C1)Cc2c1ccc(C(O)=O)c2)=O)c1cccc(Cl)c1
OC(=O)[C@]12C[C@@H]2CN(C1)C(=O)C=3N=C(OC3C4CC4)C=5C=CC=CC5	Z4591321396	OC([C@](C1)(C2)[C@H]1CN2C(c1c(C2CC2)oc(-c2ccccc2)n1)=O)=O
OC(=O)[C@H]1C[C@H](C1)C(=O)NCC=2C=CC=C(NC(=O)C=3C=CC=C(F)C3)C2	Z3173054277	OC([C@H](C1)C[C@H]1C(NCc1cccc(NC(c2cccc(F)c2)=O)c1)=O)=O
OC(=O)[C@H]1C[C@@](O)(CNC=2N=C(C=3C=CC=CC3)C=4C=CC=CC4N2)C1	Z4874387508	O[C@](CNc1nc2ccccc2c(-c2ccccc2)n1)(C1)C[C@@H]1C(O)=O
OC(=O)[C@H]1C[C@@](O)(CNC(=O)C2=CC=3C=CC(=CC3S2)C(F)(F)F)C1	Z6739734508	O[C@](CNC(c1cc(ccc(C(F)(F)F)c2)c2s1)=O)(C1)C[C@@H]1C(O)=O
OC(=O)[C@H]1C[C@@H](C1)N2N=CC=C2CNC=3C=CC=C(C3)N4C=CN=C4	Z3507202889	OC([C@H](C1)C[C@@H]1n1nccc1CNc1cc(-n2cncc2)ccc1)=O
OC(=O)[C@H]1C[C@@H](C1)N2C=CC(CN3CCOCC=4C=CC=CC34)=N2	Z4081668988	OC([C@H](C1)C[C@@H]1n1nc(CN(CCOC2)c3c2cccc3)cc1)=O
OC(=O)[C@H]1C[C@@H](C1)N2C=C(CNC(=O)C=3C=C4C=COC4=CC3F)N=N2	Z6739915356	OC([C@H](C1)C[C@@H]1n1nnc(CNC(c(cc(cco2)c2c2)c2F)=O)c1)=O
OC(=O)[C@H]1C[C@@H](C1)C(=O)NCC=2C=CC=CC2COC=3C=CC=CC3	Z5011234507	OC([C@H](C1)C[C@@H]1C(NCc1c(COc2ccccc2)cccc1)=O)=O
OC(=O)[C@H]1C[C@@H](C1)C(=O)NCC2=CSC(CCC=3C=CC=CC3)=N2	Z5011255375	OC([C@H](C1)C[C@@H]1C(NCc1csc(CCc2ccccc2)n1)=O)=O
OC(=O)[C@H](NS(=O)(=O)C=1C=CC=C2C=CN=CC12)C3=CCC4CC4C3	Z6739470751	OC([C@@H](C1=CCC(C2)C2C1)NS(c1cccc2ccncc12)(=O)=O)=O
OC(=O)[C@H](NC(=O)CCN1C=CC=2C=CC=CC12)C=3C=CC(O)=CC3	Z6739634886	OC([C@@H](c(cc1)ccc1O)NC(CCn(cc1)c2c1cccc2)=O)=O
OC(=O)[C@H](NC(=O)CC=1C=CC=2N=CSC2C1)C=3C=CC(O)=CC3	Z6781253381	OC([C@@H](c(cc1)ccc1O)NC(Cc(cc1)cc2c1ncs2)=O)=O
OC(=O)[C@H](NC(=O)C=1C=CC(CC2=NN=CN2)=CC1)C=3C=CC=CC3	Z6781315467	OC([C@@H](c1ccccc1)NC(c1ccc(Cc2nnc[nH]2)cc1)=O)=O
OC(=O)[C@H](NC(=O)C=1C=CC(=CC1)N2C=CC=N2)C=3C=CC=CC3	Z756463208	OC([C@@H](c1ccccc1)NC(c(cc1)ccc1-n1nccc1)=O)=O
OC(=O)[C@H](CCC=1C=CC=CC1)NC(=O)C=2C=CC(=C(F)C2)N3C=NC=N3	Z6739978498	OC([C@H](CCc1ccccc1)NC(c(cc1)cc(F)c1-n1ncnc1)=O)=O
OC(=O)[C@H](CC=1C=CC=CC1)NC(=O)CCC=2C=CC=3NC=CC3C2	Z4322176795	OC([C@H](Cc1ccccc1)NC(CCc(cc1)cc2c1[nH]cc2)=O)=O
OC(=O)[C@H](CC=1C=CC=CC1)NC(=O)C2=NOC=3CCC(F)(F)CC23	Z3523152380	OC([C@H](Cc1ccccc1)NC(c1noc(CC2)c1CC2(F)F)=O)=O
OC(=O)[C@H](CC=1C=CC=CC1)NC(=O)C2=CN=C(S2)C=3C=CC=NC3	Z4322736284	OC([C@H](Cc1ccccc1)NC(c1cnc(-c2cnccc2)s1)=O)=O
OC(=O)[C@H](CC=1C=CC(O)=CC1)NC(=O)[C@H]2C[C@](F)(C2)C=3C=CC=C(F)C3	Z3773886017	OC([C@H](Cc(cc1)ccc1O)NC([C@H](C1)C[C@]1(c1cccc(F)c1)F)=O)=O
OC(=O)[C@H](CC=1C=CC(O)=CC1)NC(=O)[C@@]23C[C@H]3[C@H](C2)C=4C=CC=CC4 |&1:15,17,18,r|	Z3773885935	OC([C@H](Cc(cc1)ccc1O)NC([C@@](C1)(C2)[C@@H]1[C@H]2c1ccccc1)=O)=O
OC(=O)[C@H](CC=1C=CC(O)=CC1)NC(=O)C2=C(N=C3SC=CN23)C4CC4	Z6739940497	OC([C@H](Cc(cc1)ccc1O)NC(c1c(C2CC2)nc2sccn12)=O)=O
OC(=O)[C@H](CC=1C=CC(F)=CC1)NC(=O)C2=CSC=3C=CN=CC23	Z6739482619	OC([C@H](Cc(cc1)ccc1F)NC(c1csc2c1cncc2)=O)=O
OC(=O)[C@@]12C[C@]2(CN(C1)C=3N=CC=C(N3)C=4C=NC=CN4)C(F)(F)F |&1:3,5,r|	Z4426888409	OC([C@@](C1)(CN(C2)c3nc(-c4nccnc4)ccn3)[C@]12C(F)(F)F)=O
OC(=O)[C@@]12C[C@H]2[C@H](C1)NC(=O)NCC=3C=CC(=CC3)N4C=NC=5C=CC=CC45 |&1:3,5,6,r|	Z6739897811	OC([C@@](C1)(C2)[C@@H]1[C@H]2NC(NCc(cc1)ccc1-n1c(cccc2)c2nc1)=O)=O
OC(=O)[C@@]12COC[C@H]2CN(C1)C=3N=CN=C4N(C=NC34)C=5C=CC=CC5 |&1:3,7,r|	Z2989395235	OC([C@@]1(CN(C2)c3ncnc4c3ncn4-c3ccccc3)[C@H]2COC1)=O
OC(=O)[C@@]12COC[C@H]2CN(C1)C=3N=CC=C(OC=4C=CC=C(C#N)C4)N3 |&1:3,7,r|	Z6781236716	N#Cc1cccc(Oc2ccnc(N(C[C@@H]3COC4)C[C@]34C(O)=O)n2)c1
OC(=O)[C@@]12COC[C@H]2CN(C1)C=3N=C(N=C4C=CC=CC34)C5CC5 |&1:3,7,r|	Z3346933797	OC([C@@]1(CN(C2)c3nc(C4CC4)nc4ccccc34)[C@H]2COC1)=O
OC(=O)[C@@]12COC[C@H]2CN(C1)C(=O)NC3=CSC=4C=CC=CC34 |&1:3,7,r|	Z2568646782	OC([C@@]1(CN(C2)C(Nc3csc4c3cccc4)=O)[C@H]2COC1)=O
OC(=O)[C@@]12COC[C@H]2CN(C1)C(=O)C=3C=CC4=NOC(C=5C=CC=CC5)=C4C3 |&1:3,7,r|	Z2596766680	OC([C@@]1(CN(C2)C(c3cc4c(-c5ccccc5)onc4cc3)=O)[C@H]2COC1)=O
OC(=O)[C@@]12CN(C[C@H]2OCCC1)C=3C=NN(CC=4C=CC=CC4)C(=O)C3 |&1:3,7,r|	Z5058133132	OC([C@]1(CN(C2)C(C=NN3Cc4ccccc4)=CC3=O)[C@@H]2OCCC1)=O
OC(=O)[C@@]12CN(C[C@H]2COCC1)C=3C=C(OCC=4C=CC=CC4)N=CN3 |&1:3,7,r|	Z3011803342	OC([C@]1(CN(C2)c3ncnc(OCc4ccccc4)c3)[C@@H]2COCC1)=O
OC(=O)[C@@]12CN(C[C@H]2CCO1)C=3N=C(C=4C=CC=CC4)C=5C=CC=CC5N3 |&1:3,7,r|	Z3775849467	OC([C@@]1(C2)OCC[C@@H]1CN2c1nc2ccccc2c(-c2ccccc2)n1)=O
OC(=O)[C@@]12CN(C[C@H]2C=3C=CC=CC3OC1)C=4N=CC=C(N4)C=5C=NC=CN5 |&1:3,7,r|	Z6781315713	OC([C@]1(CN(C2)c3nc(-c4nccnc4)ccn3)[C@@H]2c(cccc2)c2OC1)=O
OC(=O)[C@@]12CN(C[C@@]2(F)CCOC1)C3=NC(=NO3)C=4C=CC=C(Cl)C4 |&1:3,7,r|	Z6739680646	OC([C@@](CN(C1)c2nc(-c3cccc(Cl)c3)no2)(COCC2)[C@@]12F)=O
OC(=O)[C@@]12CCO[C@H]2CN(C1)C=3N=C(N=C4C=CC=CC34)C=5C=CC=CC5 |&1:3,7,r|	Z6741340092	OC([C@@]1(CN(C2)c3nc(-c4ccccc4)nc4ccccc34)[C@H]2OCC1)=O
OC(=O)[C@@]12CCC[C@H]2CN(C1)S(=O)(=O)C=3C=NC=4ON=C(C5CC5)C4C3 |&1:3,7,r|	Z6739750370	OC([C@@](CCC1)(C2)[C@@H]1CN2S(c1cnc2onc(C3CC3)c2c1)(=O)=O)=O
OC(=O)[C@@]12CCC[C@@]2(F)CN(C1)C3=NN=C(S3)C=4C=CON4 |&1:3,7,r|	Z3815250181	OC([C@@](CCC1)(CN(C2)c3nnc(-c4nocc4)s3)[C@]12F)=O
OC(=O)[C@@]1(C[C@@H]1C(F)(F)F)NS(=O)(=O)C2=CNC=3C=CC=CC23 |&1:3,5,r|	Z4211592624	OC([C@](C1)([C@H]1C(F)(F)F)NS(c1c[nH]c2c1cccc2)(=O)=O)=O
OC(=O)[C@@]1(CNC=2N=CC=C(N2)C=3C=NC=CN3)C[C@@H]1C(F)(F)F |&1:3,19,r|	Z6739825042	OC([C@@](CNc1nc(-c2nccnc2)ccn1)(C1)[C@H]1C(F)(F)F)=O
OC(=O)[C@@H]1[C@H](NC(=O)C=2C=CC(=CC2)C=3C=CON3)[C@@H]4C[C@H]1C=C4 |&1:3,4,19,21,r|	Z4906848307	OC([C@@H]([C@@H]1C=C[C@H]2C1)[C@@H]2NC(c(cc1)ccc1-c1nocc1)=O)=O
OC(=O)[C@@H]1[C@H](NC(=O)C2=NN(C=3CCCC23)C=4C=CC=CC4)[C@@H]5C[C@H]1C=C5 |&1:3,4,22,24,r|	Z4906836788	OC([C@@H]([C@@H]1C=C[C@H]2C1)[C@@H]2NC(c(c1c2CCC1)nn2-c1ccccc1)=O)=O
OC(=O)[C@@H]1[C@H](NC(=O)C2=CC=3C(Cl)=C(F)C=CC3N2)[C@@H]4C[C@H]1C=C4 |&1:3,4,19,21,r|	Z4932192137	OC([C@@H]([C@@H]1C=C[C@H]2C1)[C@@H]2NC(c1cc(c(Cl)c(cc2)F)c2[nH]1)=O)=O
OC(=O)[C@@H]1[C@H](CN1S(=O)(=O)CC=2C=C(C#N)C=CC2F)C=3C=CC=CC3 |&1:3,4,r|	Z6739864298	N#Cc(cc1)cc(CS(N(C[C@@H]2c3ccccc3)[C@@H]2C(O)=O)(=O)=O)c1F
OC(=O)[C@@H]1[C@H](CN1S(=O)(=O)C=2C=CC=C3C=COC23)C=4C=CC=CC4 |&1:3,4,r|	Z6739942425	OC([C@H]([C@H](C1)c2ccccc2)N1S(c1c2occc2ccc1)(=O)=O)=O
OC(=O)[C@@H]1[C@@H]2C[C@@H](F)[C@H]1N(C2)C=3N=C(N=C4CCCC43)C=5C=CC=CN5 |&1:3,4,6,8,r|	Z3828384764	OC([C@H]([C@H](C[C@H]1F)C2)[C@@H]1N2c1nc(-c2ncccc2)nc2c1CCC2)=O
OC(=O)[C@@H]1[C@@H]2C[C@@H](F)[C@H]1N(C2)C3=NC(=NO3)C=4C=CC=C(Cl)C4 |&1:3,4,6,8,r|	Z3828384622	OC([C@H]([C@H](C[C@H]1F)C2)[C@@H]1N2c1nc(-c2cccc(Cl)c2)no1)=O
OC(=O)[C@@H]1[C@@H]2CC[C@@H]2CN1C=3N=CN=C4SC=5CCCCC5C34 |&1:3,4,7,r|	Z3346261089	OC([C@H]([C@H](CC1)[C@H]1C1)N1c1c(c(CCCC2)c2s2)c2ncn1)=O
OC(=O)[C@@H]1[C@@H](C2CCC1C=C2)C(=O)NCC3=CC(=O)NC=4C=CC=CC34 |&1:3,4,r|	Z2910023595	OC([C@@H](C1C=CC2CC1)[C@@H]2C(NCC(c(cccc1)c1N1)=CC1=O)=O)=O
OC(=O)[C@@H]1OCC[C@@H]1NC(=O)CC2=CC=3C=C(Cl)C=CC3N2 |&1:3,7,r|	Z4577441071	OC([C@@H]1OCC[C@@H]1NC(Cc1cc(cc(cc2)Cl)c2[nH]1)=O)=O
OC(=O)[C@@H]1OCC[C@@H]1NC(=O)C=2C=CC(=CC2)C3=NOC(=N3)C(F)(F)F |&1:3,7,r|	Z2595664370	OC([C@@H]1OCC[C@@H]1NC(c(cc1)ccc1-c1noc(C(F)(F)F)n1)=O)=O
OC(=O)[C@@H]1C[C@H]1C=2C=CC(NC(=O)CC=3C=CC=4C=NNC4C3)=CC2 |&1:3,5,r|	Z6739491876	OC([C@H](C1)[C@@H]1c(cc1)ccc1NC(Cc1cc([nH]nc2)c2cc1)=O)=O
OC(=O)[C@@H]1C[C@H](NC(=O)C2CC=3C=CC=NC3C2)C=4C=CC=CC14 |&1:3,5,r|	Z3173341640	OC([C@H](C[C@@H]1NC(C(C2)Cc3c2cccn3)=O)c2c1cccc2)=O
OC(=O)[C@@H]1C[C@H](F)CN1S(=O)(=O)C=2C(Cl)=CC=C3SC=NC23	Z5057586837	OC([C@H](C[C@@H](C1)F)N1S(c(c1c(cc2)scn1)c2Cl)(=O)=O)=O
OC(=O)[C@@H]1C[C@H](F)CN1C2=NN=C(CC=3C=CC(Cl)=CC3)S2	Z5057701837	OC([C@H](C[C@@H](C1)F)N1c1nnc(Cc(cc2)ccc2Cl)s1)=O
OC(=O)[C@@H]1C[C@H](F)CN1C(=O)C=2C=CC=C(COC=3C=CC=C(C#N)C3)C2	Z5061168677	N#Cc1cccc(OCc2cccc(C(N(C[C@H](C3)F)[C@@H]3C(O)=O)=O)c2)c1
OC(=O)[C@@H]1C[C@H](F)CN1C(=O)C=2C=C(N=C3C=CC=CC23)C=4C=CC=CN4	Z6781238113	OC([C@H](C[C@@H](C1)F)N1C(c1cc(-c2ncccc2)nc2ccccc12)=O)=O
OC(=O)[C@@H]1C[C@@H]1CNC(=O)C=2C=CN=C3C(=CC=CC23)C(F)(F)F |&1:3,5,r|	Z3815742885	OC([C@H]1[C@@H](CNC(c2c(cccc3C(F)(F)F)c3ncc2)=O)C1)=O
OC(=O)[C@@H]1C[C@@H]1C2=CN(CC3=NC=C(O3)C=4C=CC=C(Cl)C4)N=N2 |&1:3,5,r|	Z4312892119	OC([C@H](C1)[C@H]1c1cn(Cc2ncc(-c3cccc(Cl)c3)o2)nn1)=O
OC(=O)[C@@H]1C[C@@H]1C2=CN(CC3=CN(N=N3)C=4C=CC(Cl)=CC4)N=N2 |&1:3,5,r|	Z4312895753	OC([C@H](C1)[C@H]1c1cn(Cc2cn(-c(cc3)ccc3Cl)nn2)nn1)=O
OC(=O)[C@@H]1C[C@@H](CN1C=2C=CC=3C(=O)CCCC3N2)OC=4C=CC=CC4	Z3497038161	OC([C@H](C[C@@H](C1)Oc2ccccc2)N1c(cc1)nc(CCC2)c1C2=O)=O
OC(=O)[C@@H]1C[C@@H](CN(C1)C=2N=CN=C3SC=CC23)C(F)(F)F |&1:3,5,r|	Z2569740212	OC([C@H](C[C@@H](C1)C(F)(F)F)CN1c1c(ccs2)c2ncn1)=O
OC(=O)[C@@H]1CN(C[C@H]1C=2C=CC=CC2)S(=O)(=O)C=3C=CC=C(C#N)C3F |&1:3,7,r|	Z6781296604	N#Cc1cccc(S(N(C[C@H]2C(O)=O)C[C@H]2c2ccccc2)(=O)=O)c1F
OC(=O)[C@@H]1CN(C[C@H]1C=2C=CC=CC2)S(=O)(=O)C3=CNC=4N=CN=CC34 |&1:3,7,r|	Z6781317463	OC([C@H](CN(C1)S(c2c[nH]c3c2cncn3)(=O)=O)[C@@H]1c1ccccc1)=O
OC(=O)[C@@H]1CN(C[C@H]1C=2C=CC=CC2)C(=O)C=3C=CC=C(C3)N4C=CNC4=O |&1:3,7,r|	Z6739968894	OC([C@H](CN(C1)C(c2cccc(N(C=CN3)C3=O)c2)=O)[C@@H]1c1ccccc1)=O
OC(=O)[C@@H]1CN(C[C@H]1C=2C=CC(F)=CC2)C=3N=CN=C4CCCC43 |&1:3,7,r|	Z3634666322	OC([C@H](CN(C1)c2ncnc3c2CCC3)[C@@H]1c(cc1)ccc1F)=O
OC(=O)[C@@H]1CN(C[C@H]1C=2C=C(F)C=C(F)C2)C(=O)C=3C=CN4C=NN=C4C3 |&1:3,7,r|	Z6781231465	OC([C@H](CN(C1)C(c2cc3nncn3cc2)=O)[C@@H]1c1cc(F)cc(F)c1)=O
OC(=O)[C@@H]1CN(C[C@H]1C2CCOC2)C3=NC(=NO3)C=4C=CC=C(Cl)C4 |&1:3,7,r|	Z4025077961	OC([C@H](CN(C1)c2nc(-c3cccc(Cl)c3)no2)[C@@H]1C1COCC1)=O
OC(=O)[C@@H]1CN(C[C@H]1C(F)F)C=2C=NN(C=3C=CC=CC3)C(=O)C2Cl |&1:3,7,r|	Z2476726740	OC([C@H](CN(C1)C(C=NN(c2ccccc2)C2=O)=C2Cl)[C@@H]1C(F)F)=O
OC(=O)[C@@H]1CN(C[C@H]1C(F)F)C2=NC(=NS2)C=3C=C(F)C=C(F)C3 |&1:3,7,r|	Z2476722420	OC([C@H](CN(C1)c2nc(-c3cc(F)cc(F)c3)ns2)[C@@H]1C(F)F)=O
OC(=O)[C@@H]1CC[C@@](F)(CNC(=O)C=2C=CC=C(CC=3C=CC=CN3)C2)C1 |&1:3,6,r|	Z3773902702	OC([C@H](CC1)C[C@@]1(CNC(c1cc(Cc2ncccc2)ccc1)=O)F)=O
OC(=O)[C@@H]1CCO[C@H]1C=2C=NC=C(C2)C=3C=NN(C3)C=4C=CC=NC4 |&1:3,7,r|	Z6739937382	OC([C@H]1[C@H](c2cncc(-c3cn(-c4cnccc4)nc3)c2)OCC1)=O
OC(=O)[C@@H]1CCO[C@H]1C=2C=NC=C(C2)C=3C=CC=4NCCOCC4C3 |&1:3,7,r|	Z3494946818	OC([C@H]1[C@H](c2cncc(-c(cc3)cc4c3NCCOC4)c2)OCC1)=O
OC(=O)[C@@H]1CCO[C@H]1C2CCN(CC2)C=3C=NC(=CN3)C=4C=CC=CC4 |&1:3,7,r|	Z2905379596	OC([C@H]1[C@H](C(CC2)CCN2c2ncc(-c3ccccc3)nc2)OCC1)=O
OC(=O)[C@@H]1CCN([C@@H]1C=2C=CC=CC2)C(=O)C3CC=4C=C(F)C=CC4O3 |&1:3,7,r|	Z4403538267	OC([C@H](CC1)[C@@H](c2ccccc2)N1C(C(C1)Oc(cc2)c1cc2F)=O)=O
OC(=O)[C@@H]1CCC[C@@H]1NC(=O)C=2C=CC=C(C2)N3C=CC(=N3)C(F)(F)F |&1:3,7,r|	Z2256407059	OC([C@H](CCC1)[C@H]1NC(c1cccc(-n2nc(C(F)(F)F)cc2)c1)=O)=O
OC(=O)[C@@H]1CCC=2C=CC=CC2[C@@H]1NS(=O)(=O)CC=3C=CC(C#N)=CC3 |&1:3,12,r|	Z6739705383	N#Cc1ccc(CS(N[C@H]([C@@H](CC2)C(O)=O)c3c2cccc3)(=O)=O)cc1
OC(=O)[C@@H]1CCC=2C=CC=CC2[C@@H]1NC(=O)C=3C=NC=4N=CNC(=O)C4C3 |&1:3,12,r|	Z6739663024	OC([C@H](CCc1c2cccc1)[C@H]2NC(c(cn1)cc2c1N=CNC2=O)=O)=O
OC(=O)[C@@H]1CC=C[C@H](C1)NS(=O)(=O)C2=CNC=3C=C(Cl)C=CC23 |&1:3,7,r|	Z3866688775	OC([C@@H](C1)CC=C[C@H]1NS(c1c[nH]c2c1ccc(Cl)c2)(=O)=O)=O
OC(=O)[C@@H]1CC=2C=CC=CC2[C@@H]1NS(=O)(=O)CC3=NOC=4CCCCC34 |&1:3,11,r|	Z6739576144	OC([C@H](Cc1c2cccc1)[C@H]2NS(Cc1noc2c1CCCC2)(=O)=O)=O
OC(=O)[C@@H]1CC=2C=CC=CC2CN1S(=O)(=O)C=3C=CC=C4OCCOC34	Z1739084442	OC([C@H](Cc1c(C2)cccc1)N2S(c1c2OCCOc2ccc1)(=O)=O)=O
OC(=O)[C@@H]1CC=2C=CC=CC2CN1C(=O)C=3C=CC=C(C3)C(=O)NCC4CC4	Z4402952005	OC([C@H](Cc1c(C2)cccc1)N2C(c1cc(C(NCC2CC2)=O)ccc1)=O)=O
OC(=O)[C@@H]1CC=2C=CC=CC2CN1C(=O)C3COC=4C=CC(F)=CC34	Z4249191130	OC([C@H](Cc1c(C2)cccc1)N2C(C1c(cc(cc2)F)c2OC1)=O)=O
OC(=O)[C@@H](NS(=O)(=O)C=1C=NC=2C=CC(F)=CC2C1)C=3C=CC=CC3	Z6739967607	OC([C@H](c1ccccc1)NS(c1cc2cc(F)ccc2nc1)(=O)=O)=O
OC(=O)[C@@H](NC(=O)CNC(=O)C=1N=CC=C2C=CN=CC12)C=3C=CC=CC3	Z6739594120	OC([C@H](c1ccccc1)NC(CNC(c1nccc2ccncc12)=O)=O)=O
OC(=O)[C@@H](NC(=O)C=1N=C(OC1C2CC2)C=3C=CC=CC3)C4CC4	Z5179363183	OC([C@H](C1CC1)NC(c1c(C2CC2)oc(-c2ccccc2)n1)=O)=O
OC(=O)[C@@H](NC(=O)C=1C=CC(=CC1)C2=NC=NN2)C=3C=CC=CC3	Z6739646517	OC([C@H](c1ccccc1)NC(c(cc1)ccc1-c1ncn[nH]1)=O)=O
OC(=O)[C@@H](CC=1C=CC=CC1)NS(=O)(=O)C=2C=CC(=CC2F)C3CC3	Z6739917509	OC([C@@H](Cc1ccccc1)NS(c(ccc(C1CC1)c1)c1F)(=O)=O)=O
OC(=O)[C@@H](CC=1C=CC=CC1)NC(=O)C=2C=CC=C(C2)N3C=CNC3=O	Z6781222942	OC([C@@H](Cc1ccccc1)NC(c1cccc(N(C=CN2)C2=O)c1)=O)=O
OC(=O)[C@@H](CC=1C=CC=CC1)NC(=O)C=2C=C(Cl)C=3OCCCOC3C2	Z1455309417	OC([C@@H](Cc1ccccc1)NC(c1cc(Cl)c2OCCCOc2c1)=O)=O
OC(=O)C[C@H](NS(=O)(=O)C=1C=CC=2N=CSC2C1)C=3C=CC=CC3	Z6739712934	OC(C[C@@H](c1ccccc1)NS(c(cc1)cc2c1ncs2)(=O)=O)=O
OC(=O)C[C@H](NC(=O)CCC=1C=CC=2CCOCC2C1)C=3C=CC=NC3	Z3804694738	OC(C[C@@H](c1cnccc1)NC(CCc1cc(COCC2)c2cc1)=O)=O
OC(=O)C[C@H](NC(=O)CC(N1C=CC=N1)C(F)(F)F)C=2C=CC=CC2	Z3839784249	OC(C[C@@H](c1ccccc1)NC(CC(C(F)(F)F)n1nccc1)=O)=O
OC(=O)C[C@H](NC(=O)C=1N=CC=C2NN=NC12)C=3C(F)=CC=CC3F	Z6739710050	OC(C[C@@H](c(c(F)ccc1)c1F)NC(c1nccc2c1nn[nH]2)=O)=O
OC(=O)C[C@H](NC(=O)C=1C=CN(CC(F)(F)F)C(=O)C1)C=2C=CC=CC2	Z6739889403	OC(C[C@@H](c1ccccc1)NC(C(C=CN1CC(F)(F)F)=CC1=O)=O)=O
OC(=O)C[C@H](NC(=O)C=1C=CC(=NC1)N2C=CN=C2)C=3C(F)=CC=CC3F	Z6739833221	OC(C[C@@H](c(c(F)ccc1)c1F)NC(c(cc1)cnc1-n1cncc1)=O)=O
OC(=O)C[C@H](NC(=O)C1=COC=2C=C(O)C=CC12)C=3C=CC=NC3	Z6741337857	OC(C[C@@H](c1cnccc1)NC(c1coc2c1ccc(O)c2)=O)=O
OC(=O)C[C@H](CC=1C=CC(F)=CC1)NC(=O)C2CCOC=3C=CC=CC23	Z5160532636	OC(C[C@H](Cc(cc1)ccc1F)NC(C1c(cccc2)c2OCC1)=O)=O
OC(=O)C[C@@H]1C[C@H](F)CN1C=2N=CN=C3SC=4CCCCC4C23	Z3346266578	OC(C[C@H](C[C@@H](C1)F)N1c1c(c(CCCC2)c2s2)c2ncn1)=O
OC(=O)C[C@@H]1CC=2C=CC=CC2N1S(=O)(=O)C=3C=CC=C4CCCOC34	Z6781230854	OC(C[C@H](Cc1c2cccc1)N2S(c1c2OCCCc2ccc1)(=O)=O)=O
OC(=O)C[C@@H]1CC=2C=CC=CC2N1CC=3C=CN(CC(F)(F)F)N3	Z4212434151	OC(C[C@H](C1)N(Cc2nn(CC(F)(F)F)cc2)c2c1cccc2)=O
OC(=O)C[C@@H]1CC=2C=CC=CC2CN1S(=O)(=O)C3=CNC=4N=CC=CC34	Z5865374225	OC(C[C@H](Cc1c(C2)cccc1)N2S(c1c[nH]c2c1cccn2)(=O)=O)=O
OC(=O)C[C@@H]1CC=2C=CC=CC2CN1C(=O)C=3C=NC=4N=CNC(=O)C4C3	Z6741317250	OC(C[C@H](Cc1c(C2)cccc1)N2C(c(cn1)cc2c1N=CNC2=O)=O)=O
OC(=O)C[C@@H]1CC=2C=CC=CC2CN1C(=O)C3=NNC=4N=CC=C(Cl)C34	Z6739913109	OC(C[C@H](Cc1c(C2)cccc1)N2C(c1n[nH]c2nccc(Cl)c12)=O)=O
OC(=O)C[C@@H]1CC=2C=CC=CC2CN1C(=O)C3=CN=C4SC=CN34	Z6781282262	OC(C[C@H](Cc1c(C2)cccc1)N2C(c1cnc2sccn12)=O)=O
OC(=O)C[C@@H](NC(=O)[C@@H]1C[C@H]1C=2C=NN(C2)C=3C=CC=CC3)C4CC4 |&1:8,10,r|	Z3629962242	OC(C[C@H](C1CC1)NC([C@H](C1)[C@@H]1c1cn(-c2ccccc2)nc1)=O)=O
OC(=O)C[C@@H](NC(=O)C=1C=CC=C(C#N)N1)C=2C=CC=CC2C(F)(F)F	Z6739582383	N#Cc1cccc(C(N[C@H](CC(O)=O)c2c(C(F)(F)F)cccc2)=O)n1
OC(=O)C[C@@H](NC(=O)C=1C=CC=2C=CN(CC(F)F)C2C1)C3CC3	Z4414574745	OC(C[C@H](C1CC1)NC(c1cc(n(CC(F)F)cc2)c2cc1)=O)=O
OC(=O)C[C@@H](CC=1C=CC=CC1)NC(=O)C=2C=NN(CC(F)(F)F)C2	Z3009672818	OC(C[C@@H](Cc1ccccc1)NC(c1cn(CC(F)(F)F)nc1)=O)=O
OC(=O)COCCNC(=O)C=1C=CC(=CC1F)C=2C=CC(F)=CC2	Z6741334992	OC(COCCNC(c(ccc(-c(cc1)ccc1F)c1)c1F)=O)=O
OC(=O)COCCNC(=O)C1=CSC(=N1)C=2C=CC(Cl)=C(Cl)C2	Z6739780095	OC(COCCNC(c1csc(-c(cc2)cc(Cl)c2Cl)n1)=O)=O
OC(=O)COCC1CCCN(C1)C=2N=CC=C(N2)C=3C=CC=CC3	Z4931706831	OC(COCC(CCC1)CN1c1nc(-c2ccccc2)ccn1)=O
OC(=O)COC=1C=CC=C(CNC2=NC(=NO2)C=3C=CC=CC3)C1.OC(=O)C(F)(F)F	Z8114666043	OC(COc1cc(CNc2nc(-c3ccccc3)no2)ccc1)=O
OC(=O)COC=1C=CC=C(CNC(=O)CN2N=CC=3C=CC=CC23)C1	Z1445428590	OC(COc1cc(CNC(Cn2ncc3c2cccc3)=O)ccc1)=O
OC(=O)COC=1C=CC=C(C1C#N)C=2C=CC(OC3CCOC3)=CC2	Z2581540971	N#Cc(c(-c(cc1)ccc1OC1COCC1)ccc1)c1OCC(O)=O
OC(=O)COC=1C=CC=C(C1)C=2C=CC(=CC2)C(=O)C=3C=NC=NC3	Z6739746941	OC(COc1cccc(-c(cc2)ccc2C(c2cncnc2)=O)c1)=O
OC(=O)COC=1C=CC=C(C1)C(=O)NCC=2C=CC=3OCCCC3C2	Z3388824706	OC(COc1cccc(C(NCc(cc2)cc3c2OCCC3)=O)c1)=O
OC(=O)COC=1C=CC=C(C1)C(=O)NC2C3CC=4C(=CC=CC4Cl)C23	Z2755545916	OC(COc1cccc(C(NC2C3c4cccc(Cl)c4CC23)=O)c1)=O
OC(=O)COC=1C=CC(NC(=O)C2=CNC(=O)C(=C2)C(F)(F)F)=CC1	Z6739489223	OC(COc(cc1)ccc1NC(C(C=C1C(F)(F)F)=CNC1=O)=O)=O
OC(=O)COC=1C=CC(NC(=O)C2=CN(CC=3C=CC(F)=CC3)N=N2)=CC1	Z6739737744	OC(COc(cc1)ccc1NC(c1cn(Cc(cc2)ccc2F)nn1)=O)=O
OC(=O)COC=1C=CC(CCNC(=O)C=2C=C(F)C=C3C=NC=CC23)=CC1	Z6739470182	OC(COc1ccc(CCNC(c2cc(F)cc3cnccc23)=O)cc1)=O
OC(=O)COC=1C=CC(CCNC(=O)C2CCC=3C=C(F)C=CC3O2)=CC1	Z3836001935	OC(COc1ccc(CCNC(C(CC2)Oc(cc3)c2cc3F)=O)cc1)=O
OC(=O)COC=1C=CC(CCNC(=O)C2=CSC=3C=CC=NC23)=CC1	Z6739806468	OC(COc1ccc(CCNC(c2csc3c2nccc3)=O)cc1)=O
OC(=O)COC=1C=CC(C#N)=C(C1)C=2C=NC=C(C2)N3C=CC=N3	Z6739650027	N#Cc(ccc(OCC(O)=O)c1)c1-c1cncc(-n2nccc2)c1
OC(=O)COC=1C=CC(=CC1Cl)C2=NC=3C=COC3C(=O)N2	Z6739723298	OC(COc(ccc(C(NC1=O)=Nc2c1occ2)c1)c1Cl)=O
OC(=O)COC=1C=CC(=CC1)S(=O)(=O)NCC=2C=NC=3C=CSC3C2	Z6781273798	OC(COc(cc1)ccc1S(NCc1cnc(ccs2)c2c1)(=O)=O)=O
OC(=O)COC=1C=CC(=CC1)S(=O)(=O)NCC=2C=CC=C3OC=CC23	Z6739436411	OC(COc(cc1)ccc1S(NCc1c(cco2)c2ccc1)(=O)=O)=O
OC(=O)COC=1C=CC(=CC1)S(=O)(=O)NCC=2C=CC=3C=CNC3N2	Z2178884264	OC(COc(cc1)ccc1S(NCc1nc([nH]cc2)c2cc1)(=O)=O)=O
OC(=O)COC=1C=CC(=CC1)S(=O)(=O)NC=2C=CC(=CC2)C=3C=CNN3	Z445520066	OC(COc(cc1)ccc1S(Nc(cc1)ccc1-c1n[nH]cc1)(=O)=O)=O
OC(=O)COC=1C=CC(=CC1)S(=O)(=O)NC2C3CC(C3)C=4C=CC=CC24	Z3798213380	OC(COc(cc1)ccc1S(NC(C1CC2C1)c1c2cccc1)(=O)=O)=O
OC(=O)COC=1C=CC(=CC1)S(=O)(=O)N2CC=C(C2)C=3C=CC=CC3F	Z6739573834	OC(COc(cc1)ccc1S(N1CC(c(cccc2)c2F)=CC1)(=O)=O)=O
OC(=O)COC=1C=CC(=CC1)C(=O)NCCC=2C=CC=C(N2)C(F)(F)F	Z6739557227	OC(COc(cc1)ccc1C(NCCc1cccc(C(F)(F)F)n1)=O)=O
OC(=O)COC=1C=CC(=CC1)C(=O)NCC=2C=CC(=C(F)C2)N3C=CN=C3	Z6739903611	OC(COc(cc1)ccc1C(NCc(cc1)cc(F)c1-n1cncc1)=O)=O
OC(=O)COC=1C=CC(=CC1)C(=O)NCC2=NOC(=N2)C=3C=CC=C(F)C3	Z6739481386	OC(COc(cc1)ccc1C(NCc1noc(-c2cccc(F)c2)n1)=O)=O
OC(=O)COC=1C=CC(=CC1)C(=O)NC=2C=CC=3OCCCC3C2	Z6781308324	OC(COc(cc1)ccc1C(Nc(cc1)cc2c1OCCC2)=O)=O
OC(=O)COC=1C=CC(=CC1)C(=O)NC=2C=CC=3OC(=O)NC3C2	Z6739964197	OC(COc(cc1)ccc1C(Nc(cc1)cc(N2)c1OC2=O)=O)=O
OC(=O)COC=1C=CC(=CC1)C(=O)NC=2C=CC(=CC2)N3C=CNC3=O	Z6739842992	OC(COc(cc1)ccc1C(Nc(cc1)ccc1N(C=CN1)C1=O)=O)=O
OC(=O)COC=1C=CC(=CC1)C(=O)NC2CCC=3C=CC(F)=C(F)C23	Z6739793468	OC(COc(cc1)ccc1C(NC(CC1)c2c1ccc(F)c2F)=O)=O
OC(=O)COC=1C=CC(=CC1)C(=O)NC2=NNC=3C(Cl)=CC=CC23	Z6741349806	OC(COc(cc1)ccc1C(Nc(c1ccc2)n[nH]c1c2Cl)=O)=O
OC(=O)COC1CCN(CC1)C=2N=CN=C3C=C(Cl)C=CC23	Z3346991976	OC(COC(CC1)CCN1c1c(ccc(Cl)c2)c2ncn1)=O
OC(=O)CNS(=O)(=O)C=1C=CC=C(NCC=2C=CC=C3C=CSC23)C1	Z4526086460	OC(CNS(c1cc(NCc2c3sccc3ccc2)ccc1)(=O)=O)=O
OC(=O)CNS(=O)(=O)C=1C=CC(=CC1Cl)C=2C=CC=C3NC=CC23	Z6739967592	OC(CNS(c(ccc(-c1c(cc[nH]2)c2ccc1)c1)c1Cl)(=O)=O)=O
OC(=O)CNS(=O)(=O)C=1C=CC(=CC1)C=2C=NN(CC=3C=CC=CC3)C2	Z6739709911	OC(CNS(c(cc1)ccc1-c1cn(Cc2ccccc2)nc1)(=O)=O)=O
OC(=O)CNS(=O)(=O)C=1C=CC(=CC1)C=2C=CC=CC2C3CCC3	Z6781279462	OC(CNS(c(cc1)ccc1-c1c(C2CCC2)cccc1)(=O)=O)=O
OC(=O)CNS(=O)(=O)C=1C=CC(=CC1)C=2C=CC=C3C=CNC23	Z6739801048	OC(CNS(c(cc1)ccc1-c1c2[nH]ccc2ccc1)(=O)=O)=O
OC(=O)CNS(=O)(=O)C=1C=CC(=CC1)C=2C=CC=C(F)C2OC(F)F	Z6739802536	OC(CNS(c(cc1)ccc1-c(cccc1F)c1OC(F)F)(=O)=O)=O
OC(=O)CNS(=O)(=O)C=1C=CC(=CC1)C=2C=CC=3C=NC=CC3C2	Z6739935489	OC(CNS(c(cc1)ccc1-c1cc2ccncc2cc1)(=O)=O)=O
OC(=O)CNS(=O)(=O)C=1C=CC(=CC1)C=2C=CC(=CC2)N3C=CC=N3	Z6739448957	OC(CNS(c(cc1)ccc1-c(cc1)ccc1-n1nccc1)(=O)=O)=O
OC(=O)CNC(=O)CN1C=CC=2C=CC(=CC12)C=3C=CC=C4COCCC34	Z6781252749	OC(CNC(Cn(cc1)c2c1ccc(-c1c(CCOC3)c3ccc1)c2)=O)=O
OC(=O)CNC(=O)CC=1C=CC=C(OCC=2C=CC(Cl)=CC2)C1	Z1455009826	OC(CNC(Cc1cccc(OCc(cc2)ccc2Cl)c1)=O)=O
OC(=O)CNC(=O)C=1C=CC=C(C1)C=2C=NC=C(C2)N3C=CC=N3	Z6739844603	OC(CNC(c1cc(-c2cncc(-n3nccc3)c2)ccc1)=O)=O
OC(=O)CNC(=O)C=1C=CC=C(C1)C2=CC=NN2CCC=3C=CC=CC3	Z6739532280	OC(CNC(c1cc(-c2ccnn2CCc2ccccc2)ccc1)=O)=O
OC(=O)CNC(=O)C=1C=CC=2N=CN(C=3C=CC(Cl)=CC3)C2C1	Z5714832270	OC(CNC(c(cc1)cc2c1ncn2-c(cc1)ccc1Cl)=O)=O
OC(=O)CNC(=O)C=1C=CC(NCC=2C=C(Cl)C=3OCCOC3C2)=CC1	Z6739714610	OC(CNC(c(cc1)ccc1NCc1cc(Cl)c2OCCOc2c1)=O)=O
OC(=O)CNC(=O)C=1C=CC(NCC2=NC=CN2C=3C=CC=CC3)=CC1	Z6739971302	OC(CNC(c(cc1)ccc1NCc1nccn1-c1ccccc1)=O)=O
OC(=O)CNC(=O)C=1C=CC(NCC2=CC=3C=CC=NC3O2)=CC1	Z6739471707	OC(CNC(c(cc1)ccc1NCc1cc(cccn2)c2o1)=O)=O
OC(=O)CNC(=O)C=1C=CC(NC(=O)C=2C=CC=C(N2)C=3C=CN=CC3)=CC1	Z6739608116	OC(CNC(c(cc1)ccc1NC(c1nc(-c2ccncc2)ccc1)=O)=O)=O
OC(=O)CNC(=O)C=1C=CC(=CC1)C=2C=CC=CC2OCC3CCOC3	Z2581535627	OC(CNC(c(cc1)ccc1-c(cccc1)c1OCC1COCC1)=O)=O
OC(=O)CNC(=O)C=1C=CC(=CC1)C=2C=CC(CN3C=NC=N3)=CC2	Z6739948363	OC(CNC(c(cc1)ccc1-c1ccc(Cn2ncnc2)cc1)=O)=O
OC(=O)CNC(=O)C=1C=CC(=CC1)C=2C=C(F)C=C(OC(F)F)C2	Z6781291967	OC(CNC(c(cc1)ccc1-c1cc(F)cc(OC(F)F)c1)=O)=O
OC(=O)CNC(=O)C1=CSC(=N1)C=2C=CC=C(C2)C(F)(F)F	Z1455020928	OC(CNC(c1csc(-c2cc(C(F)(F)F)ccc2)n1)=O)=O
OC(=O)CN1N=CC=2C=CC(NCC=3C=CC=4OCCOC4C3F)=CC12	Z6781242592	OC(Cn1ncc(cc2)c1cc2NCc1ccc2OCCOc2c1F)=O
OC(=O)CN1N=CC=2C=CC(NC(=O)C=3C=C(F)C=4NN=NC4C3)=CC12	Z6739951572	OC(Cn1ncc(cc2)c1cc2NC(c1cc(F)c2[nH]nnc2c1)=O)=O
OC(=O)CN1N=CC=2C=CC(NC(=O)C3=CN=C(S3)C4CCOC4)=CC12	Z6739831807	OC(Cn1ncc(cc2)c1cc2NC(c1cnc(C2COCC2)s1)=O)=O
OC(=O)CN1N=C(C=C1C2=CN(N=N2)C=3C=NC=C(F)C3)C4CC4	Z5103226852	OC(Cn1nc(C2CC2)cc1-c1cn(-c2cc(F)cnc2)nn1)=O
OC(=O)CN1N=C(C=C1C2=CN(N=N2)C=3C=CC=C4C=NC=CC34)C5CC5	Z6739654504	OC(Cn1nc(C2CC2)cc1-c1cn(-c2cccc3cnccc23)nn1)=O
OC(=O)CN1N=C(C=C1C2=CN(N=N2)C3C4C5CC3CC54)C6CC6	Z5103230736	OC(Cn1nc(C2CC2)cc1-c1cn(C2C3CC4C2C4C3)nn1)=O
OC(=O)CN1N=C(C=C1C2=CN(CCC3CCCC3(F)F)N=N2)C4CC4	Z5103214477	OC(Cn1nc(C2CC2)cc1-c1cn(CCC(CCC2)C2(F)F)nn1)=O
OC(=O)CN1C=NC=2C=CC(=CC2C1=O)C=3C=CC(=CC3)C4CCC(=O)N4	Z6781239776	OC(CN(C=Nc(cc1)c2cc1-c1ccc(C(CC3)NC3=O)cc1)C2=O)=O
OC(=O)CN1C=NC=2C=CC(=CC2C1=O)C3=CC=NN3C4CCOCC4	Z2991048497	OC(CN(C=Nc(cc1)c2cc1-c1ccnn1C1CCOCC1)C2=O)=O
OC(=O)CN1C=NC(NC(=O)CCC2=NC=C(O2)C=3C=CC(F)=CC3)=N1	Z6739712204	OC(Cn1nc(NC(CCc2ncc(-c(cc3)ccc3F)o2)=O)nc1)=O
OC(=O)CN1C=NC(NC(=O)CC2=COC(=N2)C=3C=CC(F)=C(F)C3)=N1	Z6739752993	OC(Cn1nc(NC(Cc2coc(-c(cc3)cc(F)c3F)n2)=O)nc1)=O
OC(=O)CN1C=NC(NC(=O)C=2C=CN=C(OC=3C=CC=CC3F)C2)=N1	Z6739912910	OC(Cn1nc(NC(c2cc(Oc(cccc3)c3F)ncc2)=O)nc1)=O
OC(=O)CN1C=NC(NC(=O)C=2C=CN=C(N2)C=3C=CC(Cl)=CC3)=N1	Z6739972081	OC(Cn1nc(NC(c2ccnc(-c(cc3)ccc3Cl)n2)=O)nc1)=O
OC(=O)CN1C=NC(NC(=O)C=2C=CC(CN3CCC=4C=CC=CC34)=CC2)=N1	Z6739868974	OC(Cn1nc(NC(c2ccc(CN(CC3)c4c3cccc4)cc2)=O)nc1)=O
OC(=O)CN1C=NC(NC(=O)C2=CSC=3C=C(Cl)C=NC23)=N1	Z6739675004	OC(Cn1nc(NC(c2csc3cc(Cl)cnc23)=O)nc1)=O
OC(=O)CN1C=NC(NC(=O)C2=CC(=NO2)C=3C=CC=C(Cl)C3)=N1	Z6739614701	OC(Cn1nc(NC(c2cc(-c3cccc(Cl)c3)no2)=O)nc1)=O
OC(=O)CN1C=CC=2C=CC(=CC12)C=3C=CC=C(C3)S(=O)(=O)NC4CC4	Z6739981376	OC(Cn(cc1)c2c1ccc(-c1cccc(S(NC3CC3)(=O)=O)c1)c2)=O
OC(=O)CN1C=CC=2C=C(NC(=O)CN3N=CC=4C=CC=CC4C3=O)C=CC12	Z1445184861	OC(Cn(cc1)c(cc2)c1cc2NC(CN1N=Cc(cccc2)c2C1=O)=O)=O
OC(=O)CN1C=CC=2C(NCC3=CN(CC4CCCO4)N=N3)=CC=CC12	Z3635316133	OC(Cn(cc1)c2c1c(NCc1cn(CC3OCCC3)nn1)ccc2)=O
OC(=O)CN1C=CC=2C(NC(=O)C=3C=NN4CC5(CC5)COC34)=CC=CC12	Z5159944957	OC(Cn1c2cccc(NC(c3c4OCC5(CC5)Cn4nc3)=O)c2cc1)=O
OC(=O)CN1C=CC=2C(NC(=O)C3CC=4C(O3)=CC=CC4F)=CC=CC12	Z6739530934	OC(Cn1c2cccc(NC(C3Oc4cccc(F)c4C3)=O)c2cc1)=O
OC(=O)CN1C=C(NC(=O)CCC=2C=CC(OC(F)(F)F)=CC2)C=N1	Z2446562313	OC(Cn1ncc(NC(CCc(cc2)ccc2OC(F)(F)F)=O)c1)=O
OC(=O)CN1C=C(NC(=O)CC2=CNC=3C=CC(Cl)=CC23)C=N1	Z6781248167	OC(Cn1ncc(NC(Cc2c[nH]c(cc3)c2cc3Cl)=O)c1)=O
OC(=O)CN1C=C(N=N1)C(=O)NCC=2C=CC(=CC2)N3C=NC=4C=CC=CC34	Z6739483000	OC(Cn1nnc(C(NCc(cc2)ccc2-n2c(cccc3)c3nc2)=O)c1)=O
OC(=O)CN1C=C(N=N1)C(=O)NCC2=CN=C(S2)C=3C=CC(Cl)=CC3	Z6739435616	OC(Cn1nnc(C(NCc2cnc(-c(cc3)ccc3Cl)s2)=O)c1)=O
OC(=O)CN1C=C(N=N1)C(=O)NC=2C=NN(C2C(F)F)C=3C=CC=CC3	Z6739466402	OC(Cn1nnc(C(Nc2c(C(F)F)n(-c3ccccc3)nc2)=O)c1)=O
OC(=O)CN1C=C(CCNC(=O)C2=CC=3C=CC(Cl)=CC3O2)N=N1	Z6739782069	OC(Cn1nnc(CCNC(c2cc(ccc(Cl)c3)c3o2)=O)c1)=O
OC(=O)CN1C=C(C=N1)C2=CN(C[C@@H]3CC=CC[C@H]3C(F)(F)F)N=N2 |&1:13,18,r|	Z4378893347	OC(Cn1ncc(-c2cn(C[C@H](CC=CC3)[C@@H]3C(F)(F)F)nn2)c1)=O
OC(=O)CN1C=C(C=N1)C2=CN(CCOC=3C=CC=CC3Cl)N=N2	Z6739514291	OC(Cn1ncc(-c2cn(CCOc(cccc3)c3Cl)nn2)c1)=O
OC(=O)CN1C=C(C=N1)C2=CN(CC=3C=CN(N3)C4CCC4)N=N2	Z6739577870	OC(Cn1ncc(-c2cn(Cc3nn(C4CCC4)cc3)nn2)c1)=O
OC(=O)CN1C=C(C=N1)C2=CN(CC=3C=CC=C4C=CSC34)N=N2	Z6739756255	OC(Cn1ncc(-c2cn(Cc3c4sccc4ccc3)nn2)c1)=O
OC(=O)CN1C=C(C=N1)C2=CN(CC=3C=C(O)C=C(C3)C(F)(F)F)N=N2	Z6739502666	OC(Cn1ncc(-c2cn(Cc3cc(C(F)(F)F)cc(O)c3)nn2)c1)=O
OC(=O)CN1C=C(C=N1)C2=CN(CC3=NC=C(O3)C4CCCCC4)N=N2	Z6739470014	OC(Cn1ncc(-c2cn(Cc3ncc(C4CCCCC4)o3)nn2)c1)=O
OC(=O)CN1C(=O)OC=2C=C(C=CC12)C=3C=NN(N3)C=4C=CC=CC4	Z6741325129	OC(CN(c(ccc(-c1nn(-c2ccccc2)nc1)c1)c1O1)C1=O)=O
OC(=O)CN1C(=O)OC=2C=C(C=CC12)C=3C=CN=C4C=C(F)C=NC34	Z6739476336	OC(CN(c(ccc(-c1c2ncc(F)cc2ncc1)c1)c1O1)C1=O)=O
OC(=O)CN1C(=O)OC=2C=C(C=CC12)C=3C=CC=C4NC(=O)COC34	Z6739915716	OC(CN(c(ccc(-c1cccc(N2)c1OCC2=O)c1)c1O1)C1=O)=O
OC(=O)CN1C(=O)OC=2C=C(C=CC12)C=3C=C(C#N)C=C(C3)N4CCCC4	Z5057579260	N#Cc1cc(-c(cc2)cc(O3)c2N(CC(O)=O)C3=O)cc(N2CCCC2)c1
OC(=O)CN1C(=O)COC=2C=C(C=CC12)C=3C=NC=4C(F)=CC=CC4C3	Z6739919537	OC(CN1c(ccc(-c2cnc3c(F)cccc3c2)c2)c2OCC1=O)=O
OC(=O)CN1C(=O)COC=2C=C(C=CC12)C=3C=CC=4OC(=O)NC4C3	Z6781277070	OC(CN1c(ccc(-c(cc2)cc(N3)c2OC3=O)c2)c2OCC1=O)=O
OC(=O)CN(CCC=C)C=1N=CN=C2N(N=CC12)C=3C=CC=CC3	Z6739544953	C=CCCN(CC(O)=O)c1ncnc2c1cnn2-c1ccccc1
OC(=O)CN(CCC=1C=CC=CC1)C2=NC(=NS2)C(F)(F)F	Z3011763993	OC(CN(CCc1ccccc1)c1nc(C(F)(F)F)ns1)=O
OC(=O)CN(CCC=1C=CC=CC1)C(=O)C=2N=CN=C3C=CSC23	Z6741345811	OC(CN(CCc1ccccc1)C(c1c2sccc2ncn1)=O)=O
OC(=O)CN(CCC=1C=CC=CC1)C(=O)C=2C=CN=C3C=CN=CC23	Z5017080076	OC(CN(CCc1ccccc1)C(c1ccnc2ccncc12)=O)=O
OC(=O)CN(CCC=1C=CC=CC1)C(=O)C2CC=3C=CC=CC3S2	Z1454886038	OC(CN(CCc1ccccc1)C(C(C1)Sc2c1cccc2)=O)=O
OC(=O)CN(CCC=1C=CC=CC1)C(=O)C2=CC=3CCCCCC3NC2=O	Z1454896809	OC(CN(CCc1ccccc1)C(C1=CC(CCCCC2)=C2NC1=O)=O)=O
OC(=O)CN(CCC=1C=CC=CC1)C(=O)C2=CC(=O)C=3C=CC=CC3O2	Z1454896623	OC(CN(CCc1ccccc1)C(C(Oc1c2cccc1)=CC2=O)=O)=O
OC(=O)CN(CCC(F)(F)F)S(=O)(=O)CC=1C=CC=C2C=CC=NC12	Z2437755586	OC(CN(CCC(F)(F)F)S(Cc1cccc2cccnc12)(=O)=O)=O
OC(=O)CN(CCC(F)(F)F)S(=O)(=O)CC1=NOC=2C=CC=CC12	Z2437755508	OC(CN(CCC(F)(F)F)S(Cc1noc2c1cccc2)(=O)=O)=O
OC(=O)CN(CCC(F)(F)F)C(=O)C1=COC(=O)C=2C=CC=CC12	Z4570873295	OC(CN(CCC(F)(F)F)C(C(c1c2cccc1)=COC2=O)=O)=O
OC(=O)CN(CC=1C=CN=CC1)S(=O)(=O)C2=CNC=3C=CC=C(F)C23	Z6741321049	OC(CN(Cc1ccncc1)S(c1c[nH]c2cccc(F)c12)(=O)=O)=O
OC(=O)CN(CC=1C=CC=NC1)S(=O)(=O)CC=2C=CC=C3C=CC=NC23	Z1739011851	OC(CN(Cc1cnccc1)S(Cc1cccc2cccnc12)(=O)=O)=O
OC(=O)CN(CC=1C=CC=CN1)S(=O)(=O)C=2C=CC=C3C=NC=CC23	Z1739095341	OC(CN(Cc1ncccc1)S(c1cccc2cnccc12)(=O)=O)=O
OC(=O)CN(CC=1C=CC(F)=CC1)S(=O)(=O)C2CC2C=3C=CC=CC3	Z6739714744	OC(CN(Cc(cc1)ccc1F)S(C(C1)C1c1ccccc1)(=O)=O)=O
OC(=O)CN(CC=1C=CC(F)=CC1)C(=O)C=2N=COC2C=3C=CON3	Z6741336910	OC(CN(Cc(cc1)ccc1F)C(c1c(-c2nocc2)ocn1)=O)=O
OC(=O)CN(CC=1C=CC(F)=C(F)C1)C(=O)C2=CC=3C=CC=NC3N2	Z6781241109	OC(CN(Cc(cc1)cc(F)c1F)C(c([nH]1)cc2c1nccc2)=O)=O
OC(=O)CN(CC=1C=CC(Cl)=CC1)C(=O)C2=CN=C3C=CC=NN23	Z6739472334	OC(CN(Cc(cc1)ccc1Cl)C(c1cnc2n1nccc2)=O)=O
OC(=O)CN(CC=1C=CC(=CC1)C(F)(F)F)C(=O)C=2N=CC=C3NN=NC23	Z6739873126	OC(CN(Cc1ccc(C(F)(F)F)cc1)C(c1nccc2c1nn[nH]2)=O)=O
OC(=O)CN(C(=O)C=1C=C(Cl)C=2NN=CC2C1)C=3C=CC=CC3	Z6781237717	OC(CN(C(c1cc(Cl)c2[nH]ncc2c1)=O)c1ccccc1)=O
OC(=O)CN(C(=O)C1=CN(C=N1)C2=NC(=NS2)C3CC3)C=4C=CC=CC4	Z6781265705	OC(CN(C(c(nc1)cn1-c1nc(C2CC2)ns1)=O)c1ccccc1)=O
OC(=O)CCS(=O)(=O)C=1C=CC=C(C1)C=2C=CC(CN3C=NC=N3)=CC2	Z6781225766	OC(CCS(c1cc(-c2ccc(Cn3ncnc3)cc2)ccc1)(=O)=O)=O
OC(=O)CCS(=O)(=O)C=1C=CC(=CC1)C=2C=NC=3NC=CC3C2	Z5865374707	OC(CCS(c(cc1)ccc1-c1cnc2[nH]ccc2c1)(=O)=O)=O
OC(=O)CCNS(=O)(=O)C=1C=CC(=CC1)C=2C=NC=3OC=CC3C2	Z6739946526	OC(CCNS(c(cc1)ccc1-c1cnc2occc2c1)(=O)=O)=O
OC(=O)CCNC(=O)CC1=CN(N=C1C=2C=CC(F)=CC2)C=3C=CC=CC3	Z274596528	OC(CCNC(Cc1cn(-c2ccccc2)nc1-c(cc1)ccc1F)=O)=O
OC(=O)CCNC(=O)C=1C=CC(NCC=2C=CC=C3COCCC23)=CC1	Z2897160421	OC(CCNC(c(cc1)ccc1NCc1c(CCOC2)c2ccc1)=O)=O
OC(=O)CCNC(=O)C=1C=CC(NCC=2C=CC=3CCOC3C2)=CC1	Z3347596309	OC(CCNC(c(cc1)ccc1NCc1cc(OCC2)c2cc1)=O)=O
OC(=O)CCNC(=O)C=1C=CC(=CC1)C=2C=CC=C(C2)N3CCOCC3	Z4381137742	OC(CCNC(c(cc1)ccc1-c1cc(N2CCOCC2)ccc1)=O)=O
OC(=O)CCN1C=C(C=CC1=O)C=2C=CC(OCC=3C=CC=CN3)=CC2	Z6741318441	OC(CCN(C=C(C=C1)c(cc2)ccc2OCc2ncccc2)C1=O)=O
OC(=O)CCN1C=C(C=CC1=O)C2=CC=NN2CCC=3C=CC=CC3	Z6739744961	OC(CCN(C=C(C=C1)c2ccnn2CCc2ccccc2)C1=O)=O
OC(=O)CCN(CC=1C=CC=NC1)C(=O)C2=NNC=3C=CC(F)=CC23	Z6739483905	OC(CCN(Cc1cnccc1)C(c1n[nH]c(cc2)c1cc2F)=O)=O
OC(=O)CCN(CC=1C(F)=CC=CC1F)C(=O)C2=CC=CC3=NC=NN23	Z6739959372	OC(CCN(Cc(c(F)ccc1)c1F)C(c1cccc2ncnn12)=O)=O
OC(=O)CCCS(=O)(=O)C=1C=CC(=CC1)C=2C=CC=3OC(=O)NC3C2	Z6741317082	OC(CCCS(c(cc1)ccc1-c(cc1)cc(N2)c1OC2=O)(=O)=O)=O
OC(=O)CCC=1C=CC=C(NC(=O)CN2N=CC(Cl)=C(Cl)C2=O)C1	Z6739791608	OC(CCc1cccc(NC(CN(C2=O)N=CC(Cl)=C2Cl)=O)c1)=O
OC(=O)CCC=1C=CC=C(NC(=O)CN2C=C(C=CC2=O)C(F)(F)F)C1	Z1814455742	OC(CCc1cccc(NC(CN(C=C(C(F)(F)F)C=C2)C2=O)=O)c1)=O
OC(=O)CCC=1C=CC=C(NC(=O)CCN2N=C3C=CC=CN3C2=O)C1	Z1814449664	OC(CCc1cccc(NC(CCN2N=C(C=CC=C3)N3C2=O)=O)c1)=O
OC(=O)CCC=1C=CC=C(NC(=O)CC=2C=NN3C=CC=CC23)C1	Z6781241881	OC(CCc1cc(NC(Cc2c(cccc3)n3nc2)=O)ccc1)=O
OC(=O)CCC=1C=CC=C(NC(=O)C=2N=COC2C=3C=CON3)C1	Z6781221143	OC(CCc1cccc(NC(c2c(-c3nocc3)ocn2)=O)c1)=O
OC(=O)CCC=1C=CC=C(NC(=O)C=2C=CC=C(C2)N3C=CNC3=O)C1	Z6741341209	OC(CCc1cccc(NC(c2cccc(N(C=CN3)C3=O)c2)=O)c1)=O
OC(=O)CCC=1C=CC=C(NC(=O)C=2C=CC3=NN=C(C(F)F)N3C2)C1	Z1946971380	OC(CCc1cccc(NC(c(cc2)cn3c2nnc3C(F)F)=O)c1)=O
OC(=O)CCC=1C=CC=C(NC(=O)C2CC=3C=CC=C(F)C3O2)C1	Z1814453049	OC(CCc1cccc(NC(C(Cc2ccc3)Oc2c3F)=O)c1)=O
OC(=O)CCC=1C=CC=C(NC(=O)C2=CNC=3C=CC=CC3C2=O)C1	Z1488587558	OC(CCc1cccc(NC(C2=CNc(cccc3)c3C2=O)=O)c1)=O
OC(=O)CCC=1C=CC=C(CNS(=O)(=O)C=2C(F)=CC(F)=CC2F)C1	Z6739497976	OC(CCc1cccc(CNS(c(c(F)cc(F)c2)c2F)(=O)=O)c1)=O
OC(=O)CCC=1C=CC=C(CNC(=O)C2=CC=3CCCCC3NC2=O)C1	Z3801834275	OC(CCc1cccc(CNC(C2=CC(CCCC3)=C3NC2=O)=O)c1)=O
OC(=O)CCC=1C=CC=2CN(CCC2C1)C3=CN=CC4=NC=NN34	Z3346276162	OC(CCc1cc(CCN(C2)c3cncc4ncnn34)c2cc1)=O
OC(=O)CCC=1C=CC(=CC1)S(=O)(=O)NCC2=NC=3C=CC=CC3S2	Z65580341	OC(CCc(cc1)ccc1S(NCc1nc(cccc2)c2s1)(=O)=O)=O
OC(=O)CCC=1C=CC(=CC1)S(=O)(=O)NC=2C=CC=3NC(=O)OC3C2	Z6739774522	OC(CCc(cc1)ccc1S(Nc(cc1)cc(O2)c1NC2=O)(=O)=O)=O
OC(=O)CCC=1C=CC(=CC1)S(=O)(=O)N2CCOC=3C=CC(F)=CC3C2	Z2437467143	OC(CCc(cc1)ccc1S(N1Cc(cc(cc2)F)c2OCC1)(=O)=O)=O
OC(=O)CCC1CN(C(=O)C=2C=CC(=NC2)N3C=CN=C3)C=4C=CC=CC4C1	Z6739851430	OC(CCC(C1)CN(C(c(cc2)cnc2-n2cncc2)=O)c2c1cccc2)=O
OC(=O)CCC1CCCN(C1)C2=NOC(CC=3C=CC(F)=CC3)=N2	Z2989395599	OC(CCC(CCC1)CN1c1noc(Cc(cc2)ccc2F)n1)=O
OC(=O)CCC(NC(=O)CN1N=CC=2N=CC=CC12)C=3C=CC=CC3	Z6739578779	OC(CCC(c1ccccc1)NC(Cn1ncc2c1cccn2)=O)=O
OC(=O)CCC(CC=1C=CC=CC1)NC(=O)[C@@H]2CC=3C=CC=CC3CO2	Z2897163023	OC(CCC(Cc1ccccc1)NC([C@H](C1)OCc2c1cccc2)=O)=O
OC(=O)CCC(=O)NCC1=CN(N=C1C=2C=CN=CC2)C=3C=CC=CC3	Z6739696699	OC(CCC(NCc1cn(-c2ccccc2)nc1-c1ccncc1)=O)=O
OC(=O)CC=1C=CC=CC1NC(=O)C2=CNC(=O)C=3C=CC=NC23	Z6739439782	OC(Cc(cccc1)c1NC(C(c1c2cccn1)=CNC2=O)=O)=O
OC(=O)CC=1C=CC=CC1CNS(=O)(=O)C=2C=CC=3N=CSC3C2	Z1738573370	OC(Cc1c(CNS(c(cc2)cc3c2ncs3)(=O)=O)cccc1)=O
OC(=O)CC=1C=CC=CC1CN2C=C(COC=3C=CC=CC3F)N=N2	Z6739682411	OC(Cc1c(Cn2nnc(COc(cccc3)c3F)c2)cccc1)=O
OC(=O)CC=1C=CC=C(NC(=O)C=2C=NN(CCC(F)(F)F)C2)C1	Z2295585575	OC(Cc1cccc(NC(c2cn(CCC(F)(F)F)nc2)=O)c1)=O
OC(=O)CC=1C=CC=C(NC(=O)C2=NNC=3C=CC=CC3C2=O)C1	Z1455094127	OC(Cc1cccc(NC(C2=NNc(cccc3)c3C2=O)=O)c1)=O
OC(=O)CC=1C=CC=C(NC(=O)C2=CN=C3SC=CN3C2=O)C1	Z1259179725	OC(Cc1cccc(NC(C2=CN=C3SC=CN3C2=O)=O)c1)=O
OC(=O)CC=1C=CC=C(NC(=O)C2=CC=C(NC2=O)C=3C=CC=CN3)C1	Z1455078837	OC(Cc1cccc(NC(C2=CC=C(c3ncccc3)NC2=O)=O)c1)=O
OC(=O)CC=1C=CC=C(CNS(=O)(=O)C=2C=CC=3NC(=O)OC3C2)C1	Z6739518917	OC(Cc1cccc(CNS(c(cc2)cc(O3)c2NC3=O)(=O)=O)c1)=O
OC(=O)CC=1C=CC=C(CNS(=O)(=O)C2=CC=NN2C=3C=CC=CC3)C1	Z6739660669	OC(Cc1cccc(CNS(c2ccnn2-c2ccccc2)(=O)=O)c1)=O
OC(=O)CC=1C=CC=C(CNC=2C=CC(=CC2)S(=O)(=O)C(F)F)C1	Z6739724834	OC(Cc1cccc(CNc(cc2)ccc2S(C(F)F)(=O)=O)c1)=O
OC(=O)CC=1C=CC=C(CNC(=O)NCCC2=NC=3CCCCC3S2)C1	Z3871008839	OC(Cc1cccc(CNC(NCCc2nc(CCCC3)c3s2)=O)c1)=O
OC(=O)CC=1C=CC=C(CNC(=O)CC2=CC=3C=CC=CC3O2)C1	Z6739670398	OC(Cc1cc(CNC(Cc2cc(cccc3)c3o2)=O)ccc1)=O
OC(=O)CC=1C=CC=C(C1)S(=O)(=O)NCCC2=CNC=3C=CC=C(F)C23	Z6739942963	OC(Cc1cccc(S(NCCc2c[nH]c3cccc(F)c23)(=O)=O)c1)=O
OC(=O)CC=1C=CC=C(C1)C(=O)NCC=2C=CC=C(C2)N3CCOCC3	Z2912602585	OC(Cc1cccc(C(NCc2cc(N3CCOCC3)ccc2)=O)c1)=O
OC(=O)CC=1C=CC=C(C1)C(=O)NCC2=CNC=3C=CC(F)=CC23	Z6739508092	OC(Cc1cccc(C(NCc2c[nH]c(cc3)c2cc3F)=O)c1)=O
OC(=O)CC=1C=CC=C(C1)C(=O)NC=2C=CC(=C(F)C2)N3C=NC=N3	Z6739914411	OC(Cc1cccc(C(Nc(cc2)cc(F)c2-n2ncnc2)=O)c1)=O
OC(=O)CC=1C=CC=2CCN(C2C1)S(=O)(=O)C=3C=CC=C4C=COC34	Z6739571867	OC(Cc1cc(N(CC2)S(c3c4occc4ccc3)(=O)=O)c2cc1)=O
OC(=O)CC=1C=CC=2CCCN(CC3=CN(CC=4C=CC=NC4)N=N3)C2C1	Z4213380322	OC(Cc1cc(N(Cc2cn(Cc3cnccc3)nn2)CCC2)c2cc1)=O
OC(=O)CC=1C=CC(NC(=O)C=2C=NC(=NC2)C=3C=CC=CN3)=CC1	Z6781238275	OC(Cc(cc1)ccc1NC(c1cnc(-c2ncccc2)nc1)=O)=O
OC(=O)CC=1C=CC(CNS(=O)(=O)C2=CC=NN2C=3C=CC=CC3)=CC1	Z6741346612	OC(Cc1ccc(CNS(c2ccnn2-c2ccccc2)(=O)=O)cc1)=O
OC(=O)CC=1C=CC(CNC(=O)C=2C=CC=C(C2)C3=NC=NN3)=CC1	Z6739730757	OC(Cc1ccc(CNC(c2cc(-c3ncn[nH]3)ccc2)=O)cc1)=O
OC(=O)CC=1C=CC(CNC(=O)C=2C=CC(=O)N(CC=3C=CC=CC3)N2)=CC1	Z4322591899	OC(Cc1ccc(CNC(C(C=C2)=NN(Cc3ccccc3)C2=O)=O)cc1)=O
OC(=O)CC=1C=CC(CCNC(=O)C=2C=CC=C3CCOCC23)=CC1	Z4574448369	OC(Cc1ccc(CCNC(c2c(COCC3)c3ccc2)=O)cc1)=O
OC(=O)CC=1C=CC(CCNC(=O)C2COC=3C=CC=CC23)=CC1	Z4574453584	OC(Cc1ccc(CCNC(C2c(cccc3)c3OC2)=O)cc1)=O
OC(=O)CC=1C=CC(=CC1)S(=O)(=O)NCCC2=CC=3C=CC=CC3O2	Z6739653972	OC(Cc(cc1)ccc1S(NCCc1cc(cccc2)c2o1)(=O)=O)=O
OC(=O)CC=1C=CC(=CC1)S(=O)(=O)NCC2CCC=3C=C(F)C=CC23	Z3890777924	OC(Cc(cc1)ccc1S(NCC(CC1)c(cc2)c1cc2F)(=O)=O)=O
OC(=O)CC=1C=CC(=CC1)S(=O)(=O)NCC2(CCC2)C=3C=CC=CC3F	Z2476023863	OC(Cc(cc1)ccc1S(NCC1(CCC1)c(cccc1)c1F)(=O)=O)=O
OC(=O)CC=1C=CC(=CC1)S(=O)(=O)N2CCOCC2C=3C=CC=CC3F	Z4571754219	OC(Cc(cc1)ccc1S(N(CCOC1)C1c(cccc1)c1F)(=O)=O)=O
OC(=O)CC=1C=CC(=CC1)S(=O)(=O)N2CCCC=3C=CC=CC3CC2	Z2476547694	OC(Cc(cc1)ccc1S(N(CCC1)CCc2c1cccc2)(=O)=O)=O
OC(=O)CC=1C=CC(=CC1)C2=CN(CC=3C=CC=C4COCCC34)N=N2	Z4378839981	OC(Cc(cc1)ccc1-c1cn(Cc2c(CCOC3)c3ccc2)nn1)=O
OC(=O)CC=1C=CC(=CC1)C2=CN(CC3COC=4C=CC=CC4O3)N=N2	Z6781224481	OC(Cc(cc1)ccc1-c1cn(CC2Oc(cccc3)c3OC2)nn1)=O
OC(=O)CC=1C=CC(=CC1)C2=CN(CC3=COC(=N3)C4CC4)N=N2	Z4378829809	OC(Cc(cc1)ccc1-c1cn(Cc2coc(C3CC3)n2)nn1)=O
OC(=O)CC=1C=CC(=CC1)C(=O)N2CCN(CC2)C=3C=C(Cl)C=CC3O	Z3815840254	OC(Cc(cc1)ccc1C(N(CC1)CCN1c(cc(cc1)Cl)c1O)=O)=O
OC(=O)CC=1C=CC(=CC1)C(=O)N2CCC(COCC=3C=CC=CC3)C2	Z2755308113	OC(Cc(cc1)ccc1C(N1CC(COCc2ccccc2)CC1)=O)=O
OC(=O)CC=1C=CC(=C(Cl)C1)C=2C=CC3=C(CCS3(=O)=O)C2	Z6739910230	OC(Cc(cc1)cc(Cl)c1-c(cc1)cc(CC2)c1S2(=O)=O)=O
OC(=O)CC=1C=C(C=C(N1)C(F)(F)F)C=2C=NN3CCCCC23	Z4981737309	OC(Cc1cc(-c2c(CCCC3)n3nc2)cc(C(F)(F)F)n1)=O
OC(=O)CC=1C=C(C=C(N1)C(F)(F)F)C=2C=CC=3OCCNC(=O)C3C2	Z6739538205	OC(Cc1cc(-c(cc2)cc3c2OCCNC3=O)cc(C(F)(F)F)n1)=O
OC(=O)CC=1C=C(C=C(N1)C(F)(F)F)C=2C=CC=3C=NNC(=O)C3C2	Z6739837860	OC(Cc1cc(-c(cc2)cc3c2C=NNC3=O)cc(C(F)(F)F)n1)=O
OC(=O)CC1CN(CC=2C=CC=CC12)C(=O)COC=3C=CC(F)=C(F)C3	Z3863537663	OC(CC(CN(C1)C(COc(cc2)cc(F)c2F)=O)c2c1cccc2)=O
OC(=O)CC1CN(C1)S(=O)(=O)C2=CSC=3C=CC(Cl)=CC23	Z3569279578	OC(CC(C1)CN1S(c1csc(cc2)c1cc2Cl)(=O)=O)=O
OC(=O)CC1CCN(CCC1(F)F)C=2C=NN(CC=3C=CC=CC3)C(=O)C2	Z3634656598	OC(CC(CCN(CC1)C(C=NN2Cc3ccccc3)=CC2=O)C1(F)F)=O
OC(=O)CC1CCC2(CN(C2)C=3N=CC=C(OC=4C=CC=CC4)N3)CO1	Z4959778253	OC(CC1OCC(C2)(CN2c2nc(Oc3ccccc3)ccn2)CC1)=O
OC(=O)CC1CC=2C=CC=CC2N1C(=O)C=3C=CC=4N=CC=CC4N3	Z6781302314	OC(CC(C1)N(C(c2nc3cccnc3cc2)=O)c2c1cccc2)=O
OC(=O)CC1CC(F)(F)CN1C=2C=C(OCC=3C=CC=CC3)N=CN2	Z4629712138	OC(CC(CC(C1)(F)F)N1c1ncnc(OCc2ccccc2)c1)=O
OC(=O)CC1=NN=C(CNC=2N=CN=C3SC=4CCCCC4C23)N1	Z6739492702	OC(Cc1nnc(CNc2c(c(CCCC3)c3s3)c3ncn2)[nH]1)=O
OC(=O)CC1=NN=C(CNC(=O)C=2C=NC=C(C2)C=3C=CC=C(F)C3)N1	Z6739847731	OC(Cc1nnc(CNC(c2cc(-c3cccc(F)c3)cnc2)=O)[nH]1)=O
OC(=O)CC1=NN=C(CNC(=O)C=2C=CC(F)=C3C=CSC23)N1	Z6739496170	OC(Cc1nnc(CNC(c(cc2)c3sccc3c2F)=O)[nH]1)=O
OC(=O)CC1=NN=C(CNC(=O)C=2C=CC(Cl)=C3OC=CC23)N1	Z6739983724	OC(Cc1nnc(CNC(c(cc2)c(cco3)c3c2Cl)=O)[nH]1)=O
OC(=O)CC1=NN=C(CNC(=O)C2=C(OC=3C=CC=CC23)C(F)(F)F)N1	Z6781261510	OC(Cc1nnc(CNC(c2c(C(F)(F)F)oc3c2cccc3)=O)[nH]1)=O
OC(=O)CC1=NC(CNC(=O)[C@@H]2C[C@H]2C=3C=CC(Cl)=CC3Cl)=NO1 |&1:11,13,r|	Z6739654492	OC(Cc1nc(CNC([C@H](C2)[C@@H]2c(ccc(Cl)c2)c2Cl)=O)no1)=O
OC(=O)CC1=CSC(CNC(=O)CCN2C=NC=3SC=CC3C2=O)=N1	Z6741348663	OC(Cc1csc(CNC(CCN(C=Nc2c3ccs2)C3=O)=O)n1)=O
OC(=O)CC1(CCCCC1)NC(=O)C2=CNC(=O)C=3C=CC=CC23	Z2607679365	OC(CC1(CCCCC1)NC(C(c1c2cccc1)=CNC2=O)=O)=O
OC(=O)CC1(CCC1)NC=2C=NN(CC=3C=CC=CC3)C(=O)C2Cl.OC(=O)C(F)(F)F	Z8172991352	OC(CC1(CCC1)NC(C=NN(Cc1ccccc1)C1=O)=C1Cl)=O
OC(=O)CC(NS(=O)(=O)C1=CNC=2C=C(Cl)C=CC12)C=3C=CN=CC3	Z6739486626	OC(CC(c1ccncc1)NS(c1c[nH]c2c1ccc(Cl)c2)(=O)=O)=O
OC(=O)CC(NC(=O)CN1C=C(N=N1)C=2C=CC=CC2)C=3C=CC(F)=CC3	Z1603203209	OC(CC(c(cc1)ccc1F)NC(Cn1nnc(-c2ccccc2)c1)=O)=O
OC(=O)CC(NC(=O)C=1N=NNC1C=2C=CC=CC2)C=3C=CC=CN3	Z4322489814	OC(CC(c1ncccc1)NC(c1c(-c2ccccc2)[nH]nn1)=O)=O
OC(=O)CC(NC(=O)C=1C=NC=2C=CC=NC2C1)C=3C=CC(F)=CC3F	Z6739851193	OC(CC(c(ccc(F)c1)c1F)NC(c1cc2ncccc2nc1)=O)=O
OC(=O)CC(NC(=O)C1=NN(C=CC1=O)C=2C=CC=CC2F)C3CCCC3	Z6781274805	OC(CC(C1CCCC1)NC(C(C(C=C1)=O)=NN1c(cccc1)c1F)=O)=O
OC(=O)CC(NC(=O)C1=CN=C(S1)C2CCOC2)C=3C=CC=C(F)C3	Z3253840240	OC(CC(c1cc(F)ccc1)NC(c1cnc(C2COCC2)s1)=O)=O
OC(=O)CC(F)(F)CNC(=O)CC=1C=C(ON1)C=2C=CC=CC2	Z4173955032	OC(CC(CNC(Cc1noc(-c2ccccc2)c1)=O)(F)F)=O
OC(=O)C=1SC=2C=CSC2C1CNC(=O)[C@@H]3CCC[C@@H]3C=4N=CNN4 |&1:15,19,r|	Z6739658206	OC(c1c(CNC([C@H](CCC2)[C@H]2c2n[nH]cn2)=O)c(scc2)c2s1)=O
OC(=O)C=1OC=2C=CC=CC2C1CNC(=O)C3CCC=4C=NNC34	Z6741338770	OC(c1c(CNC(C(CC2)c3c2cn[nH]3)=O)c(cccc2)c2o1)=O
OC(=O)C=1OC=2C=CC=CC2C1CN3C=C(COC4CCOCC4)N=N3	Z4378903023	OC(c1c(Cn2nnc(COC3CCOCC3)c2)c(cccc2)c2o1)=O
OC(=O)C=1OC=2C=CC=CC2C1CN3C=C(CC4(O)CCSC4)N=N3	Z6739716316	OC1(Cc2cn(Cc3c(C(O)=O)oc4c3cccc4)nn2)CSCC1
OC(=O)C=1OC(=NC1C(F)(F)F)C=2C=CC=3OCCNC(=O)C3C2	Z6739911977	OC(c1c(C(F)(F)F)nc(-c(cc2)cc3c2OCCNC3=O)o1)=O
OC(=O)C=1OC(=NC1C(F)(F)F)C=2C=CC3=C(CCS3(=O)=O)C2	Z3769073502	OC(c1c(C(F)(F)F)nc(-c(cc2)cc(CC3)c2S3(=O)=O)o1)=O
OC(=O)C=1NC=NC1CNC(=O)C2=CC=3C=CC=C(OC(F)F)C3O2	Z6739725296	OC(c1c(CNC(c2cc3cccc(OC(F)F)c3o2)=O)nc[nH]1)=O
OC(=O)C=1N=COC1C2CCCCN2C(=O)CC3=CNC=4C=CC=NC34	Z6741340625	OC(c1c(C(CCCC2)N2C(Cc2c[nH]c3cccnc23)=O)ocn1)=O
OC(=O)C=1N=CC=CC1NC(=O)CN2C=NC=3SC=CC3C2=O	Z1692565765	OC(c(nccc1)c1NC(CN(C=Nc1c2ccs1)C2=O)=O)=O
OC(=O)C=1N=CC=CC1NC(=O)CCN2N=CC(=O)C=3C=CC=CC23	Z6739814149	OC(c(nccc1)c1NC(CCN(c1c2cccc1)N=CC2=O)=O)=O
OC(=O)C=1N=CC=CC1NC(=O)C=2C=CC3=NN=C(C(F)F)N3C2	Z6739701672	OC(c(nccc1)c1NC(c(cc1)cn2c1nnc2C(F)F)=O)=O
OC(=O)C=1N=CC=CC1NC(=O)C2=CC=CN(CC=3C=CC=CC3)C2=O	Z6739473385	OC(c(nccc1)c1NC(C1=CC=CN(Cc2ccccc2)C1=O)=O)=O
OC(=O)C=1N=CC=C2CN(CCC12)S(=O)(=O)C=3C=CC=C4SC=CC34	Z6781220411	OC(c1nccc(C2)c1CCN2S(c1c(ccs2)c2ccc1)(=O)=O)=O
OC(=O)C=1N=CC=C2C(NC(=O)[C@@H]3OCCO[C@@H]3C(F)(F)F)=CC=CC12 |&1:12,17,r|	Z3630208932	OC(c1c(cccc2NC([C@@H]3OCCO[C@@H]3C(F)(F)F)=O)c2ccn1)=O
OC(=O)C=1N=CC=C2C(NC(=O)C=3C=CN4C=NN=C4C3)=CC=CC12	Z6739686342	OC(c(c1ccc2)nccc1c2NC(c1cc2nncn2cc1)=O)=O
OC(=O)C=1N=CC=C2C(NC(=O)C=3C=CC(=CN3)N4C=NC=N4)=CC=CC12	Z6739908152	OC(c(c1ccc2)nccc1c2NC(c(cc1)ncc1-n1ncnc1)=O)=O
OC(=O)C=1N=CC=C2C(NC(=O)C3=CN(CC(F)(F)F)N=N3)=CC=CC12.OC(=O)C(F)(F)F	Z8200917701	OC(c1c(cccc2NC(c3cn(CC(F)(F)F)nn3)=O)c2ccn1)=O
OC(=O)C=1N=CC=C(NC(=O)[C@@H]2C[C@H]2C=3C=CN=C4C=CC=CC34)N1 |&1:11,13,r|	Z6739475712	OC(c1nc(NC([C@H](C2)[C@@H]2c2ccnc3ccccc23)=O)ccn1)=O
OC(=O)C=1N=C2C(=CC=CN2N1)C=3C=CC=C(CN4CCCS4(=O)=O)C3	Z6739597061	OC(c1nn(cccc2-c3cccc(CN(CCC4)S4(=O)=O)c3)c2n1)=O
OC(=O)C=1C=NN2CCN(CC12)S(=O)(=O)C=3C=CC=CC3C4=CC=NO4	Z6739744757	OC(c1c(CN(CC2)S(c(cccc3)c3-c3ccno3)(=O)=O)n2nc1)=O
OC(=O)C=1C=NN2CCN(CC12)C=3N=CC=C(OCC=4C=CC=CC4)N3	Z6739707458	OC(c1c(CN(CC2)c3nc(OCc4ccccc4)ccn3)n2nc1)=O
OC(=O)C=1C=NN2CCN(CC12)C3=NN=C(S3)C=4C=CC=CC4	Z6739805931	OC(c1c(CN(CC2)c3nnc(-c4ccccc4)s3)n2nc1)=O
OC(=O)C=1C=NN2CCN(CC12)C(=O)C3=CC=4SC=CC4N3CC5CC5	Z4590791732	OC(c1c(CN(CC2)C(c3cc(scc4)c4n3CC3CC3)=O)n2nc1)=O
OC(=O)C=1C=NN(N1)C=2C=CC=C(C2)C=3C=CN(N3)C4CCCC4	Z6739520022	OC(c1nn(-c2cc(-c3nn(C4CCCC4)cc3)ccc2)nc1)=O
OC(=O)C=1C=NN(N1)C2CCN(CC2)C=3N=CN=C4SC=CC34	Z4996584787	OC(c1nn(C(CC2)CCN2c2c(ccs3)c3ncn2)nc1)=O
OC(=O)C=1C=NN(N1)C2CCN(CC2)C=3C=CN=C(CC=4C=CC=CC4)N3	Z4996584886	OC(c1nn(C(CC2)CCN2c2nc(Cc3ccccc3)ncc2)nc1)=O
OC(=O)C=1C=NN(CC(=O)NCCC2=CNC=3C=C(F)C=C(F)C23)C1	Z6741346770	OC(c1cn(CC(NCCc2c[nH]c3cc(F)cc(F)c23)=O)nc1)=O
OC(=O)C=1C=NN(CC(=O)NCC(CC=2C=CC=CC2)C(F)(F)F)C1	Z2912906396	OC(c1cn(CC(NCC(Cc2ccccc2)C(F)(F)F)=O)nc1)=O
OC(=O)C=1C=NC=C2C=C(C=CC12)C(=O)NCC3=NNC=C3C4CC4	Z6739592227	OC(c1cncc2cc(C(NCc3n[nH]cc3C3CC3)=O)ccc12)=O
OC(=O)C=1C=NC=C(CN2C=C(COC=3C=CC=CC3Cl)N=N2)C1	Z6739905004	OC(c1cc(Cn2nnc(COc(cccc3)c3Cl)c2)cnc1)=O
OC(=O)C=1C=NC=C(C1)C(=O)N[C@@H]2[C@H]([C@H]3C[C@@H]2C=C3)C=4C=CC=CC4 |&1:12,13,14,16,r|	Z6781250613	OC(c1cncc(C(N[C@@H]([C@H]2C=C[C@@H]3C2)[C@H]3c2ccccc2)=O)c1)=O
OC(=O)C=1C=NC=C(C1)C(=O)NC=2C=CC=C(OCCN3C=CC=N3)C2	Z6739938033	OC(c1cncc(C(Nc2cc(OCCn3nccc3)ccc2)=O)c1)=O
OC(=O)C=1C=NC=C(C1)C(=O)NC(CC=2C=CC=CC2)CC=3C=CC=NC3	Z6781268186	OC(c1cncc(C(NC(Cc2ccccc2)Cc2cnccc2)=O)c1)=O
OC(=O)C=1C=NC2=NC(CNC(=O)CN3C=CC=4C=C(F)C=CC34)=NN2C1	Z6739527463	OC(c1cn2nc(CNC(Cn(cc3)c(cc4)c3cc4F)=O)nc2nc1)=O
OC(=O)C=1C=NC2=NC(CNC(=O)CC=3C=CC=4SC=CC4C3)=NN2C1	Z6739918479	OC(c1cn2nc(CNC(Cc(cc3)cc4c3scc4)=O)nc2nc1)=O
OC(=O)C=1C=NC2=C(C=NN2C1)C(=O)NC3(CC=4C=CC=C(F)C4)CCC3	Z6739882357	OC(c1cn2ncc(C(NC3(Cc4cccc(F)c4)CCC3)=O)c2nc1)=O
OC(=O)C=1C=NC(N[C@@H]2CCC=3C=CC(OC(F)F)=CC23)=CN1	Z4209205774	OC(c(nc1)cnc1N[C@H](CC1)c2c1ccc(OC(F)F)c2)=O
OC(=O)C=1C=NC(NCCC(=O)NC=2C=C(Cl)C=C(Cl)C2)=CN1	Z6739555246	OC(c(nc1)cnc1NCCC(Nc1cc(Cl)cc(Cl)c1)=O)=O
OC(=O)C=1C=NC(NCC2=NOC(COC=3C=CC(Cl)=CC3)=N2)=CN1	Z6739776523	OC(c(nc1)cnc1NCc1noc(COc(cc2)ccc2Cl)n1)=O
OC(=O)C=1C=NC(NC(C(=O)NC=2C=CC=CC2)C=3C=CC=CC3)=CN1	Z6739570139	OC(c1ncc(NC(C(Nc2ccccc2)=O)c2ccccc2)nc1)=O
OC(=O)C=1C=NC(NC(=O)C=2C=NN=C3C=CC=CC23)=C(C1)C(F)(F)F	Z6739757545	OC(c1cc(C(F)(F)F)c(NC(c2cnnc3ccccc23)=O)nc1)=O
OC(=O)C=1C=NC(NC(=O)C=2C=NC=C(N2)N3C=CN=C3)=C(C1)C(F)(F)F	Z6739914404	OC(c1cc(C(F)(F)F)c(NC(c2nc(-n3cncc3)cnc2)=O)nc1)=O
OC(=O)C=1C=NC(NC(=O)C=2C=CN3N=CN=C3C2)=C(C1)C(F)(F)F	Z6741332763	OC(c1cc(C(F)(F)F)c(NC(c2cc3ncnn3cc2)=O)nc1)=O
OC(=O)C=1C=NC(N2CCS(=O)(=O)C=3C=CC=CC3C2)=C(Cl)C1	Z6739516326	OC(c1cc(Cl)c(N(CC2)Cc(cccc3)c3S2(=O)=O)nc1)=O
OC(=O)C=1C=NC(N2CCC[C@H]2C3=NN=C4COCCN34)=C(Cl)C1	Z5020188385	OC(c1cc(Cl)c(N(CCC2)[C@@H]2c2nnc3n2CCOC3)nc1)=O
OC(=O)C=1C=NC(N2CCC(C2)NC=3C=CC=C(C#N)C3)=C(Cl)C1.OC(=O)C(F)(F)F	Z8274975002	N#Cc1cccc(NC(CC2)CN2c(ncc(C(O)=O)c2)c2Cl)c1
OC(=O)C=1C=NC(N2CCC(C2)N3C=NC=4C=CC=CC4C3=O)=C(Cl)C1	Z6739554588	OC(c1cc(Cl)c(N(CC2)CC2N(C=Nc2c3cccc2)C3=O)nc1)=O
OC(=O)C=1C=NC(CNC(=O)C=2N=CC=C3OC=CC23)=NC1C(F)F	Z6739820841	OC(c1cnc(CNC(c2nccc3c2cco3)=O)nc1C(F)F)=O
OC(=O)C=1C=NC(CNC(=O)C=2C=CC=3C=CC=C(F)C3N2)=NC1C(F)F	Z6781244988	OC(c1c(C(F)F)nc(CNC(c2ccc(cccc3F)c3n2)=O)nc1)=O
OC(=O)C=1C=NC(=NC1)N2CCN(CC2)C(=O)CC3=CC=4C=CC=CC4O3	Z4577262090	OC(c1cnc(N(CC2)CCN2C(Cc2cc(cccc3)c3o2)=O)nc1)=O
OC(=O)C=1C=NC(=NC1)C2CCCN2C=3C=CN=C(CC=4C=CC=CC4)N3	Z3346225270	OC(c1cnc(C(CCC2)N2c2nc(Cc3ccccc3)ncc2)nc1)=O
OC(=O)C=1C=NC(=CN1)N2CCN(CC2)C=3N=NC=C4C=CC=CC34	Z6739863909	OC(c1ncc(N(CC2)CCN2c2nncc3ccccc23)nc1)=O
OC(=O)C=1C=NC(=CN1)N2CCN(CC2)C(=O)C3=CC=4OC=CC4S3	Z2358641160	OC(c(nc1)cnc1N(CC1)CCN1C(c1cc(occ2)c2s1)=O)=O
OC(=O)C=1C=NC(=CN1)N2CCCN(CC2)C=3C=CC(C#N)=CC3F	Z4452536854	N#Cc(cc1)cc(F)c1N(CCC1)CCN1c1ncc(C(O)=O)nc1
OC(=O)C=1C=NC(=CN1)N2CCCC(C2)C3=NNC(=N3)C4CCCCC4	Z5182509279	OC(c1ncc(N(CCC2)CC2c2n[nH]c(C3CCCCC3)n2)nc1)=O
OC(=O)C=1C=NC(=CN1)N2CCC(F)(C2)C=3C=C(F)C=C(F)C3	Z2358676374	OC(c(nc1)cnc1N(CC1)CC1(c1cc(F)cc(F)c1)F)=O
OC(=O)C=1C=NC(=CN1)N2CCC(C2)OC=3C=CC(=CN3)C(F)(F)F	Z2358655763	OC(c(nc1)cnc1N(CC1)CC1Oc1ncc(C(F)(F)F)cc1)=O
OC(=O)C=1C=NC(=CN1)N(CC2=NC=3C=CC=CC3S2)C4CC4	Z2989405591	OC(c(nc1)cnc1N(Cc1nc(cccc2)c2s1)C1CC1)=O
OC(=O)C=1C=NC(=CN1)C(=O)N[C@@H]2C[C@H]2C=3C=CC=C(Cl)C3Cl |&1:12,14,r|	Z6739744334	OC(c(nc1)cnc1C(N[C@H](C1)[C@@H]1c1cccc(Cl)c1Cl)=O)=O
OC(=O)C=1C=NC(=CN1)C(=O)NCCNC=2C=CC(=NN2)C=3C=CC=CC3	Z6739438670	OC(c1ncc(C(NCCNc(cc2)nnc2-c2ccccc2)=O)nc1)=O
OC(=O)C=1C=NC(=CN1)C(=O)NCCCOC=2C=CC=C3C=CC=NC23	Z6739856210	OC(c1ncc(C(NCCCOc2cccc3cccnc23)=O)nc1)=O
OC(=O)C=1C=NC(=CN1)C(=O)NCCC2=NC(=NO2)C=3C=CC=C(Cl)C3	Z1991672054	OC(c(nc1)cnc1C(NCCc1nc(-c2cccc(Cl)c2)no1)=O)=O
OC(=O)C=1C=NC(=CN1)C(=O)NCC=2C=CC=C(OCC=3C=CC=CN3)C2	Z6781250467	OC(c1ncc(C(NCc2cc(OCc3ncccc3)ccc2)=O)nc1)=O
OC(=O)C=1C=NC(=CN1)C(=O)NCC2CCN(C2)C=3C=CC=CC3Cl	Z2596757703	OC(c(nc1)cnc1C(NCC(CC1)CN1c(cccc1)c1Cl)=O)=O
OC(=O)C=1C=NC(=CN1)C(=O)NC=2C=CC=C(OCC3=CSC=N3)C2	Z6739743178	OC(c(nc1)cnc1C(Nc1cccc(OCc2cscn2)c1)=O)=O
OC(=O)C=1C=NC(=CN1)C(=O)NC=2C=CC=C(N2)C=3C=CC=4OCCC4C3	Z6739944845	OC(c1ncc(C(Nc2nc(-c(cc3)cc4c3OCC4)ccc2)=O)nc1)=O
OC(=O)C=1C=NC(=CN1)C(=O)NC=2C=CC=C(C2)C3=NC(=NN3)C4CC4	Z1991669381	OC(c1ncc(C(Nc2cc(-c3nc(C4CC4)n[nH]3)ccc2)=O)nc1)=O
OC(=O)C=1C=NC(=CN1)C(=O)NC=2C=CC(OC=3C=CC(F)=CC3F)=NC2	Z1991714636	OC(c(nc1)cnc1C(Nc(cc1)cnc1Oc(ccc(F)c1)c1F)=O)=O
OC(=O)C=1C=NC(=CN1)C(=O)NC=2C=CC(=CC2)C3=NC=CS3	Z1991661914	OC(c(nc1)cnc1C(Nc(cc1)ccc1-c1nccs1)=O)=O
OC(=O)C=1C=NC(=CN1)C(=O)NC=2C=C(ON2)C=3C=CC=C(F)C3	Z6739736847	OC(c(nc1)cnc1C(Nc1noc(-c2cccc(F)c2)c1)=O)=O
OC(=O)C=1C=NC(=CN1)C(=O)NC2CCCC2C=3C=CC(Cl)=CC3	Z1991714664	OC(c(nc1)cnc1C(NC(CCC1)C1c(cc1)ccc1Cl)=O)=O
OC(=O)C=1C=NC(=CN1)C(=O)NC2CC2CC=3C=CC(=CC3)C(F)(F)F	Z2442918681	OC(c(nc1)cnc1C(NC1C(Cc2ccc(C(F)(F)F)cc2)C1)=O)=O
OC(=O)C=1C=NC(=CN1)C(=O)NC2=NC(=NS2)C=3C=CC(F)=CC3	Z6739797018	OC(c(nc1)cnc1C(Nc1nc(-c(cc2)ccc2F)ns1)=O)=O
OC(=O)C=1C=NC(=CN1)C(=O)NC(C=2C=CC=C(F)C2)C=3C=CC=CN3	Z6739734362	OC(c(nc1)cnc1C(NC(c1cccc(F)c1)c1ncccc1)=O)=O
OC(=O)C=1C=NC(=CN1)C(=O)NC(C2=NC=CS2)C=3C=CC=CC3	Z6781230067	OC(c(nc1)cnc1C(NC(c1nccs1)c1ccccc1)=O)=O
OC(=O)C=1C=NC(=CN1)C(=O)N2CCC(CC2)C3=NC(=NN3)C=4C=CC=CC4	Z1991669400	OC(c1ncc(C(N(CC2)CCC2c2nc(-c3ccccc3)n[nH]2)=O)nc1)=O
OC(=O)C=1C=NC(=CN1)C(=O)N2CCC(CC2)C3=CNC=4N=CC=CC34	Z2442310546	OC(c1ncc(C(N(CC2)CCC2c2c[nH]c3c2cccn3)=O)nc1)=O
OC(=O)C=1C=CN=C(NCCNC=2C=CC(=NN2)C=3C=CC=CC3)N1	Z6739799696	OC(c1nc(NCCNc(cc2)nnc2-c2ccccc2)ncc1)=O
OC(=O)C=1C=CN=C(NCCC=2N=CC(=CC2Cl)C(F)(F)F)N1	Z6739937531	OC(c1ccnc(NCCc(ncc(C(F)(F)F)c2)c2Cl)n1)=O
OC(=O)C=1C=CN=C(NCC=2C=CN(N2)C=3C=CC=C(Cl)C3)N1	Z6781248631	OC(c1ccnc(NCc(cc2)nn2-c2cccc(Cl)c2)n1)=O
OC(=O)C=1C=CN=C(NCC=2C=CC=C(C2)C3=NC(CC(F)(F)F)=NO3)N1	Z6739914524	OC(c1ccnc(NCc2cccc(-c3nc(CC(F)(F)F)no3)c2)n1)=O
OC(=O)C=1C=CN=C(NCC=2C=C(COC=3C=CC=CC3F)ON2)N1	Z6739874893	OC(c1ccnc(NCc2noc(COc(cccc3)c3F)c2)n1)=O
OC(=O)C=1C=CN=C(NC2CCCN(C2)C=3C=CC(OC(F)F)=CC3)N1	Z6781248901	OC(c1ccnc(NC(CCC2)CN2c(cc2)ccc2OC(F)F)n1)=O
OC(=O)C=1C=CN=C(N1)N2CCN3C(CCC=4C=CC=CC4)=NN=C3C2	Z5014012965	OC(c1nc(N2Cc3nnc(CCc4ccccc4)n3CC2)ncc1)=O
OC(=O)C=1C=CN=C(N1)N2CCN(CC2)C=3N=CN=C4SC=CC34	Z4959715819	OC(c1ccnc(N(CC2)CCN2c2c(ccs3)c3ncn2)n1)=O
OC(=O)C=1C=CN=C(N1)N2CCN(CC2)C=3C=CC(F)=CC3C#N	Z5014008816	N#Cc(cc(cc1)F)c1N(CC1)CCN1c1nc(C(O)=O)ccn1
OC(=O)C=1C=CN=C(N1)N2CCN(CC2)C(=O)C3=CC=4SC=CC4S3	Z5013998046	OC(c1ccnc(N(CC2)CCN2C(c2cc(scc3)c3s2)=O)n1)=O
OC(=O)C=1C=CN=C(N1)N2CCN(CC2)C(=O)C3=CC=4C=CC=CC4N3	Z6739504131	OC(c1nc(N(CC2)CCN2C(c2cc(cccc3)c3[nH]2)=O)ncc1)=O
OC(=O)C=1C=CN=C(N1)N2CCCN(CC2)C=3C=CC(F)=C(F)C3	Z4959750837	OC(c1ccnc(N(CCC2)CCN2c(cc2)cc(F)c2F)n1)=O
OC(=O)C=1C=CN=C(N1)N2CCCC2C3=NC(=NN3)C=4C=CC=CC4	Z6781318760	OC(c1nc(N(CCC2)C2c2nc(-c3ccccc3)n[nH]2)ncc1)=O
OC(=O)C=1C=CN=C(N1)N2CCC(CC2)N3N=CC=4C=CC=CC34	Z4959764853	OC(c1nc(N(CC2)CCC2n2ncc3c2cccc3)ncc1)=O
OC(=O)C=1C=CN=C(N1)N2CCC(CC2)C3=NOC=4C=C(F)C=CC34	Z5014005935	OC(c1ccnc(N(CC2)CCC2c2noc3c2ccc(F)c3)n1)=O
OC(=O)C=1C=CN=C(CNS(=O)(=O)C2=C(Cl)N=C3SC=CN23)C1	Z6739928040	OC(c1cc(CNS(c(n(ccs2)c2n2)c2Cl)(=O)=O)ncc1)=O
OC(=O)C=1C=CN=C(CCNC=2N=C(N=C3C=CC=CC23)C(F)(F)F)N1	Z6739982373	OC(c1ccnc(CCNc2nc(C(F)(F)F)nc3ccccc23)n1)=O
OC(=O)C=1C=CN=C(CCNC2=NN=C(S2)C=3C=CC=CN3)N1	Z6739776238	OC(c1ccnc(CCNc2nnc(-c3ncccc3)s2)n1)=O
OC(=O)C=1C=CN=C(CCNC(=O)C=2C(Cl)=CC=C3C=CC=NC23)N1	Z6739685601	OC(c1ccnc(CCNC(c(c2ncccc2cc2)c2Cl)=O)n1)=O
OC(=O)C=1C=CN=C(C1)S(=O)(=O)NCCC2=COC(=N2)C=3C=CC=CC3	Z6739527388	OC(c1cc(S(NCCc2coc(-c3ccccc3)n2)(=O)=O)ncc1)=O
OC(=O)C=1C=CN=C(C1)S(=O)(=O)NCC=2C=CC=3OC=CC3C2	Z6739813870	OC(c1cc(S(NCc(cc2)cc3c2occ3)(=O)=O)ncc1)=O
OC(=O)C=1C=CN=C(C1)S(=O)(=O)NC=2C=CC=C(C2)C3=NC=CO3	Z6739671462	OC(c1cc(S(Nc2cc(-c3ncco3)ccc2)(=O)=O)ncc1)=O
OC(=O)C=1C=CN=C(C1)S(=O)(=O)NC2C3CC=4C(=CC=CC4Cl)C23	Z6739992448	OC(c1cc(S(NC2C3c4cccc(Cl)c4CC23)(=O)=O)ncc1)=O
OC(=O)C=1C=CN(N1)C=2C=CC(NC(=O)C=3OC=C4COCCC34)=CC2F	Z6739746866	OC(c(cc1)nn1-c(ccc(NC(c1c(CCOC2)c2co1)=O)c1)c1F)=O
OC(=O)C=1C=CN(N1)C=2C=CC(=CC2)C=3C=CC=4COC(=O)C4C3	Z6741334883	OC(c(cc1)nn1-c(cc1)ccc1-c1cc(C(OC2)=O)c2cc1)=O
OC(=O)C=1C=CN(N1)C2CCCN(C2)C=3C=C(N=C(N3)C4CC4)C5CC5	Z3346263488	OC(c1nn(C(CCC2)CN2c2nc(C3CC3)nc(C3CC3)c2)cc1)=O
OC(=O)C=1C=CN(CCNC(=O)CC=2C=CC(Cl)=C3C=CC=NC23)N1	Z6739842743	OC(c1nn(CCNC(Cc(c2ncccc22)ccc2Cl)=O)cc1)=O
OC(=O)C=1C=CN(CCNC(=O)C=2C=CC(OC(F)(F)F)=C(Cl)C2)N1	Z6781316099	OC(c1nn(CCNC(c(cc2)cc(Cl)c2OC(F)(F)F)=O)cc1)=O
OC(=O)C=1C=CN(CCNC(=O)C=2C=C(F)C=C(C2)C=3C=CC=CN3)N1	Z6739800211	OC(c1nn(CCNC(c2cc(F)cc(-c3ncccc3)c2)=O)cc1)=O
OC(=O)C=1C=CN(CCNC(=O)C2=COC=3C=C(F)C=C(F)C23)N1	Z6739512874	OC(c1nn(CCNC(c2coc3cc(F)cc(F)c23)=O)cc1)=O
OC(=O)C=1C=CN(CCNC(=O)C2=CC3=CSC=C3S2)N1	Z6741332471	OC(c1nn(CCNC(c2cc3cscc3s2)=O)cc1)=O
OC(=O)C=1C=CC=NC1NC(=O)C=2C=CN(N2)C=3C=CC(F)=CC3	Z6739807618	OC(c1cccnc1NC(c(cc1)nn1-c(cc1)ccc1F)=O)=O
OC(=O)C=1C=CC=NC1NC(=O)C=2C=CC(=O)N(C2)C=3C=CC=C(F)C3	Z6739881023	OC(c1cccnc1NC(C(C=C1)=CN(c2cccc(F)c2)C1=O)=O)=O
OC(=O)C=1C=CC=NC1NC(=O)C2COC=3C=CC(Cl)=CC3C2	Z6739594662	OC(c1cccnc1NC(C(C1)COc(cc2)c1cc2Cl)=O)=O
OC(=O)C=1C=CC=NC1NC(=O)C2=CN(N=N2)C=3C=CC=CC3Cl	Z6739788015	OC(c1cccnc1NC(c1cn(-c(cccc2)c2Cl)nn1)=O)=O
OC(=O)C=1C=CC=NC1N2C=C(C=N2)C=3C=NC=C(OC(F)F)C3	Z6739836517	OC(c1cccnc1-n1ncc(-c2cc(OC(F)F)cnc2)c1)=O
OC(=O)C=1C=CC=CC1[C@H]2C[C@@H](C2)NC(=O)C=3C=CN=C(CN4C=NN=C4)C3	Z6781301251	OC(c1c([C@H](C2)C[C@@H]2NC(c2cc(Cn3cnnc3)ncc2)=O)cccc1)=O
OC(=O)C=1C=CC=CC1[C@H]2C[C@@H](C2)NC(=O)C3CCCC=4C=NNC34	Z3509893557	OC(c1c([C@H](C2)C[C@@H]2NC(C(CCC2)c3c2cn[nH]3)=O)cccc1)=O
OC(=O)C=1C=CC=CC1CNS(=O)(=O)C2=CNC=3N=CC(Cl)=CC23	Z6739925381	OC(c1c(CNS(c(c2c3)c[nH]c2ncc3Cl)(=O)=O)cccc1)=O
OC(=O)C=1C=CC=CC1CCNS(=O)(=O)C=2C=CC=C(C2)C3CC3	Z3339503542	OC(c1c(CCNS(c2cc(C3CC3)ccc2)(=O)=O)cccc1)=O
OC(=O)C=1C=CC=CC1CCNC(=O)C=2C=CC=3COCCC3C2	Z2922580143	OC(c1c(CCNC(c2cc(CCOC3)c3cc2)=O)cccc1)=O
OC(=O)C=1C=CC=CC1CCNC(=O)C2COC=3C=C(Cl)C=CC3O2	Z6739967060	OC(c1c(CCNC(C2Oc(ccc(Cl)c3)c3OC2)=O)cccc1)=O
OC(=O)C=1C=CC=CC1CCC(=O)NCC(N2C=CC=N2)C(F)(F)F	Z2755484514	OC(c1c(CCC(NCC(C(F)(F)F)n2nccc2)=O)cccc1)=O
OC(=O)C=1C=CC=CC1CCC(=O)NC=2C=CC=3N=CC=CC3N2	Z6739464115	OC(c1c(CCC(Nc2nc3cccnc3cc2)=O)cccc1)=O
OC(=O)C=1C=CC=CC1CC2CCN(CC2)C3=CN=CC4=NC=NN34	Z2466042431	OC(c1c(CC(CC2)CCN2c2cncc3ncnn23)cccc1)=O
OC(=O)C=1C=CC=CC1C2CCN(CC2)C(=O)C3=CC=CN4C(=O)NN=C34	Z2443490143	OC(c1c(C(CC2)CCN2C(C(C2=NN3)=CC=CN2C3=O)=O)cccc1)=O
OC(=O)C=1C=CC=C2OCCN(CC12)S(=O)(=O)CCC=3C=CC=CC3F	Z6739462440	OC(c1cccc(OCC2)c1CN2S(CCc(cccc1)c1F)(=O)=O)=O
OC(=O)C=1C=CC=C2N(CCC21)S(=O)(=O)C3=CN=NN3C=4C=CC=CC4	Z6741332440	OC(c1cccc2c1CCN2S(c1cnnn1-c1ccccc1)(=O)=O)=O
OC(=O)C=1C=CC=C2N(CC=3C=NN(CC(F)(F)F)C3)CCOC12	Z4212495039	OC(c1cccc2c1OCCN2Cc1cn(CC(F)(F)F)nc1)=O
OC(=O)C=1C=CC=C2N(CC3=CN(CC=4C=CC=NC4)N=N3)CCOC12	Z6781309208	OC(c1c2OCCN(Cc3cn(Cc4cnccc4)nn3)c2ccc1)=O
OC(=O)C=1C=CC=C2N(CC3=CC=4C(=O)NC=CC4O3)CCOC12	Z6739640883	OC(c1cccc2c1OCCN2Cc1cc(C(NC=C2)=O)c2o1)=O
OC(=O)C=1C=CC=C2CN(CCC12)C(=O)C3=NNC=4N=CC=CC34	Z6739451025	OC(c1c(CCN(C2)C(c3n[nH]c4c3cccn4)=O)c2ccc1)=O
OC(=O)C=1C=CC=C2CN(CC21)S(=O)(=O)C=3C=CC(Cl)=CC3C#N	Z6739972440	N#Cc(cc(cc1)Cl)c1S(N(C1)Cc2c1cccc2C(O)=O)(=O)=O
OC(=O)C=1C=CC=C2CCN(CC12)S(=O)(=O)CCC=3C=CC(F)=CC3	Z2721384009	OC(c1c(CN(CC2)S(CCc(cc3)ccc3F)(=O)=O)c2ccc1)=O
OC(=O)C=1C=CC=C(OCCNC(=O)C2=CC(=NO2)C3CCCC3)C1	Z6739850465	OC(c1cc(OCCNC(c2cc(C3CCCC3)no2)=O)ccc1)=O
OC(=O)C=1C=CC=C(NCCNS(=O)(=O)C2=CC=CC3=NON=C23)C1	Z6739776095	OC(c1cccc(NCCNS(c2cccc3nonc23)(=O)=O)c1)=O
OC(=O)C=1C=CC=C(NCCNC(=O)CN2N=CC=3C=CC=CC3C2=O)C1	Z6739842507	OC(c1cccc(NCCNC(CN2N=Cc(cccc3)c3C2=O)=O)c1)=O
OC(=O)C=1C=CC=C(NCCNC(=O)C=2C=CC(OC(F)(F)F)=CN2)C1	Z6739905973	OC(c1cccc(NCCNC(c(cc2)ncc2OC(F)(F)F)=O)c1)=O
OC(=O)C=1C=CC=C(N1)C2=CN(CC3=NOC=4CCCCCC34)N=N2	Z6739914133	OC(c1nc(-c2cn(Cc3noc4c3CCCCC4)nn2)ccc1)=O
OC(=O)C=1C=CC=C(N1)C(=O)NCC=2C=NC=3C(F)=CC=CC3C2	Z6781257197	OC(c1cccc(C(NCc2cnc3c(F)cccc3c2)=O)n1)=O
OC(=O)C=1C=CC=C(CNS(=O)(=O)C=2C=CC=3NC(=O)SC3C2)C1	Z6739483093	OC(c1cccc(CNS(c(cc2)cc(S3)c2NC3=O)(=O)=O)c1)=O
OC(=O)C=1C=CC=C(CNS(=O)(=O)C2=CNC=3N=CC=C(Cl)C23)C1	Z1738523294	OC(c1cccc(CNS(c2c[nH]c3nccc(Cl)c23)(=O)=O)c1)=O
OC(=O)C=1C=CC=C(CNC=2C=CC=C(OC=3C=NC=CN3)C2)N1	Z6739976227	OC(c1nc(CNc2cc(Oc3nccnc3)ccc2)ccc1)=O
OC(=O)C=1C=CC=C(CNC=2C=CC=C(CN3N=C4C=CC=CN4C3=O)C2)C1	Z6739510145	OC(c1cccc(CNc2cccc(CN3N=C(C=CC=C4)N4C3=O)c2)c1)=O
OC(=O)C=1C=CC=C(CNC=2C=CC(=CC2)C3=NN=C4CCCCN34)N1	Z2897927654	OC(c1nc(CNc(cc2)ccc2-c2nnc3n2CCCC3)ccc1)=O
OC(=O)C=1C=CC=C(CNC(=O)NCC2=NC(CC=3C=CC=CC3)=NO2)C1	Z6739779089	OC(c1cccc(CNC(NCc2nc(Cc3ccccc3)no2)=O)c1)=O
OC(=O)C=1C=CC=C(CNC(=O)NCC2=CN(N=N2)C=3C=CC=CC3)C1	Z6739828344	OC(c1cccc(CNC(NCc2cn(-c3ccccc3)nn2)=O)c1)=O
OC(=O)C=1C=CC=C(CNC(=O)COCC2=NC=3C=CC=CC3S2)C1	Z1599325089	OC(c1cccc(CNC(COCc2nc(cccc3)c3s2)=O)c1)=O
OC(=O)C=1C=CC=C(CNC(=O)C2CC=3C=C(Cl)C=CC3C(=O)O2)C1	Z6739753747	OC(c1cccc(CNC(C(Cc2c3ccc(Cl)c2)OC3=O)=O)c1)=O
OC(=O)C=1C=CC=C(CNC(=O)C2=CC=C(NC2=O)C=3C=CN=CC3)C1	Z1599327841	OC(c1cccc(CNC(C2=CC=C(c3ccncc3)NC2=O)=O)c1)=O
OC(=O)C=1C=CC=C(CC(=O)NCC2CCCN(C2)C=3C=CC=CC3)C1	Z2912789852	OC(c1cc(CC(NCC(CCC2)CN2c2ccccc2)=O)ccc1)=O
OC(=O)C=1C=CC=C(C1F)S(=O)(=O)N[C@@H]2[C@H](F)CC=3C=CC=CC23 |&1:14,15,r|	Z6739444590	OC(c1cccc(S(N[C@H]([C@@H](C2)F)c3c2cccc3)(=O)=O)c1F)=O
OC(=O)C=1C=CC=C(C1F)S(=O)(=O)NC=2C=CC=CC2OC(F)F	Z6739984374	OC(c1cccc(S(Nc(cccc2)c2OC(F)F)(=O)=O)c1F)=O
OC(=O)C=1C=CC=C(C1F)S(=O)(=O)NC=2C=C3NN=NC3=CC2F	Z6739497687	OC(c1cccc(S(Nc(cc2[nH]nnc2c2)c2F)(=O)=O)c1F)=O
OC(=O)C=1C=CC=C(C1)S(=O)(=O)NCCC=2C=CC=CC2C(F)(F)F	Z805669150	OC(c1cccc(S(NCCc2c(C(F)(F)F)cccc2)(=O)=O)c1)=O
OC(=O)C=1C=CC=C(C1)S(=O)(=O)NCC2=NOC(=N2)C=3C=CC=C(F)C3	Z6739498429	OC(c1cccc(S(NCc2noc(-c3cc(F)ccc3)n2)(=O)=O)c1)=O
OC(=O)C=1C=CC=C(C1)S(=O)(=O)N2CC3CN(CC3C2)C=4C=CC=CC4	Z6739825452	OC(c1cccc(S(N2CC(CN(C3)c4ccccc4)C3C2)(=O)=O)c1)=O
OC(=O)C=1C=CC=C(C1)C=2C=CC=CC2CNC(=O)CC3COCCO3	Z3337668007	OC(c1cc(-c2c(CNC(CC3OCCOC3)=O)cccc2)ccc1)=O
OC(=O)C=1C=CC=C(C1)C2=CN(CC=3C=CC(OCC(F)(F)F)=NN3)N=N2	Z6739915275	OC(c1cccc(-c2cn(Cc(cc3)nnc3OCC(F)(F)F)nn2)c1)=O
OC(=O)C=1C=CC=C(C1)C2(CNC(=O)CC3CC=4C=CC=CC4O3)CC2	Z6739473811	OC(c1cc(C2(CNC(CC(C3)Oc4c3cccc4)=O)CC2)ccc1)=O
OC(=O)C=1C=CC=C(C1)C(=O)NCCCC=2C=CC=3OCCOC3C2	Z2442911075	OC(c1cc(C(NCCCc(cc2)cc3c2OCCO3)=O)ccc1)=O
OC(=O)C=1C=CC=C(C1)C(=O)NCCC=2C=CC=CC2OC(F)F	Z6781220726	OC(c1cccc(C(NCCc(cccc2)c2OC(F)F)=O)c1)=O
OC(=O)C=1C=CC=C(C1)C(=O)NCC=2C=CC=C(OCC(F)F)C2	Z1537403015	OC(c1cccc(C(NCc2cccc(OCC(F)F)c2)=O)c1)=O
OC(=O)C=1C=CC=C(C1)C(=O)NCC=2C=CC=C(C2)C3=NN=CN3	Z6739455826	OC(c1cc(C(NCc2cc(-c3nnc[nH]3)ccc2)=O)ccc1)=O
OC(=O)C=1C=CC=C(C1)C(=O)NCC=2C=CC=3C(=O)C=CNC3C2	Z6781221649	OC(c1cccc(C(NCc(cc2)cc(NC=C3)c2C3=O)=O)c1)=O
OC(=O)C=1C=CC=C(C1)C(=O)NCC=2C=CC(NC(=O)C3CC3)=CC2	Z928189388	OC(c1cc(C(NCc(cc2)ccc2NC(C2CC2)=O)=O)ccc1)=O
OC(=O)C=1C=CC=C(C1)C(=O)NCC=2C=CC(CN3C=CC=N3)=CC2	Z928189146	OC(c1cc(C(NCc2ccc(Cn3nccc3)cc2)=O)ccc1)=O
OC(=O)C=1C=CC=C(C1)C(=O)NCC2=NC(=NO2)C=3C=CC=CN3	Z6739807895	OC(c1cc(C(NCc2nc(-c3ncccc3)no2)=O)ccc1)=O
OC(=O)C=1C=CC=C(C1)C(=O)NC=2C=CC(=CC2F)N3C=CC=CC3=O	Z6781218952	OC(c1cccc(C(Nc(ccc(N(C=CC=C2)C2=O)c2)c2F)=O)c1)=O
OC(=O)C=1C=CC=C(C1)C(=O)N2CCC[C@H]2C3=NN=C4C=CC=CN34	Z6739908839	OC(c1cc(C(N(CCC2)[C@@H]2c2nnc3n2cccc3)=O)ccc1)=O
OC(=O)C=1C=CC=2NN=C(CNC=3C=NC=4CCOCC4C3)C2C1	Z6739546493	OC(c(cc1)cc2c1[nH]nc2CNc1cnc(CCOC2)c2c1)=O
OC(=O)C=1C=CC=2CN(CCC2N1)C=3N=CC=C(OCC=4C=CC=CC4)N3	Z6781231749	OC(c1nc(CCN(C2)c3nc(OCc4ccccc4)ccn3)c2cc1)=O
OC(=O)C=1C=CC=2CN(CCC2N1)C3=NC(=NS3)C4CCCC4	Z4209200590	OC(c1nc(CCN(C2)c3nc(C4CCCC4)ns3)c2cc1)=O
OC(=O)C=1C=CC=2CN(CCC2C1)C=3N=CC=C(N3)C=4C=NC=CN4	Z6739438042	OC(c1cc(CCN(C2)c3nc(-c4nccnc4)ccn3)c2cc1)=O
OC(=O)C=1C=CC=2CN(CCC2C1)C(=O)C=3C=CC=C4OCCCOC34	Z6739940343	OC(c1cc(CCN(C2)C(c3c4OCCCOc4ccc3)=O)c2cc1)=O
OC(=O)C=1C=CC=2CCN(CCC2C1)S(=O)(=O)CC=3C=CC=CC3Cl	Z1827998957	OC(c1cc(CCN(CC2)S(Cc(cccc3)c3Cl)(=O)=O)c2cc1)=O
OC(=O)C=1C=CC=2CCN(CC2C1)S(=O)(=O)C=3C(F)=CC(C#N)=CC3F	Z1739167712	N#Cc(cc1F)cc(F)c1S(N(CC1)Cc2c1ccc(C(O)=O)c2)(=O)=O
OC(=O)C=1C=CC=2CCN(CC2C1)C(=O)C3CCOC=4C(F)=CC=CC34	Z2910715602	OC(c1cc(CN(CC2)C(C3c4cccc(F)c4OCC3)=O)c2cc1)=O
OC(=O)C=1C=CC=2CCN(CC2C1)C(=O)C3=CC(=NN3)C=4C=CC=CN4	Z6741334854	OC(c1cc(CN(CC2)C(c3cc(-c4ncccc4)n[nH]3)=O)c2cc1)=O
OC(=O)C=1C=CC=2CC(CCC2C1)NS(=O)(=O)C=3C=CC=4NN=NC4C3	Z6739437094	OC(c1cc(CCC(C2)NS(c(cc3)cc4c3[nH]nn4)(=O)=O)c2cc1)=O
OC(=O)C=1C=CC=2CC(CC2C1)NC(=O)CC=3C=CC=C4OCCOC34	Z3337669868	OC(c1cc(CC(C2)NC(Cc3c4OCCOc4ccc3)=O)c2cc1)=O
OC(=O)C=1C=CC=2CC(CC2C1)NC(=O)C=3C=NN(C3)C=4C=CC=C(F)C4	Z6739764540	OC(c1cc(CC(C2)NC(c3cn(-c4cccc(F)c4)nc3)=O)c2cc1)=O
OC(=O)C=1C=CC=2CC(CC2C1)NC(=O)C=3C=CC(OCCF)=CC3F	Z4561872243	OC(c1cc(CC(C2)NC(c(ccc(OCCF)c3)c3F)=O)c2cc1)=O
OC(=O)C=1C=CC=2CC(CC2C1)NC(=O)C3=CC(CC4CCC4)=CN3	Z6739935846	OC(c1cc(CC(C2)NC(c3cc(CC4CCC4)c[nH]3)=O)c2cc1)=O
OC(=O)C=1C=CC=2C=C(CCNC(=O)CN3N=CC=4C=CC=NC34)OC2C1	Z6739597950	OC(c1cc(oc(CCNC(Cn2ncc3cccnc23)=O)c2)c2cc1)=O
OC(=O)C=1C=CC=2C(CCC2C1)NC(=O)C3=CC=CC4=NN=CN34	Z6739895430	OC(c1cc(CCC2NC(c3cccc4nncn34)=O)c2cc1)=O
OC(=O)C=1C=CC2=NC(=NN2C1)C=3C=CC=C(C3)S(=O)(=O)NC4CC4	Z6739470316	OC(c1cn2nc(-c3cccc(S(NC4CC4)(=O)=O)c3)nc2cc1)=O
OC(=O)C=1C=CC2=NC(=NN2C1)C=3C=CC=4OCCNC(=O)C4C3	Z6739477829	OC(c1cn2nc(-c(cc3)cc4c3OCCNC4=O)nc2cc1)=O
OC(=O)C=1C=CC(OCCNC(=O)CN2C=CC=3C=CC(F)=CC23)=CC1	Z6739979058	OC(c(cc1)ccc1OCCNC(Cn(cc1)c2c1ccc(F)c2)=O)=O
OC(=O)C=1C=CC(OCCNC(=O)C=2C=CC=C3C=NC=CC23)=CC1	Z4136854608	OC(c(cc1)ccc1OCCNC(c1cccc2cnccc12)=O)=O
OC(=O)C=1C=CC(O)=CC1NS(=O)(=O)C=2C=CC=3N=CC=CC3C2	Z6739498453	OC(c(ccc(O)c1)c1NS(c1cc2cccnc2cc1)(=O)=O)=O
OC(=O)C=1C=CC(O)=C(C1)S(=O)(=O)NCC2=CN=C(O2)C=3C=CC=CC3	Z6739575560	OC(c(cc1)cc(S(NCc2cnc(-c3ccccc3)o2)(=O)=O)c1O)=O
OC(=O)C=1C=CC(O)=C(C1)N2C=C(N=N2)C=3C=CC=4NN=CC4C3	Z6739734831	OC(c(cc1)cc(-n2nnc(-c(cc3)cc4c3[nH]nc4)c2)c1O)=O
OC(=O)C=1C=CC(O)=C(C1)N2C=C(N=N2)C3CC4(C3)CC(F)(F)C4	Z4312667087	OC(c(cc1)cc(-n2nnc(C(C3)CC3(C3)CC3(F)F)c2)c1O)=O
OC(=O)C=1C=CC(O)=C(C1)N2C=C(COC=3C=CC=C(Cl)C3)N=N2	Z6739565049	OC(c(cc1)cc(-n2nnc(COc3cccc(Cl)c3)c2)c1O)=O
OC(=O)C=1C=CC(NCCNC=2N=CC=C(N2)C(F)(F)F)=NC1	Z6739975599	OC(c(cc1)cnc1NCCNc1nccc(C(F)(F)F)n1)=O
OC(=O)C=1C=CC(NCCNC(=O)C=2C=CC(Cl)=C(Cl)C2)=NC1	Z6739796539	OC(c(cc1)cnc1NCCNC(c(cc1)cc(Cl)c1Cl)=O)=O
OC(=O)C=1C=CC(NCC2CN(CCO2)C=3C=CC(Cl)=CC3)=NC1	Z6739869550	OC(c(cc1)cnc1NCC(C1)OCCN1c(cc1)ccc1Cl)=O
OC(=O)C=1C=CC(NC(=O)COCCC=2C=CC=C(F)C2)=C(F)C1	Z6739596034	OC(c(cc1)cc(F)c1NC(COCCc1cc(F)ccc1)=O)=O
OC(=O)C=1C=CC(NC(=O)CCC2CC=3C=CC=CC3NC2=O)=CC1	Z928353304	OC(c(cc1)ccc1NC(CCC(Cc(cccc1)c1N1)C1=O)=O)=O
OC(=O)C=1C=CC(NC(=O)CCC2=NC(=NO2)C=3N=CC=CN3)=C(F)C1	Z1545015391	OC(c(cc1)cc(F)c1NC(CCc1nc(-c2ncccn2)no1)=O)=O
OC(=O)C=1C=CC(NC(=O)CC=2C=NN(C2)C=3C=CC=CC3)=NC1	Z6739829307	OC(c(cc1)cnc1NC(Cc1cn(-c2ccccc2)nc1)=O)=O
OC(=O)C=1C=CC(NC(=O)CC=2C=CN(N2)C=3C=CC=CC3)=C(F)C1	Z1545024525	OC(c(cc1)cc(F)c1NC(Cc(cc1)nn1-c1ccccc1)=O)=O
OC(=O)C=1C=CC(NC(=O)CC2=NC=3C=CC=C(Cl)C3C(=O)N2)=CC1	Z6739652004	OC(c(cc1)ccc1NC(CC(N1)=Nc2cccc(Cl)c2C1=O)=O)=O
OC(=O)C=1C=CC(NC(=O)C=2N=C(C3CC3)N(N2)C=4C=CC=CC4)=NC1	Z6739438711	OC(c(cc1)cnc1NC(c(nc1C2CC2)nn1-c1ccccc1)=O)=O
OC(=O)C=1C=CC(NC(=O)C=2C=CC=3OC(=O)NC3N2)=CC1Cl	Z6739951872	OC(c(ccc(NC(c(cc1)nc(N2)c1OC2=O)=O)c1)c1Cl)=O
OC(=O)C=1C=CC(NC(=O)C=2C=CC3=CC=NN3C2)=C4C=CN=CC14	Z6739642786	OC(c(c1cnccc11)ccc1NC(c1cn2nccc2cc1)=O)=O
OC(=O)C=1C=CC(NC(=O)C=2C=CC(=CC2)N3CCOCC3)=C(F)C1	Z1545011095	OC(c(cc1)cc(F)c1NC(c(cc1)ccc1N1CCOCC1)=O)=O
OC(=O)C=1C=CC(NC(=O)C=2C=CC(=C(F)C2)N3C=CC=N3)=NC1	Z6739814243	OC(c(cc1)cnc1NC(c(cc1)cc(F)c1-n1nccc1)=O)=O
OC(=O)C=1C=CC(F)=C2CCN(CC12)C(=O)C3CC=4C=CC=CC4CO3	Z2755500165	OC(c(cc1)c(CN(CC2)C(C(C3)OCc4c3cccc4)=O)c2c1F)=O
OC(=O)C=1C=CC(F)=C(CNC(=O)CC=2C=CC=3OCCC3C2)C1	Z1870359819	OC(c(cc1)cc(CNC(Cc(cc2)cc3c2OCC3)=O)c1F)=O
OC(=O)C=1C=CC(F)=C(CNC(=O)C=2C=CC=C(C2)N3C=CN=C3)C1	Z6781271347	OC(c(cc1)cc(CNC(c2cc(-n3cncc3)ccc2)=O)c1F)=O
OC(=O)C=1C=CC(Cl)=CC1C2=CN(CC3=NN=C4CCCCCN34)N=N2	Z5020544870	OC(c(ccc(Cl)c1)c1-c1cn(Cc2nnc3n2CCCCC3)nn1)=O
OC(=O)C=1C=CC(Cl)=C(C1)C(=O)NCC(F)(F)C=2C=CC=NC2	Z6739716982	OC(c(cc1)cc(C(NCC(c2cnccc2)(F)F)=O)c1Cl)=O
OC(=O)C=1C=CC(CNS(=O)(=O)CCC2=NOC=3C=CC=CC23)=CC1	Z6739455249	OC(c1ccc(CNS(CCc2noc3c2cccc3)(=O)=O)cc1)=O
OC(=O)C=1C=CC(CNS(=O)(=O)CC=2C=C(Cl)C=CC2F)=CC1	Z1531968507	OC(c1ccc(CNS(Cc(cc(cc2)Cl)c2F)(=O)=O)cc1)=O
OC(=O)C=1C=CC(CNS(=O)(=O)C=2C=C3OC(=O)NC3=CC2F)=CC1	Z6781240264	OC(c1ccc(CNS(c(cc(c(N2)c3)OC2=O)c3F)(=O)=O)cc1)=O
OC(=O)C=1C=CC(CNS(=O)(=O)C2=CNC=3C=C(Cl)C=CC23)=CC1	Z6561763521	OC(c1ccc(CNS(c2c[nH]c3c2ccc(Cl)c3)(=O)=O)cc1)=O
OC(=O)C=1C=CC(CNS(=O)(=O)C2=CC=3C=CC=CC3O2)=CN1	Z6739438045	OC(c1ncc(CNS(c2cc(cccc3)c3o2)(=O)=O)cc1)=O
OC(=O)C=1C=CC(CNC=2N=CN=C(N2)C=3C=CC=C(F)C3)=CC1	Z6781297165	OC(c1ccc(CNc2ncnc(-c3cccc(F)c3)n2)cc1)=O
OC(=O)C=1C=CC(CNC=2N=CC=C(N2)C=3C=NC=CN3)=C(F)C1	Z6739494705	OC(c1cc(F)c(CNc2nc(-c3nccnc3)ccn2)cc1)=O
OC(=O)C=1C=CC(CNC(=O)NC2=CN(CC=3C=CC=CC3)N=N2)=CC1	Z6739764396	OC(c1ccc(CNC(Nc2cn(Cc3ccccc3)nn2)=O)cc1)=O
OC(=O)C=1C=CC(CNC(=O)CC2COCC=3C=CC=CC23)=CC1	Z3547533307	OC(c1ccc(CNC(CC(COC2)c3c2cccc3)=O)cc1)=O
OC(=O)C=1C=CC(CNC(=O)C=2C=NC=C(C2)C=3C=CN=CC3)=CC1	Z6739726492	OC(c1ccc(CNC(c2cncc(-c3ccncc3)c2)=O)cc1)=O
OC(=O)C=1C=CC(CNC(=O)C=2C=CC=CC2OC(F)F)=CC1	Z85879955	OC(c1ccc(CNC(c(cccc2)c2OC(F)F)=O)cc1)=O
OC(=O)C=1C=CC(CN2CC3(CCOCC3)C=4C=CC=CC24)=NC1	Z2483032499	OC(c1cnc(CN(CC23CCOCC3)c3c2cccc3)cc1)=O
OC(=O)C=1C=CC(CCNS(=O)(=O)C=2C=NC=3C=CSC3C2)=CC1	Z1738024216	OC(c1ccc(CCNS(c2cnc(ccs3)c3c2)(=O)=O)cc1)=O
OC(=O)C=1C=CC(CCNC(=O)C2=CN=C(S2)C=3N=CC=CN3)=CC1	Z1443633920	OC(c1ccc(CCNC(c2cnc(-c3ncccn3)s2)=O)cc1)=O
OC(=O)C=1C=CC(CCC(=O)N[C@@H]2[C@H]3CC=4C=CC=CC4[C@@H]23)=CC1 |&1:12,13,21,r|	Z4420754384	OC(c1ccc(CCC(N[C@H]([C@H]2C3)[C@@H]2c2c3cccc2)=O)cc1)=O
OC(=O)C=1C=CC(CC(=O)NC=2C=CC=CC2CN3C=CC=N3)=CC1	Z3698232135	OC(c1ccc(CC(Nc2c(Cn3nccc3)cccc2)=O)cc1)=O
OC(=O)C=1C=CC(CC(=O)NC=2C=CC=C3COCCC23)=CC1F	Z6781223854	OC(c(ccc(CC(Nc1c(CCOC2)c2ccc1)=O)c1)c1F)=O
OC(=O)C=1C=CC(CC(=O)NC=2C=CC=C(CN3C=NC=N3)C2)=CC1F	Z6739976360	OC(c(ccc(CC(Nc1cc(Cn2ncnc2)ccc1)=O)c1)c1F)=O
OC(=O)C=1C=CC(CC(=O)NC(C2=NN=CN2)C=3C=CC=CC3)=CC1F	Z6739728503	OC(c(ccc(CC(NC(c1nnc[nH]1)c1ccccc1)=O)c1)c1F)=O
OC(=O)C=1C=CC(CC(=O)N2CCC3=C(C2)N=NN3C=4C=CC=CC4)=CC1	Z6739935712	OC(c1ccc(CC(N(CC2)Cc3c2n(-c2ccccc2)nn3)=O)cc1)=O
OC(=O)C=1C=CC(C(=O)NCC2(O)CCC=3C=C(F)C=CC32)=C(Cl)C1	Z6739878768	OC(CNC(c(ccc(C(O)=O)c1)c1Cl)=O)(CC1)c(cc2)c1cc2F
OC(=O)C=1C=CC(=O)N(C1)C=2C=CC(=CC2)C=3C=CC4=NN=CN4C3	Z6739487993	OC(C(C=C1)=CN(c(cc2)ccc2-c(cc2)cn3c2nnc3)C1=O)=O
OC(=O)C=1C=CC(=NC1)N2CCN(CC2)C=3N=CN=C4C=CSC34	Z2444592711	OC(c(cc1)cnc1N(CC1)CCN1c1c2sccc2ncn1)=O
OC(=O)C=1C=CC(=NC1)N2CCN(CC2)C=3C=CC(OCCF)=CC3	Z4341655260	OC(c(cc1)cnc1N(CC1)CCN1c(cc1)ccc1OCCF)=O
OC(=O)C=1C=CC(=NC1)N2CCN(CC2)C(=O)C3=CSC=4C=CC=NC34	Z6781318232	OC(c(cc1)cnc1N(CC1)CCN1C(c1csc2c1nccc2)=O)=O
OC(=O)C=1C=CC(=NC1)N2CCC(CC2)N3C=CC(=N3)C(F)(F)F	Z2444601916	OC(c(cc1)cnc1N(CC1)CCC1n1nc(C(F)(F)F)cc1)=O
OC(=O)C=1C=CC(=NC1)N2CCC(CC2)C3=NOC(=N3)C(F)F	Z2444604097	OC(c(cc1)cnc1N(CC1)CCC1c1noc(C(F)F)n1)=O
OC(=O)C=1C=CC(=NC1)N2CCC(CC2)C3=NN=C4C=NC=CN34	Z4445150829	OC(c(cc1)cnc1N(CC1)CCC1c1nnc2n1ccnc2)=O
OC(=O)C=1C=CC(=NC1)C2=CN(N=N2)C3CCCC=4C=CC=CC34	Z6741337864	OC(c(cc1)cnc1-c1cn(C(CCC2)c3c2cccc3)nn1)=O
OC(=O)C=1C=CC(=NC1)C2=CN(CC=3C=CC=C(CC=C)C3)N=N2	Z6739630733	C=CCc1cccc(Cn2nnc(-c(cc3)ncc3C(O)=O)c2)c1
OC(=O)C=1C=CC(=NC1)C2=CN(CC3=NC=4CCCCC4O3)N=N2	Z6739815223	OC(c(cc1)cnc1-c1cn(Cc2nc(CCCC3)c3o2)nn1)=O
OC(=O)C=1C=CC(=NC1)C(=O)NC2COC=3C2=CC(Cl)=CC3Cl	Z6781274546	OC(c(cc1)cnc1C(NC1c2cc(Cl)cc(Cl)c2OC1)=O)=O
OC(=O)C=1C=CC(=NC1)C(=O)N2CCN(CC2)C=3C=CC(=CC3)N4C=NN=C4	Z6741337910	OC(c(cc1)cnc1C(N(CC1)CCN1c(cc1)ccc1-n1cnnc1)=O)=O
OC(=O)C=1C=CC(=CC1OC(F)(F)F)C2=NC=NN2CC3CC3	Z4168394740	OC(c(ccc(-c1ncnn1CC1CC1)c1)c1OC(F)(F)F)=O
OC(=O)C=1C=CC(=CC1O)S(=O)(=O)NCCC2=CC=3C=CC=CC3S2	Z6739580166	OC(c(ccc(S(NCCc1cc(cccc2)c2s1)(=O)=O)c1)c1O)=O
OC(=O)C=1C=CC(=CC1O)S(=O)(=O)N2CCC=3C(Cl)=CC=CC3C2	Z6739854247	OC(c(ccc(S(N1Cc2cccc(Cl)c2CC1)(=O)=O)c1)c1O)=O
OC(=O)C=1C=CC(=CC1F)S(=O)(=O)NCC2CCCN2C=3C=CC=CC3	Z6739832278	OC(c(ccc(S(NCC(CCC1)N1c1ccccc1)(=O)=O)c1)c1F)=O
OC(=O)C=1C=CC(=CC1)S(=O)(=O)NCC=2C=CC=3C=CC(=O)NC3N2	Z6741317887	OC(c(cc1)ccc1S(NCc(cc1)nc(N2)c1C=CC2=O)(=O)=O)=O
OC(=O)C=1C=CC(=CC1)S(=O)(=O)NC2CC(F)(F)C=3C=CC=CC23	Z6739993850	OC(c(cc1)ccc1S(NC(CC1(F)F)c2c1cccc2)(=O)=O)=O
OC(=O)C=1C=CC(=CC1)C2=NC(CN3C=C(N=N3)C4(O)CCOC4)=CS2	Z6781230632	OC1(COCC1)c1cn(Cc2csc(-c(cc3)ccc3C(O)=O)n2)nn1
OC(=O)C=1C=CC(=CC1)C2(F)CN(C2)S(=O)(=O)C3=CNC=4N=CC=CC34	Z6739874128	OC(c1ccc(C(C2)(CN2S(c2c[nH]c3c2cccn3)(=O)=O)F)cc1)=O
OC(=O)C=1C=CC(=CC1)C2(CNC(=O)C=3N=CN=C4N(C=CC34)C5CC5)CC2	Z6739498095	OC(c1ccc(C2(CNC(c3ncnc4c3ccn4C3CC3)=O)CC2)cc1)=O
OC(=O)C=1C=CC(=CC1)C2(CNC(=O)C3=CN(CC=4C=CC=CC4)N=N3)CC2	Z6739796281	OC(c1ccc(C2(CNC(c3cn(Cc4ccccc4)nn3)=O)CC2)cc1)=O
OC(=O)C=1C=CC(=CC1)C(=O)NCCNC(=O)C=2C=CC=CC2Cl	Z927722944	OC(c(cc1)ccc1C(NCCNC(c(cccc1)c1Cl)=O)=O)=O
OC(=O)C=1C=CC(=CC1)C(=O)NCCC2=NC(=NN2)C=3C=CC=CC3	Z6739478936	OC(c(cc1)ccc1C(NCCc1nc(-c2ccccc2)n[nH]1)=O)=O
OC(=O)C=1C=CC(=CC1)C(=O)NCC=2C=NN(N2)C=3C=CC=CC3	Z738321030	OC(c(cc1)ccc1C(NCc1nn(-c2ccccc2)nc1)=O)=O
OC(=O)C=1C=CC(=CC1)C(=O)NC=2C=CC=C(C2)C=3C=CC(=O)NN3	Z1444088362	OC(c(cc1)ccc1C(Nc1cccc(C(C=C2)=NNC2=O)c1)=O)=O
OC(=O)C=1C=CC(=CC1)C(=O)NC=2C=CC(=O)N(CC=3C=CC=CC3)C2	Z6739442340	OC(c(cc1)ccc1C(NC(C=C1)=CN(Cc2ccccc2)C1=O)=O)=O
OC(=O)C=1C=CC(=CC1)C(=O)NC(CN2C=NC=N2)C=3C=CC=CC3	Z1444094584	OC(c(cc1)ccc1C(NC(Cn1ncnc1)c1ccccc1)=O)=O
OC(=O)C=1C=CC(=CC1)C(=O)N2CCN3C(CC=4C=CC=CC4)=NN=C3C2	Z6739982896	OC(c(cc1)ccc1C(N1Cc2nnc(Cc3ccccc3)n2CC1)=O)=O
OC(=O)C=1C=CC(=CC1)C(=O)N2CCN(CC2)C=3C=NC=C4C=CC=CC34	Z6741352208	OC(c(cc1)ccc1C(N(CC1)CCN1c1cncc2ccccc12)=O)=O
OC(=O)C=1C=CC(=CC1)C(=O)N2CCC(CC2)C3=NC(=NO3)C=4C=CC=CN4	Z2442459088	OC(c(cc1)ccc1C(N(CC1)CCC1c1nc(-c2ncccc2)no1)=O)=O
OC(=O)C=1C=CC(=C(F)C1)S(=O)(=O)NC=2C=C(Cl)C=C3CCOC32	Z1696084558	OC(c(cc1)cc(F)c1S(Nc1c2OCCc2cc(Cl)c1)(=O)=O)=O
OC(=O)C=1C=C2CN(CCN2N1)C=3C=CN=C(CC=4C=CC=CC4)N3	Z6739653277	OC(c1nn(CCN(C2)c3nc(Cc4ccccc4)ncc3)c2c1)=O
OC(=O)C=1C=C2C=CC=C(NC(=O)C=3C=NN(C3)C4COC4)C2=CN1	Z6739730112	OC(c1cc2cccc(NC(c3cn(C4COC4)nc3)=O)c2cn1)=O
OC(=O)C=1C=C2C(CCCN2N1)NC(=O)C=3C=CN=C4C=C(F)C=NC34	Z6739922301	OC(c1nn(CCCC2NC(c3c4ncc(F)cc4ncc3)=O)c2c1)=O
OC(=O)C=1C=C(O)C=C(NS(=O)(=O)C=2C=CC=C3C=NC=CC23)C1	Z6739597458	OC(c1cc(NS(c2cccc3cnccc23)(=O)=O)cc(O)c1)=O
OC(=O)C=1C=C(NS(=O)(=O)C2=C(Cl)N=C3C=CC=CN23)C=CC1F	Z734120378	OC(c(cc(cc1)NS(c(n(cccc2)c2n2)c2Cl)(=O)=O)c1F)=O
OC(=O)C=1C=C(NC(=O)[C@@H]2OCCO[C@@H]2C(F)(F)F)C=C3NC=CC13 |&1:9,14,r|	Z6739619278	OC(c1c(cc[nH]2)c2cc(NC([C@@H]2OCCO[C@@H]2C(F)(F)F)=O)c1)=O
OC(=O)C=1C=C(NC(=O)CN2C=NC=3C=CC(F)=CC3C2=O)C=CN1	Z6739573546	OC(c1nccc(NC(CN(C=Nc(cc2)c3cc2F)C3=O)=O)c1)=O
OC(=O)C=1C=C(NC(=O)CN2C=C(C=N2)C3CCOC3)C=C4NC=CC14	Z6739898165	OC(c1c(cc[nH]2)c2cc(NC(Cn2ncc(C3COCC3)c2)=O)c1)=O
OC(=O)C=1C=C(NC(=O)CC2=CSC(=N2)C=3C=CC=NC3)C=CN1	Z6739889007	OC(c1nccc(NC(Cc2csc(-c3cnccc3)n2)=O)c1)=O
OC(=O)C=1C=C(NC(=O)CC2=COC(=N2)C=3C=CC(F)=CC3)C=CN1	Z6739965132	OC(c1nccc(NC(Cc2coc(-c(cc3)ccc3F)n2)=O)c1)=O
OC(=O)C=1C=C(NC(=O)C=2N=NN(N2)C=3C=CC=CC3)C=C4NC=CC14	Z6741335052	OC(c1c(cc[nH]2)c2cc(NC(c2nn(-c3ccccc3)nn2)=O)c1)=O
OC(=O)C=1C=C(NC(=O)C=2C=CN=C(CN3C=NN=C3)C2)C=C(C1)C4CC4	Z6739667373	OC(c1cc(NC(c2cc(Cn3cnnc3)ncc2)=O)cc(C2CC2)c1)=O
OC(=O)C=1C=C(NC(=O)C=2C=CN3C=NN=C3C2)C=C4NC=CC14	Z6739763702	OC(c1c(cc[nH]2)c2cc(NC(c2cc3nncn3cc2)=O)c1)=O
OC(=O)C=1C=C(NC(=O)C=2C=CN(N2)C=3C=CC=CC3F)C=CN1	Z6739965405	OC(c1nccc(NC(c(cc2)nn2-c(cccc2)c2F)=O)c1)=O
OC(=O)C=1C=C(NC(=O)C=2C=CC=C(C2)N3C=CN=N3)C=CC1F	Z1603451203	OC(c(cc(cc1)NC(c2cc(-n3nncc3)ccc2)=O)c1F)=O
OC(=O)C=1C=C(NC(=O)C2=NNC=3N=CC=CC23)C=C(C1)C4CC4	Z6739917045	OC(c1cc(NC(c2n[nH]c3c2cccn3)=O)cc(C2CC2)c1)=O
OC(=O)C=1C=C(NC(=O)C2=CN(N=N2)C=3C=CC=4OCCOC4C3)C=CN1	Z6739656079	OC(c1nccc(NC(c2cn(-c(cc3)cc4c3OCCO4)nn2)=O)c1)=O
OC(=O)C=1C=C(F)C=C(C1)S(=O)(=O)NCCN2N=CC=3C=CC=CC23	Z6781221365	OC(c1cc(S(NCCn2ncc3c2cccc3)(=O)=O)cc(F)c1)=O
OC(=O)C=1C=C(F)C=C(C1)S(=O)(=O)NCC=2C=CC=C3C=CC=NC23	Z1682194440	OC(c1cc(S(NCc2cccc3cccnc23)(=O)=O)cc(F)c1)=O
OC(=O)C=1C=C(F)C=C(C1)S(=O)(=O)NCC2CC(C2)C=3C=CC=CC3	Z2025719550	OC(c1cc(S(NCC(C2)CC2c2ccccc2)(=O)=O)cc(F)c1)=O
OC(=O)C=1C=C(F)C=C(C1)S(=O)(=O)NCC2=CC=3C=CC=CC3N2	Z1682190663	OC(c1cc(S(NCc2cc(cccc3)c3[nH]2)(=O)=O)cc(F)c1)=O
OC(=O)C=1C=C(F)C=C(C1)S(=O)(=O)N2CC(C2)C=3C=CC=CC3F	Z6781291131	OC(c1cc(S(N(C2)CC2c(cccc2)c2F)(=O)=O)cc(F)c1)=O
OC(=O)C=1C=C(F)C=C(C1)C2(CC2)NC(=O)CN3C(=O)NC=4C=CC=CC34	Z6739988395	OC(c1cc(C2(CC2)NC(CN(c(cccc2)c2N2)C2=O)=O)cc(F)c1)=O
OC(=O)C=1C=C(Cl)C=CC1C2=CN(CC=3C=NN(CCF)C3)N=N2	Z6739981696	OC(c(cc(cc1)Cl)c1-c1cn(Cc2cn(CCF)nc2)nn1)=O
OC(=O)C=1C=C(CCNC(=O)C=2C=C(ON2)C=3C=CC=C(Cl)C3)NN1	Z6781242759	OC(c1n[nH]c(CCNC(c2noc(-c3cccc(Cl)c3)c2)=O)c1)=O
OC(=O)C=1C=C(C=CN1)C(=O)NCCC2=NC=3C=CC=CC3S2	Z1443949972	OC(c1nccc(C(NCCc2nc(cccc3)c3s2)=O)c1)=O
OC(=O)C=1C=C(C=CN1)C(=O)NCC(C=2C=CC(Cl)=CC2)N3C=CC=N3	Z1870469732	OC(c1nccc(C(NCC(c(cc2)ccc2Cl)n2nccc2)=O)c1)=O
OC(=O)C=1C=C(C=C2OCC(=O)NC12)C=3SC=C4OCCOC34	Z6739511896	OC(c1cc(-c2c3OCCOc3cs2)cc(OC2)c1NC2=O)=O
OC(=O)C=1C=C(C=C2OCC(=O)NC12)C=3C=NC=C(C3)N4C=CC=N4	Z6739816033	OC(c1cc(-c2cncc(-n3nccc3)c2)cc(OC2)c1NC2=O)=O
OC(=O)C=1C=C(C=C2OCC(=O)NC12)C=3C=CC=4CCOC(=O)C4C3	Z6739507248	OC(c1cc(-c2cc(C(OCC3)=O)c3cc2)cc(OC2)c1NC2=O)=O
OC(=O)C=1C=C(C=C2OCC(=O)NC12)C=3C=C(CN4C=CC=N4)C=CC3F	Z6739590099	OC(c1cc(-c(cc(Cn2nccc2)cc2)c2F)cc(OC2)c1NC2=O)=O
OC(=O)C=1C=C(C=C2C=CC=NC12)C=3C=CC=C4NC(=O)COC34	Z6739968537	OC(c1cc(-c2cccc(N3)c2OCC3=O)cc2cccnc12)=O
OC(=O)C=1C=C(C(F)=CC1F)S(=O)(=O)NCC=2C=CC=3N=CC=CC3C2	Z1956959096	OC(c(c(F)c1)cc(S(NCc2cc3cccnc3cc2)(=O)=O)c1F)=O
OC(=O)C=1C(F)=CC=CC1C2=CN(CC=3C=CC=4C=NNC4C3)N=N2	Z6739825826	OC(c(c(-c1cn(Cc2cc([nH]nc3)c3cc2)nn1)ccc1)c1F)=O
OC(=O)C=1C(F)=CC=C2CCN(CC12)S(=O)(=O)C=3C=CC=4NN=NC4C3	Z6739794832	OC(c1c(CN(CC2)S(c(cc3)cc4c3[nH]nn4)(=O)=O)c2ccc1F)=O
OC(=O)C=1C(F)=CC=C(C1F)S(=O)(=O)N2CC=C(C2)C=3C=CC=CC3	Z6739906356	OC(c(c(F)c(cc1)S(N2CC(c3ccccc3)=CC2)(=O)=O)c1F)=O
OC(=O)C=1C(F)=CC(CNS(=O)(=O)C2=COC=3C=CC=CC23)=CC1F	Z6739960442	OC(c(c(F)cc(CNS(c1coc2c1cccc2)(=O)=O)c1)c1F)=O
OC(=O)C1OCCC=2C=CC(=CC12)C=3C=CC=4NCCOCC4C3	Z5039522841	OC(C1OCCc(cc2)c1cc2-c(cc1)cc2c1NCCOC2)=O
OC(=O)C1OCCC=2C=C(C=CC12)C=3C=NN(C3)C=4C=CC=NC4	Z6739968797	OC(C1OCCc2c1ccc(-c1cn(-c3cnccc3)nc1)c2)=O
OC(=O)C1OCCC=2C=C(C=CC12)C=3C=CC4=C(CCS4(=O)=O)C3	Z5087064204	OC(C1OCCc2c1ccc(-c(cc1)cc(CC3)c1S3(=O)=O)c2)=O
OC(=O)C1N(CCOC=2C=CC=CC12)C(=O)C=3OC=C4CCCCC34	Z2912214672	OC(C(c(cccc1)c1OCC1)N1C(c1c(CCCC2)c2co1)=O)=O
OC(=O)C1N(CCC=2C=CC=CC12)S(=O)(=O)C3=CNN=C3C(F)(F)F	Z6741350271	OC(C(c1c(CC2)cccc1)N2S(c1c[nH]nc1C(F)(F)F)(=O)=O)=O
OC(=O)C1N(CCC=2C=CC=CC12)C(=O)C=3N=CN=C4SC=CC34	Z6739930090	OC(C(c1c(CC2)cccc1)N2C(c1c(ccs2)c2ncn1)=O)=O
OC(=O)C1N(CCC=2C=CC=CC12)C(=O)C=3C=CC=4NC(=O)N(C5CC5)C4C3	Z2607827230	OC(C(c1c(CC2)cccc1)N2C(c(cc1)cc(N2C3CC3)c1NC2=O)=O)=O
OC(=O)C1N(CCC=2C=CC=CC12)C(=O)C3=CN(CC=4C=CC=CN4)N=N3	Z6739532615	OC(C(c1c(CC2)cccc1)N2C(c1cn(Cc2ncccc2)nn1)=O)=O
OC(=O)C1N(CCC=2C(F)=C(F)C=CC12)C(=O)C=3N=CN=C4NC=CC34	Z6739455014	OC(C(c(cc1)c(CC2)c(F)c1F)N2C(c1ncnc2c1cc[nH]2)=O)=O
OC(=O)C1N(CC2=NNC=C12)S(=O)(=O)C3=C(Cl)N=C4C=CC=CN34	Z6739454986	OC(C(c1c[nH]nc1C1)N1S(c(n(cccc1)c1n1)c1Cl)(=O)=O)=O
OC(=O)C1N(CC2=NNC=C12)C(=O)C=3C=NN(C3)C=4C=CC=CC4Cl	Z6741326119	OC(C(c1c[nH]nc1C1)N1C(c1cn(-c(cccc2)c2Cl)nc1)=O)=O
OC(=O)C1N(CC21CCCC2)S(=O)(=O)C3=CN=C(O3)C=4C=CC=CC4	Z6739632480	OC(C(C1(C2)CCCC1)N2S(c1cnc(-c2ccccc2)o1)(=O)=O)=O
OC(=O)C1COCCN1C=2C=C(N=C(N2)C=3C=CN=CC3)C(F)(F)F	Z2989363053	OC(C(COCC1)N1c1cc(C(F)(F)F)nc(-c2ccncc2)n1)=O
OC(=O)C1COCCN(C1)C=2N=C(C=3C=CC=CC3)C=4C=CC=CC4N2	Z3497041789	OC(C(C1)COCCN1c1nc2ccccc2c(-c2ccccc2)n1)=O
OC(=O)C1COC=2C=CC(=CC2O1)C=3C=CC=4C=CC(=O)NC4C3	Z6739427100	OC(C1Oc(cc(cc2)-c(cc3)cc(N4)c3C=CC4=O)c2OC1)=O
OC(=O)C1COC=2C=CC(=CC2C1)C=3C=CC=4CCC(=O)NC4C3	Z5087169790	OC(C(C1)COc(cc2)c1cc2-c1cc(NC(CC2)=O)c2cc1)=O
OC(=O)C1COC=2C=CC(=CC2C1)C3=CC=NN3C=4C=CC=NC4	Z6739972510	OC(C(C1)COc(cc2)c1cc2-c1ccnn1-c1cnccc1)=O
OC(=O)C1COC=2C=CC(=CC12)C=3C=CC=C(C3)N4CCOCC4	Z4381138347	OC(C1c(cc(cc2)-c3cc(N4CCOCC4)ccc3)c2OC1)=O
OC(=O)C1COC=2C=C(C=CC2O1)C=3C=CC=CC3OCC4CCOC4	Z5039515248	OC(C1Oc(ccc(-c(cccc2)c2OCC2COCC2)c2)c2OC1)=O
OC(=O)C1COC=2C(=CC=CC2C1)C=3C=CC(=CC3)C4CCC(=O)N4	Z3337901856	OC(C(Cc1ccc2)COc1c2-c1ccc(C(CC2)NC2=O)cc1)=O
OC(=O)C1COC2(C1)CCN(CC2)C3=NN=C(S3)C=4C=CC=CC4	Z3634634847	OC(C(C1)COC1(CC1)CCN1c1nnc(-c2ccccc2)s1)=O
OC(=O)C1CN(CCC21CCOCC2)C=3N=CN=C4SC=CC34	Z3815239316	OC(C(CN(CC1)c2c(ccs3)c3ncn2)C11CCOCC1)=O
OC(=O)C1CN(CC=2C=CC=CC12)S(=O)(=O)C=3C=CC(CCC#N)=CC3	Z2863986057	N#CCCc(cc1)ccc1S(N(CC1C(O)=O)Cc2c1cccc2)(=O)=O
OC(=O)C1CN(CC=2C=CC=CC12)S(=O)(=O)C3=CN=C4SC=CN34	Z6781260640	OC(C(CN(C1)S(c2cnc3sccn23)(=O)=O)c2c1cccc2)=O
OC(=O)C1CN(CC=2C=CC=CC12)C=3N=CN=C4N(CCC#N)N=CC34	Z2607176237	N#CCCn1ncc2c1ncnc2N(CC1C(O)=O)Cc2c1cccc2
OC(=O)C1CN(CC=2C=CC=CC12)C=3N=CN=C(N3)C=4C=CC=C(F)C4	Z6739810802	OC(C(CN(C1)c2ncnc(-c3cccc(F)c3)n2)c2c1cccc2)=O
OC(=O)C1CN(CC=2C=CC=CC12)C=3C=NC=C(OC(F)F)N3.OC(=O)C(F)(F)F	Z8254743117	OC(C(CN(C1)c2cncc(OC(F)F)n2)c2c1cccc2)=O
OC(=O)C1CN(CC=2C=CC=CC12)C=3C=CC(=NN3)C(=O)NC4CCCC4	Z2607176952	OC(C(CN(C1)c(cc2)nnc2C(NC2CCCC2)=O)c2c1cccc2)=O
OC(=O)C1CN(CC=2C=CC=CC12)C(=O)N3CCC=4C=CC=CC34	Z1259027763	OC(C(CN(C1)C(N(CC2)c3c2cccc3)=O)c2c1cccc2)=O
OC(=O)C1CN(CC=2C=CC=CC12)C(=O)C=3C=CC=4C=NC=CC4N3	Z6739907585	OC(C(CN(C1)C(c2nc3ccncc3cc2)=O)c2c1cccc2)=O
OC(=O)C1CN(CC=2C=CC=CC12)C(=O)C3=CNC(=O)C=4C=CC=NC34	Z6739876726	OC(C(CN(C1)C(C(c2c3cccn2)=CNC3=O)=O)c2c1cccc2)=O
OC(=O)C1CN(CC2=NOC=3CCCCC23)C=4C=CC(F)=CC4C1	Z3495288680	OC(C(C1)CN(Cc2noc3c2CCCC3)c(cc2)c1cc2F)=O
OC(=O)C1CN(CC2=NC=C(O2)C3CCOCC3)C=4C=CC=CC4C1	Z3797209666	OC(C(C1)CN(Cc2ncc(C3CCOCC3)o2)c2c1cccc2)=O
OC(=O)C1CN(CC21CCC2)C=3C=CC(=NN3)C(=O)NC=4C=CC=CC4	Z3347008050	OC(C(C1)C2(CCC2)CN1c(cc1)nnc1C(Nc1ccccc1)=O)=O
OC(=O)C1CN(CC21CCC2)C(=O)CC3=COC(=N3)C=4C=CC(F)=C(F)C4	Z2656354032	OC(C(C1)C2(CCC2)CN1C(Cc1coc(-c(cc2)cc(F)c2F)n1)=O)=O
OC(=O)C1CN(CC(O1)C(F)(F)F)C=2C=CN=C(N2)C=3C=CC=CN3	Z6741318949	OC(C(CN(C1)c2nc(-c3ncccc3)ncc2)OC1C(F)(F)F)=O
OC(=O)C1CN(CC(F)(F)C1)C=2N=CN=C3N(N=CC23)C=4C=CC=CC4	Z3346262742	OC(C(CC(C1)(F)F)CN1c1ncnc2c1cnn2-c1ccccc1)=O
OC(=O)C1CN(C=2C=CC=CC12)S(=O)(=O)C=3C=NN(C3)C=4C=CC=CC4	Z1233138567	OC(C(C1)c(cccc2)c2N1S(c1cn(-c2ccccc2)nc1)(=O)=O)=O
OC(=O)C1CN(C1)C=2C=CC(=CC2C#N)C=3C=CC=C4C(=O)NCC43	Z5084890844	N#Cc(cc(cc1)-c2cccc3c2CNC3=O)c1N(C1)CC1C(O)=O
OC(=O)C1CCN(CC2=NOC=3CCOCC23)C=4C=CC=CC4C1	Z3815461098	OC(C1Cc(cccc2)c2N(Cc2noc3c2COCC3)CC1)=O
OC(=O)C1CCN(C1)S(=O)(=O)C=2SC(Cl)=NC2C=3C=CC=CC3	Z3254235431	OC(C(CC1)CN1S(c(s1)c(-c2ccccc2)nc1Cl)(=O)=O)=O
OC(=O)C1CCCC1NC(=O)C2=CN(CCCC#N)C=3C=CC=CC23	Z4069547672	N#CCCCn1c(cccc2)c2c(C(NC(CCC2)C2C(O)=O)=O)c1
OC(=O)C1CCCC1C2CCN(CC2)C=3N=CC=4C=CC=NC4N3	Z3496992343	OC(C(CCC1)C1C(CC1)CCN1c1nc2ncccc2cn1)=O
OC(=O)C1CCC2(CCC2)N1S(=O)(=O)C3=CNC=4C=C(Cl)C=CC34	Z6741349065	OC(C(CCC12CCC2)N1S(c1c[nH]c2c1ccc(Cl)c2)(=O)=O)=O
OC(=O)C1CCC(N1S(=O)(=O)CC2=NOC=3C=CC=CC23)C(F)(F)F	Z6741350312	OC(C(CCC1C(F)(F)F)N1S(Cc1noc2c1cccc2)(=O)=O)=O
OC(=O)C1CCC(CC1)C2=CN(CC=3C=NN(N3)C=4C=CC=CC4)N=N2	Z4378812325	OC(C(CC1)CCC1c1cn(Cc2nn(-c3ccccc3)nc2)nn1)=O
OC(=O)C1CCC(CC1)C(=O)NCCC=2C=CC=C3C=CC=NC23	Z1449610423	OC(C(CC1)CCC1C(NCCc1cccc2cccnc12)=O)=O
OC(=O)C1CC=2C=CC=CC2CN1C(=O)C3=CC=4N=CC=CC4S3	Z3663838361	OC(C(Cc1c(C2)cccc1)N2C(c1cc(nccc2)c2s1)=O)=O
OC(=O)C1CC=2C=CC(=CC2C1)S(=O)(=O)NCC3=CC=4CCCC4S3	Z3568908067	OC(C(C1)Cc2c1ccc(S(NCc1cc(CCC3)c3s1)(=O)=O)c2)=O
OC(=O)C1CC=2C=C(C=NC2C1)C=3C=CC=C(C3)N4CCOCC4	Z4381138689	OC(C(C1)Cc(nc2)c1cc2-c1cc(N2CCOCC2)ccc1)=O
OC(=O)C1CC=2C=C(C=NC2C1)C=3C=CC(OCC4CCOC4)=CC3	Z3863625417	OC(C(C1)Cc(nc2)c1cc2-c(cc1)ccc1OCC1COCC1)=O
OC(=O)C1CC=2C=C(C=CC2O1)C=3C=NN(CC=4C=CC=CC4)C3	Z6739890353	OC(C(C1)Oc(cc2)c1cc2-c1cn(Cc2ccccc2)nc1)=O
OC(=O)C1CC21CC(C2)C(=O)NCCC3=NC(=NN3)C=4C=CC(Cl)=CC4	Z6739485226	OC(C(C1)C1(C1)CC1C(NCCc1nc(-c(cc2)ccc2Cl)n[nH]1)=O)=O
OC(=O)C1CC1C(=O)NCCC2=CSC(=N2)C=3C=CC=CC3Cl	Z2793136547	OC(C(C1)C1C(NCCc1csc(-c(cccc2)c2Cl)n1)=O)=O
OC(=O)C1CC(O)(CNC=2N=CN=C3N(N=CC23)C=4C=CC=CC4F)C1	Z6739723250	OC(CNc1c(cnn2-c(cccc3)c3F)c2ncn1)(C1)CC1C(O)=O
OC(=O)C1CC(NS(=O)(=O)C=2C=CC=C3SC=NC23)C=4C=CC=CC14	Z6739743755	OC(C(CC1NS(c2c3ncsc3ccc2)(=O)=O)c2c1cccc2)=O
OC(=O)C1CC(NC(=O)NCCC=2C=CC=3OCCC3C2)C=4C=CC=CC14	Z3099175868	OC(C(CC1NC(NCCc(cc2)cc3c2OCC3)=O)c2c1cccc2)=O
OC(=O)C1CC(NC(=O)NC=2N=C3C=CC=CN3N2)C=4C=CC=CC14	Z6739942191	OC(C(CC1NC(Nc2nn(cccc3)c3n2)=O)c2c1cccc2)=O
OC(=O)C1CC(NC(=O)CN2C(=O)NC(=O)C=3C=CC=CC23)C=4C=CC=CC14	Z6739830456	OC(C(CC1NC(CN(c(cccc2)c2C(N2)=O)C2=O)=O)c2c1cccc2)=O
OC(=O)C1CC(NC(=O)C=2C=NC=3OCCCC3C2)C=4C=CC=CC14	Z3523744628	OC(C(CC1NC(c2cnc3OCCCc3c2)=O)c2c1cccc2)=O
OC(=O)C1CC(NC(=O)C=2C=CC=C3CCC(=O)NC23)C=4C=CC=CC14	Z3664908246	OC(C(CC1NC(c(cccc2CC3)c2NC3=O)=O)c2c1cccc2)=O
OC(=O)C1CC(NC(=O)C=2C=CC=3NN=NC3N2)C=4C=CC=CC14	Z6739436053	OC(C(CC1NC(c(cc2)nc3c2[nH]nn3)=O)c2c1cccc2)=O
OC(=O)C1CC(NC(=O)C2=COC(CC3CC3)=N2)C=4C=CC=CC14	Z4069011252	OC(C(CC1NC(c2coc(CC3CC3)n2)=O)c2c1cccc2)=O
OC(=O)C1CC(NC(=O)C2=CC(=CNC2=O)C(F)(F)F)C=3C=CC=CC13	Z6739569318	OC(C(CC1NC(C2=CC(C(F)(F)F)=CNC2=O)=O)c2c1cccc2)=O
OC(=O)C1CC(F)(F)CCN1S(=O)(=O)C2=COC=3C=CC=CC23	Z3492941980	OC(C(CC(CC1)(F)F)N1S(c1coc2c1cccc2)(=O)=O)=O
OC(=O)C1CC(F)(CNS(=O)(=O)C2=CC=3C=CC=CC3S2)C1	Z4209988025	OC(C(C1)CC1(CNS(c1cc(cccc2)c2s1)(=O)=O)F)=O
OC(=O)C1CC(F)(CNC(=O)CC2=COC=3C=C(Cl)C=CC23)C1	Z4250733563	OC(C(C1)CC1(CNC(Cc1coc2c1ccc(Cl)c2)=O)F)=O
OC(=O)C1CC(CN(C1)C=2N=CC=C(N2)C=3C=NC=CN3)C=4C=CC=CC4	Z2466044703	OC(C(CC(C1)c2ccccc2)CN1c1nc(-c2nccnc2)ccn1)=O
OC(=O)C1CC(CN(C1)C2=CC=CC3=NN=CN23)C=4C=CC=CC4	Z3011647929	OC(C(CC(C1)c2ccccc2)CN1c1cccc2nncn12)=O
OC(=O)C1CC(CN(C1)C(=O)C=2N=NC=C3C=CC=CC23)C=4C=CC=CC4	Z6739729525	OC(C(CC(C1)c2ccccc2)CN1C(c1nncc2ccccc12)=O)=O
OC(=O)C1CC(=O)NC=2C=CC(=CC12)C=3C=NC=C(C3)N4C=CC=N4	Z6739476097	OC(C(C1)c(cc(cc2)-c3cncc(-n4nccc4)c3)c2NC1=O)=O
OC(=O)C1C2(CCC2)C31CC(C3)C(=O)NC=4C=C5C=CNC5=CN4	Z5074122545	OC(C1C(C2)(CC2C(Nc2ncc3[nH]ccc3c2)=O)C11CCC1)=O
OC(=O)C1C(CC=2C=CC=CC12)NC(=O)C=3C=C(O)C=C(C3)C(F)(F)F	Z6739985364	OC(C(C(C1)NC(c2cc(C(F)(F)F)cc(O)c2)=O)c2c1cccc2)=O
OC(=O)C1=NNC=C1NC(=O)C2=CSC(CC=3C=CC=C(F)C3)=N2	Z6739864348	OC(c1n[nH]cc1NC(c1csc(Cc2cc(F)ccc2)n1)=O)=O
OC(=O)C1=NNC=C1C2CCN(CC2)C(=O)CC=3C=CC=4C=NNC4C3	Z6739518399	OC(c1n[nH]cc1C(CC1)CCN1C(Cc1cc([nH]nc2)c2cc1)=O)=O
OC(=O)C1=NNC=2N=CC(=CC12)C=3C=CC(CN4C=CC=N4)=C(F)C3	Z6739589977	OC(c(c1c2)n[nH]c1ncc2-c1cc(F)c(Cn2nccc2)cc1)=O
OC(=O)C1=NNC=2CCN(CC12)C(=O)C3=NN(C=C3O)C=4C=CC=CC4F	Z6739709529	OC(c1n[nH]c(CC2)c1CN2C(c(c(O)c1)nn1-c(cccc1)c1F)=O)=O
OC(=O)C1=NNC=2CC(CCC12)NC=3N=CN=C4N(N=CC34)C=5C=CC=CC5	Z6739846074	OC(c1n[nH]c(C2)c1CCC2Nc1ncnc2c1cnn2-c1ccccc1)=O
OC(=O)C1=NNC=2C=CC=C(NC(=O)CN3N=CC=4C=CC=CC34)C12	Z3689315349	OC(c1n[nH]c2cccc(NC(Cn3ncc4c3cccc4)=O)c12)=O
OC(=O)C1=NNC=2C=CC=C(NC(=O)C=3C=CN(CCN4C=CC=N4)N3)C12	Z3689318468	OC(c1n[nH]c2cccc(NC(c3nn(CCn4nccc4)cc3)=O)c12)=O
OC(=O)C1=NN(C2CCCCO2)C=3C=CC(NC(=O)C4CC=CCO4)=CC13	Z6739528338	OC(c1nn(C2OCCCC2)c(cc2)c1cc2NC(C1OCC=CC1)=O)=O
OC(=O)C1=NC=NN1CCNC(=O)CC2=COC=3C=C4CCCC4=CC23	Z6739830569	OC(c1ncnn1CCNC(Cc1coc2c1cc(CCC1)c1c2)=O)=O
OC(=O)C1=CSC=2C=C(NC12)C(=O)NCC3=NOC(=N3)C4CC4	Z6739500667	OC(c1csc2c1[nH]c(C(NCc1noc(C3CC3)n1)=O)c2)=O
OC(=O)C1=CSC=2C=C(NC12)C(=O)N3CCOCC(C3)N4C=CC=N4	Z6739740613	OC(c1csc2c1[nH]c(C(N(CCOC1)CC1n1nccc1)=O)c2)=O
OC(=O)C1=CSC=2C=C(NC12)C(=O)N3CCC(C3)OC=4C=CC=CN4	Z6739708867	OC(c1csc2c1[nH]c(C(N(CC1)CC1Oc1ncccc1)=O)c2)=O
OC(=O)C1=CSC(CNC(=O)C=2C=NC=C3C=C(Cl)C=CC23)=N1	Z6739807724	OC(c1csc(CNC(c2c(ccc(Cl)c3)c3cnc2)=O)n1)=O
OC(=O)C1=CSC(CNC(=O)C=2C=NC=C(C2)C=3C=CC=CC3F)=N1	Z6739826541	OC(c1csc(CNC(c2cncc(-c(cccc3)c3F)c2)=O)n1)=O
OC(=O)C1=CSC(CNC(=O)C=2C=CC3=NN=C(C=4C=CC=CC4)N3C2)=N1	Z6739563228	OC(c1csc(CNC(c2cn3c(-c4ccccc4)nnc3cc2)=O)n1)=O
OC(=O)C1=CSC(CNC(=O)C=2C=CC(=CC2)C=3C=CON3)=N1	Z6781231010	OC(c1csc(CNC(c(cc2)ccc2-c2nocc2)=O)n1)=O
OC(=O)C1=CSC(CCNC=2C=CN=C(N2)C=3C=CC=CN3)=N1	Z6739969395	OC(c1csc(CCNc2nc(-c3ncccc3)ncc2)n1)=O
OC(=O)C1=CSC(CCNC(=O)CN2N=CC=C2C=3C=CC=CC3)=N1	Z6739905839	OC(c1csc(CCNC(Cn2nccc2-c2ccccc2)=O)n1)=O
OC(=O)C1=CSC(CCNC(=O)C2=COC=3C=CC(F)=CC23)=N1	Z6739442363	OC(c1csc(CCNC(c2coc(cc3)c2cc3F)=O)n1)=O
OC(=O)C1=COC=2CN(CC12)C=3N=C(N=C4CCCC43)C=5C=CN=CC5	Z3497040034	OC(c1coc(C2)c1CN2c1nc(-c2ccncc2)nc2c1CCC2)=O
OC(=O)C1=COC=2CN(CC12)C(=O)C3CC=4C=CC(OC(F)F)=CC4O3	Z4261529913	OC(c1coc(C2)c1CN2C(C(C1)Oc2c1ccc(OC(F)F)c2)=O)=O
OC(=O)C1=COC=2CN(CC12)C(=O)C3=NNC=4N=CC=C(Cl)C34	Z6739624505	OC(c1coc(C2)c1CN2C(c1n[nH]c2nccc(Cl)c12)=O)=O
OC(=O)C1=COC=2C=C(NC12)C(=O)NCC3=NN=C(C4CC4)N3C5CC5	Z6739664200	OC(c1coc2c1[nH]c(C(NCc1nnc(C3CC3)n1C1CC1)=O)c2)=O
OC(=O)C1=COC(=N1)C2CN(C2)C(=O)CC=3C(Cl)=CC=CC3Cl	Z4430220956	OC(c1coc(C(C2)CN2C(Cc(c(Cl)ccc2)c2Cl)=O)n1)=O
OC(=O)C1=CNC=C1C(=O)NCC=2C=CN=C(OC=3C=CC=CC3F)C2	Z6739808095	OC(c1c[nH]cc1C(NCc1cc(Oc(cccc2)c2F)ncc1)=O)=O
OC(=O)C1=CNC=C1C(=O)NC=2C=CC(=CC2Cl)N3CCOCC3	Z5765412152	OC(c1c[nH]cc1C(Nc(ccc(N1CCOCC1)c1)c1Cl)=O)=O
OC(=O)C1=CNC=C1C(=O)NC2CCN(C2)C=3C=CC=CC3OC(F)F	Z6739527529	OC(c1c[nH]cc1C(NC(CC1)CN1c(cccc1)c1OC(F)F)=O)=O
OC(=O)C1=CNC=C1C(=O)N2CCC(CC2)C=3C=CC=4C=CC=NC4N3	Z6739831272	OC(c1c[nH]cc1C(N(CC1)CCC1c1nc2ncccc2cc1)=O)=O
OC(=O)C1=CN=C2C=C(C=CN12)C=3C=CC=4OCCNC(=O)C4C3	Z5330394760	OC(c1cnc2n1ccc(-c(cc1)cc3c1OCCNC3=O)c2)=O
OC(=O)C1=CN=C(CCNC=2N=CN=C3N(N=CC23)C=4C=CC=CC4)S1	Z6741329127	OC(c1cnc(CCNc2ncnc3c2cnn3-c2ccccc2)s1)=O
OC(=O)C1=CN=C(CCNC=2N=CC=C(N2)C=3C=NC=CN3)S1	Z6739438240	OC(c1cnc(CCNc2nc(-c3nccnc3)ccn2)s1)=O
OC(=O)C1=CN(N=N1)C=2C=CC(NC(=O)C=3C=NN4CCCCC34)=CC2	Z1869830436	OC(c1cn(-c(cc2)ccc2NC(c2c(CCCC3)n3nc2)=O)nn1)=O
OC(=O)C1=CN(N=N1)C2CCN(CC2)C3=NC(=NO3)C=4C=CC=C(Cl)C4	Z2466053172	OC(c1cn(C(CC2)CCN2c2nc(-c3cccc(Cl)c3)no2)nn1)=O
OC(=O)C1=CN(N=N1)C2CCCN(C2)C3=NC(=NS3)C4CCCCC4	Z2466054011	OC(c1cn(C(CCC2)CN2c2nc(C3CCCCC3)ns2)nn1)=O
OC(=O)C1=CN(N=C1C(F)(F)F)C2CCN(C2)C3=CN=CC4=NC=NN34	Z6739756594	OC(c1cn(C(CC2)CN2c2cncc3ncnn23)nc1C(F)(F)F)=O
OC(=O)C1=CN(C[C@H]2C[C@@H](C2)NC(=O)CCC=3C=CC=4C=CC=NC4C3)N=N1	Z6739826816	OC(c1cn(C[C@H](C2)C[C@@H]2NC(CCc2cc3ncccc3cc2)=O)nn1)=O
OC(=O)C1=CN(CCCNC=2N=C(N=C3CCCC32)C=4C=CC=NC4)N=N1	Z6739913996	OC(c1cn(CCCNc2nc(-c3cnccc3)nc3c2CCC3)nn1)=O
OC(=O)C1=CN(CC2CN(CCO2)C=3N=CC=C(N3)C=4C=CC=CC4)N=N1	Z6739459834	OC(c1cn(CC(C2)OCCN2c2nc(-c3ccccc3)ccn2)nn1)=O
OC(=O)C1=CN(CC2CCCN2C=3N=CC=C(OC=4C=CC=CC4)N3)N=N1	Z6739620976	OC(c1cn(CC(CCC2)N2c2nc(Oc3ccccc3)ccn2)nn1)=O
OC(=O)C1=CN(CC(=O)N[C@@H]2C[C@H]2C=3C=CC=NC3)C=4C=CC=CC14 |&1:10,12,r|	Z6739816977	OC(c1cn(CC(N[C@H](C2)[C@@H]2c2cnccc2)=O)c2c1cccc2)=O
OC(=O)C1=CN(CC(=O)NC2=CC(=NN2C=3C=CC=CC3)C4CC4)N=N1	Z6739968169	OC(c1cn(CC(Nc2cc(C3CC3)nn2-c2ccccc2)=O)nn1)=O
OC(=O)C1=CN(C=N1)C=2C=CC(=CC2)C3=CC(=NN3)C(F)(F)F	Z6739626145	OC(c(nc1)cn1-c(cc1)ccc1-c1cc(C(F)(F)F)n[nH]1)=O
OC(=O)C1=CCN(CC1)S(=O)(=O)C2=CSC=3C=CC(Cl)=CC23	Z6739700817	OC(C(CC1)=CCN1S(c1csc(cc2)c1cc2Cl)(=O)=O)=O
OC(=O)C1=CC=CN2N=C(NS(=O)(=O)CC3=NOC=4C=CC=CC34)N=C12	Z6741343828	OC(c1cccn2nc(NS(Cc3noc4c3cccc4)(=O)=O)nc12)=O
OC(=O)C1=CC=CN(CC2=NC=C(O2)C=3C=CC=C(Cl)C3)C1=O	Z6739646762	OC(C1=CC=CN(Cc2ncc(-c3cccc(Cl)c3)o2)C1=O)=O
OC(=O)C1=CC=CN(CC2=CC(=NO2)C=3C=CC(Cl)=CC3)C1=O	Z6781228624	OC(C1=CC=CN(Cc2cc(-c(cc3)ccc3Cl)no2)C1=O)=O
OC(=O)C1=CC=2SC=C(C=3C=CC4=C(CCS4(=O)=O)C3)C2N1	Z6739816346	OC(c1cc(scc2-c(cc3)cc(CC4)c3S4(=O)=O)c2[nH]1)=O
OC(=O)C1=CC=2SC(CNC(=O)[C@H]3C[C@@H](C3)N4C=CN=N4)=CC2S1	Z3493097781	OC(c1cc(sc(CNC([C@H](C2)C[C@@H]2n2nncc2)=O)c2)c2s1)=O
OC(=O)C1=CC=2SC(CNC(=O)CC3C[C@@H]4COC[C@H]34)=CC2S1 |&1:15,19,r|	Z3493097811	OC(c1cc(sc(CNC(CC(C2)[C@@H]3[C@H]2COC3)=O)c2)c2s1)=O
OC(=O)C1=CC=2SC(CNC(=O)C3=CN(N=N3)C4CCC4)=CC2S1	Z3493098330	OC(c1cc(sc(CNC(c2cn(C3CCC3)nn2)=O)c2)c2s1)=O
OC(=O)C1=CC=2N=C(NC(=O)C2S1)C=3C=CN=C(OC(F)F)C3	Z6741341975	OC(c1cc(N=C(c2cc(OC(F)F)ncc2)NC2=O)c2s1)=O
OC(=O)C1=CC=2N=C(NC(=O)C2S1)C=3C=CN(N3)C=4C=CC=CC4	Z6739558788	OC(c1cc(N=C(c(cc2)nn2-c2ccccc2)NC2=O)c2s1)=O
OC(=O)C1=CC=2N=C(NC(=O)C2S1)C=3C=CC=C(CN4CCCC4=O)C3	Z6739932415	OC(c1cc(N=C(c2cc(CN(CCC3)C3=O)ccc2)NC2=O)c2s1)=O
OC(=O)C1=CC=2N=C(NC(=O)C2S1)C=3C=CC=4NC(=O)CCC4C3	Z6739818641	OC(c1cc(N=C(c(cc2)cc(CC3)c2NC3=O)NC2=O)c2s1)=O
OC(=O)C1=CC=2N=C(NC(=O)C2S1)C=3C=CC(=NC3)N4C=NC=N4	Z6739619806	OC(c1cc(N=C(c(cc2)cnc2-n2ncnc2)NC2=O)c2s1)=O
OC(=O)C1=CC=2N=C(NC(=O)C2S1)C3=COC(=N3)C(F)(F)F	Z6741341828	OC(c1cc(N=C(c2coc(C(F)(F)F)n2)NC2=O)c2s1)=O
OC(=O)C1=CC=2CN(CCC2NC1=O)C(=O)[C@@H]3C[C@H]3C=4C=CC(F)=CC4F |&1:16,18,r|	Z4575918310	OC(C1=CC(CN(CC2)C([C@H](C3)[C@@H]3c(ccc(F)c3)c3F)=O)=C2NC1=O)=O
OC(=O)C1=CC=2CN(CCC2NC1=O)C(=O)C3=COC(=N3)C=4C=CC=CN4	Z6739801973	OC(C1=CC(CN(CC2)C(c3coc(-c4ncccc4)n3)=O)=C2NC1=O)=O
OC(=O)C1=CC=2CCN(CC2S1)C(=O)C=3N=CN=C4NC=CC34	Z6739703005	OC(c1cc(CCN(C2)C(c3ncnc4c3cc[nH]4)=O)c2s1)=O
OC(=O)C1=CC=2C=C(SC2S1)C(=O)NCC3(CC3)N4C=CN=N4	Z3655634227	OC(c1cc(cc(C(NCC2(CC2)n2nncc2)=O)s2)c2s1)=O
OC(=O)C1=CC=2C=C(SC2S1)C(=O)N3CCC(C3)C4=CN=NN4	Z3388850472	OC(c1cc(cc(C(N(CC2)CC2c2cnn[nH]2)=O)s2)c2s1)=O
OC(=O)C1=CC=2C=C(NC(=O)CC=3C=CC=C4OCCOC34)C=CC2N1	Z6741338548	OC(c1cc(cc(cc2)NC(Cc3c4OCCOc4ccc3)=O)c2[nH]1)=O
OC(=O)C1=CC=2C=C(NC(=O)C=3C=CN4N=NC=C4C3)C=CC2S1	Z6739765868	OC(c1cc(cc(cc2)NC(c3cc4cnnn4cc3)=O)c2s1)=O
OC(=O)C1=CC=2C=C(NC(=O)C=3C=CC=C(CN4C=CN=N4)C3)C=CC2N1	Z6781284009	OC(c1cc(cc(cc2)NC(c3cc(Cn4nncc4)ccc3)=O)c2[nH]1)=O
OC(=O)C1=CC=2C=C(NC(=O)C3=C4CCCN4C(=O)N=C3O)C=CC2O1	Z6739874733	OC(c1cc(cc(cc2)NC(C(C(O)=N3)=C(CCC4)N4C3=O)=O)c2o1)=O
OC(=O)C1=CC=2C(NCCCN3C=CC(=N3)C(F)(F)F)=NC=NC2N1	Z6739857571	OC(c([nH]1)cc2c1ncnc2NCCCn1nc(C(F)(F)F)cc1)=O
OC(=O)C1=CC=2C(NCC3=NC(CC=4C=CC=CC4F)=NO3)=NC=NC2N1	Z6739822350	OC(c([nH]1)cc2c1ncnc2NCc1nc(Cc(cccc2)c2F)no1)=O
OC(=O)C1=CC=2C(NCC3(CCC3)C=4C=CC(F)=CN4)=NC=NC2N1	Z6739695498	OC(c([nH]1)cc2c1ncnc2NCC1(CCC1)c(cc1)ncc1F)=O
OC(=O)C1=CC=2C(NC3CCOC(C3)C=4C=CN=CC4)=NC=NC2N1	Z6739897011	OC(c([nH]1)cc2c1ncnc2NC1CC(c2ccncc2)OCC1)=O
OC(=O)C1=CC=2C(NC(CC3CCOC3)C=4C=CC=NC4)=NC=NC2N1	Z6739903015	OC(c([nH]1)cc2c1ncnc2NC(CC1COCC1)c1cnccc1)=O
OC(=O)C1=CC=2C(=NC=NC2N1)N3CCCCC3CN4C=CN=N4	Z6739470327	OC(c([nH]1)cc2c1ncnc2N1C(Cn2nncc2)CCCC1)=O
OC(=O)C1=CC=2C(=NC=NC2N1)N3CCC=4SC(Cl)=CC4C3	Z6739529342	OC(c([nH]1)cc2c1ncnc2N(CC1)Cc2c1sc(Cl)c2)=O
OC(=O)C1=CC=2C(=NC=NC2N1)N3CCC(C3)C=4N=CC=C(N4)C(F)(F)F	Z6781218821	OC(c([nH]1)cc2c1ncnc2N(CC1)CC1c1nccc(C(F)(F)F)n1)=O
OC(=O)C1=CC=2C(=CC=CC2N1)C=3C=CC=4OC(=O)NC(=O)C4C3	Z6739486811	OC(c([nH]c1ccc2)cc1c2-c(cc1)cc(C(N2)=O)c1OC2=O)=O
OC(=O)C1=CC(CNC(=O)C2=CN=C(S2)C=3C=CC=C(Cl)C3)=NN1	Z6781246377	OC(c1cc(CNC(c2cnc(-c3cccc(Cl)c3)s2)=O)n[nH]1)=O
OC(=O)C1=CC(=O)NC=2CCN(CC12)C=3C=C(N=C(N3)C4CC4)C5CC5	Z4385104376	OC(C(C(CN(CC1)c2nc(C3CC3)nc(C3CC3)c2)=C1N1)=CC1=O)=O
OC(=O)C1=CC(=O)NC=2C(=CC=CC12)C=3C=NC=C(OC(F)F)C3	Z6739738000	OC(C(c1cccc(-c2cc(OC(F)F)cnc2)c1N1)=CC1=O)=O
OC(=O)C1=CC(=O)C=2C=C(C=CC2O1)C=3C=CC=4C(=O)OCC4C3	Z6739745627	OC(C(Oc(cc1)c2cc1-c(cc1)cc(CO3)c1C3=O)=CC2=O)=O
OC(=O)C1=CC(=NO1)C2CN(C2)C(=O)CC3OCC=4C=C(Cl)C=CC34	Z4576887040	OC(c1cc(C(C2)CN2C(CC2OCc3c2ccc(Cl)c3)=O)no1)=O
OC(=O)C1=CC(=NN1C=2C=CC=CC2)C(=O)NCCC(=O)NC=3C=CN=CC3	Z6739452180	OC(c1cc(C(NCCC(Nc2ccncc2)=O)=O)nn1-c1ccccc1)=O
OC(=O)C1=CC(=NN1C=2C=CC=CC2)C(=O)NCC3=NC(=NO3)C4CC4	Z6739600231	OC(c1cc(C(NCc2nc(C3CC3)no2)=O)nn1-c1ccccc1)=O
OC(=O)C1=CC(=NN1C=2C=CC=CC2)C(=O)NC=3C=CC=C4OCC(=O)NC34	Z6739480105	OC(c1cc(C(Nc2cccc(OC3)c2NC3=O)=O)nn1-c1ccccc1)=O
OC(=O)C1=CC(=NN1C=2C=CC=CC2)C(=O)NC3CCCN4N=CC=C34	Z6739908969	OC(c1cc(C(NC2c3ccnn3CCC2)=O)nn1-c1ccccc1)=O
OC(=O)C1=CC(=NN1C=2C=CC=CC2)C(=O)N3CC4CCC4(C3)C(F)(F)F	Z2596787605	OC(c1cc(C(N(CC2CC3)CC23C(F)(F)F)=O)nn1-c1ccccc1)=O
OC(=O)C1=CC(=NN1)C(=O)N2CCN(C=3C=CC=CC3)C=4C=CC=CC24	Z6748912260	OC(c1cc(C(N(CC2)c(cccc3)c3N2c2ccccc2)=O)n[nH]1)=O
OC(=O)C1=CC(=CN1)S(=O)(=O)NCCC2=NC=3C=CC=CC3S2	Z1682117280	OC(c1cc(S(NCCc2nc(cccc3)c3s2)(=O)=O)c[nH]1)=O
OC(=O)C1=CC(=CN1)S(=O)(=O)NCC2=NSC=3C=CC(Cl)=CC23	Z6739548807	OC(c1cc(S(NCc2nsc(cc3)c2cc3Cl)(=O)=O)c[nH]1)=O
OC(=O)C1=CC(=CN1)S(=O)(=O)NCC2=COC(=N2)C=3C=CC=CC3	Z6739908966	OC(c1cc(S(NCc2coc(-c3ccccc3)n2)(=O)=O)c[nH]1)=O
OC(=O)C1=CC(=CN1)S(=O)(=O)NC2(CC(F)(F)C2)C=3C=CC=CC3F	Z4187841489	OC(c1cc(S(NC(C2)(CC2(F)F)c(cccc2)c2F)(=O)=O)c[nH]1)=O
OC(=O)C1=CC(=CN1)S(=O)(=O)N2CCCC(C2)C=3C=CC=4CCCC4C3	Z6739563567	OC(c1cc(S(N(CCC2)CC2c2cc(CCC3)c3cc2)(=O)=O)c[nH]1)=O
OC(=O)C1=CC(=CN1)S(=O)(=O)N2CC3CCCCC32C=4C=CC=CC4	Z2437609508	OC(c1cc(S(N(CC2CCCC3)C23c2ccccc2)(=O)=O)c[nH]1)=O
OC(=O)C1=CC(=CN1)S(=O)(=O)N(CC2CC2)CC=3C=CC=CC3Cl	Z2066299942	OC(c1cc(S(N(CC2CC2)Cc(cccc2)c2Cl)(=O)=O)c[nH]1)=O
OC(=O)C1=CC(=CN1)C(=O)NC=2C=CC(CN3C=CC=CC3=O)=CC2	Z6781294945	OC(c1cc(C(Nc2ccc(CN(C=CC=C3)C3=O)cc2)=O)c[nH]1)=O
OC(=O)C1=CC(=CN1)C(=O)N2CCN(CC2)C=3C=CC=C4NN=CC34	Z6739644795	OC(c1cc(C(N(CC2)CCN2c2c(cn[nH]3)c3ccc2)=O)c[nH]1)=O
OC(=O)C1=C(SC=2C=CC=CC12)C(=O)NCC=3C=CC=4NN=NC4C3	Z6739804644	OC(c1c(C(NCc(cc2)cc3c2[nH]nn3)=O)sc2c1cccc2)=O
OC(=O)C1=C(NC(=O)CCN2C(=O)OC=3C=CC=CC23)N=C4CCCN14	Z6739819488	OC(c1c(NC(CCN(c(cccc2)c2O2)C2=O)=O)nc2n1CCC2)=O
OC(=O)C1=C(NC(=O)C=2N=COC2C=3C=CON3)N=C4C=CC=CN14	Z6739495439	OC(c1c(NC(c2c(-c3nocc3)ocn2)=O)nc2n1cccc2)=O
OC(=O)C1=C(NC(=O)C=2C=NN(N2)C=3C=CC(F)=CC3)N=C4COCCN14	Z6739526910	OC(c1c(NC(c2nn(-c(cc3)ccc3F)nc2)=O)nc2n1CCOC2)=O
OC(=O)C1=C(NC(=O)C=2C=CC=3C=CN=CC3N2)SC=4CCOCC14	Z6739983132	OC(c1c(NC(c2nc3cnccc3cc2)=O)sc2c1COCC2)=O
OC(=O)C1=C(NC(=O)C2CC=3C=C(Cl)C=CC3O2)N=C4CCCN14.OC(=O)C(F)(F)F	Z8200764808	OC(c1c(NC(C(C2)Oc(cc3)c2cc3Cl)=O)nc2n1CCC2)=O
OC(=O)C1=C(NC(=O)C2=NNC=3N=CC=CC23)SC=4CCCC14	Z6739491628	OC(c1c(NC(c2n[nH]c3c2cccn3)=O)sc2c1CCC2)=O
OC(=O)C1=C(NC(=O)C2=CC(=NS2)C=3C=CC=CC3)N=C4CCCN14	Z6739649945	OC(c1c(NC(c2cc(-c3ccccc3)ns2)=O)nc2n1CCC2)=O
OC(=O)C12CC3CC2C1C3NC=4N=CN=C5N(N=CC45)C=6C=CC=CC6	Z5088564017	OC(C1(C2CC3C1)C2C3Nc1ncnc2c1cnn2-c1ccccc1)=O
OC(=O)C12CC3CC2C1C3NC=4N=C(N=C5CCCC54)C=6C=CN=CC6	Z5088564551	OC(C1(C2CC3C1)C2C3Nc1nc(-c2ccncc2)nc2c1CCC2)=O
OC(=O)C12CC3CC2C1C3NC(=O)CCC=4C=NN(C4)C=5C=CC=CC5	Z5160151215	OC(C1(C2CC3C1)C2C3NC(CCc1cn(-c2ccccc2)nc1)=O)=O
OC(=O)C1(O)CCC=2C=C(C=CC2C1)C=3C=CC=C(CN4C=CC=N4)C3	Z6739449986	OC(CC1)(Cc(cc2)c1cc2-c1cc(Cn2nccc2)ccc1)C(O)=O
OC(=O)C1(O)CCC=2C=C(C=CC2C1)C=3C=CC=4C(=O)OCC4C3	Z3775968652	OC(CC1)(Cc(cc2)c1cc2-c(cc1)cc(CO2)c1C2=O)C(O)=O
OC(=O)C1(O)CCC=2C=C(C=CC2C1)C=3C=CC(=CC3)C4CCC(=O)N4	Z2991040338	OC(CC1)(Cc(cc2)c1cc2-c1ccc(C(CC2)NC2=O)cc1)C(O)=O
OC(=O)C1(O)CCC=2C=C(C=CC2C1)C=3C=C(F)C(C#N)=CC3F	Z6781219690	N#Cc(cc(c(-c1cc(CCC(C2)(C(O)=O)O)c2cc1)c1)F)c1F
OC(=O)C1(O)CCC=2C=C(C=CC2C1)C3=CC=NN3C=4C=CC=NC4	Z6739798144	OC(CC1)(Cc(cc2)c1cc2-c1ccnn1-c1cnccc1)C(O)=O
OC(=O)C1(O)CC(=O)NC=2C=CC(=CC21)C3=CC=NN3CCC=4C=CC=CC4	Z6739974817	OC(C1)(C(O)=O)c(cc(cc2)-c3ccnn3CCc3ccccc3)c2NC1=O
OC(=O)C1(NC(=O)C2=COC(=N2)C=3C(F)=CC=CC3F)C4CCCC41	Z5979462115	OC(C1(C2C1CCC2)NC(c1coc(-c(c(F)ccc2)c2F)n1)=O)=O
OC(=O)C1(C[C@@H]2[C@H]1[C@@H]3O[C@H]2C=C3)N4N=C5C=C(C=NC5=N4)C(F)(F)F |&1:5,6,7,9,r|	Z4312455304	OC(C(C[C@H]12)([C@@H]2[C@@H]2O[C@H]1C=C2)n1nc2ncc(C(F)(F)F)cc2n1)=O
OC(=O)C1(CNC=2N=CN=C3N(C=NC23)C=4C=CC=CC4)CCCO1	Z6739539325	OC(C1(CNc2ncnc3c2ncn3-c2ccccc2)OCCC1)=O
OC(=O)C1(CNC=2N=CN=C(N2)C=3C=CC=C(F)C3)CCCOC1	Z3346994888	OC(C1(CNc2ncnc(-c3cccc(F)c3)n2)COCCC1)=O
OC(=O)C1(CNC=2N=C(N=C3C=CC=CC23)C=4C=CC=NC4)CCCOC1	Z2763421976	OC(C1(CNc2nc(-c3cnccc3)nc3ccccc23)COCCC1)=O
OC(=O)C1(CNC(=O)NC2=NN(C=3CCCC23)C=4C=CC(F)=CC4)CC1	Z3256503619	OC(C1(CNC(Nc(c2c3CCC2)nn3-c(cc2)ccc2F)=O)CC1)=O
OC(=O)C1(CNC(=O)CCN2C=CC=3C=C(Cl)C=CC23)CCOC1	Z4069821282	OC(C1(CNC(CCn(cc2)c(cc3)c2cc3Cl)=O)COCC1)=O
OC(=O)C1(CNC(=O)CCCC2=CNC=3C=CC=CC23)CCCO1	Z3326369719	OC(C1(CNC(CCCc2c[nH]c3c2cccc3)=O)OCCC1)=O
OC(=O)C1(CNC(=O)CC2=CC=3C=CC=CC3NC2=O)CCCC1	Z1445470780	OC(C1(CNC(CC2=Cc(cccc3)c3NC2=O)=O)CCCC1)=O
OC(=O)C1(CNC(=O)C=2N=CN=C3C=CSC23)CC4(CC(F)(F)C4)C1	Z3773925999	OC(C(CNC(c1c2sccc2ncn1)=O)(C1)CC1(C1)CC1(F)F)=O
OC(=O)C1(CNC(=O)C=2C=CC(=CC2)N3C=CN=N3)CC4CCC1CC4	Z6739678994	OC(C1(CNC(c(cc2)ccc2-n2nncc2)=O)C(CC2)CCC2C1)=O
OC(=O)C1(CNC(=O)C2=COC=3C=CC(Cl)=CC23)CCCOC1	Z4582070253	OC(C1(CNC(c2coc(cc3)c2cc3Cl)=O)COCCC1)=O
OC(=O)C1(CNC(=O)C2=CC=3SC=CC3N2CC4CC4)CCOC1	Z3388540135	OC(C1(CNC(c2cc(scc3)c3n2CC2CC2)=O)COCC1)=O
OC(=O)C1(CCN(CC1)C=2N=CC=C(OCC=3C=CC=CC3)N2)C(F)F	Z3634634221	OC(C(CC1)(CCN1c1nc(OCc2ccccc2)ccn1)C(F)F)=O
OC(=O)C1(CCN(CC1)C(=O)C=2C=NN3C=CC=C(Cl)C23)C(F)(F)F	Z2912187332	OC(C(CC1)(CCN1C(c1c(c(Cl)ccc2)n2nc1)=O)C(F)(F)F)=O
OC(=O)C1(CCN(C1)S(=O)(=O)C=2C=CC=C3C=COC23)C=4C=CC=CC4	Z6739637149	OC(C(CC1)(CN1S(c1c2occc2ccc1)(=O)=O)c1ccccc1)=O
OC(=O)C1(CCN(C1)C=2N=CN=C3SC=CC23)C=4C=CC=CC4	Z6739926595	OC(C(CC1)(CN1c1c(ccs2)c2ncn1)c1ccccc1)=O
OC(=O)C1(CCN(C1)C=2N=CN=C3NC=CC23)C=4C=CC(F)=CC4	Z6739654150	OC(C(CC1)(CN1c1ncnc2c1cc[nH]2)c(cc1)ccc1F)=O
OC(=O)C1(CCN(C1)C=2N=CC=C(N2)C(F)(F)F)C=3C=CC=CC3	Z2466050792	OC(C(CC1)(CN1c1nccc(C(F)(F)F)n1)c1ccccc1)=O
OC(=O)C1(CCN(C1)C=2C=CN=C(CC=3C=CC=CC3)N2)C(F)(F)F	Z2466043420	OC(C(CC1)(CN1c1nc(Cc2ccccc2)ncc1)C(F)(F)F)=O
OC(=O)C1(CCN(C1)C(=O)CC2=CC=3C=CC=CC3C(=O)N2)C(F)(F)F	Z4069847960	OC(C(CC1)(CN1C(CC(N1)=Cc(cccc2)c2C1=O)=O)C(F)(F)F)=O
OC(=O)C1(CCC=2C=CC=CC21)NC(=O)CCC3=NC(=NO3)C=4C=CC=NC4	Z6741324523	OC(C(CC1)(c2c1cccc2)NC(CCc1nc(-c2cnccc2)no1)=O)=O
OC(=O)C1(CCC2CC21)NC(=O)C=3C=CC=C(C3)N4N=CC=C4C(F)(F)F	Z6741317657	OC(C1(C(C2)C2CC1)NC(c1cccc(-n2nccc2C(F)(F)F)c1)=O)=O
OC(=O)C1(CCC2(CNC=3N=CN=C4N(N=CC34)C=5C=CC=CC5)C1)CO2	Z6739827260	OC(C1(CC2)COC2(CNc2ncnc3c2cnn3-c2ccccc2)C1)=O
OC(=O)C1(CCC2(C1)C(=O)N(CC3=CC=4C=CC=CC4N3)C5CC5)COC2	Z5159948563	OC(C(CC1)(C2)COCC12C(N(Cc1cc(cccc2)c2[nH]1)C1CC1)=O)=O
OC(=O)C1(CCC1)C=2C=CC(NC(=O)C=3C=NC=C(N3)N4C=CC=N4)=CC2	Z6741343215	OC(C1(CCC1)c(cc1)ccc1NC(c1nc(-n2nccc2)cnc1)=O)=O
OC(=O)C1(CCC(F)(F)CC1)NC(=O)CC2=CC=3C=CC=CC3C(=O)N2	Z4573506559	OC(C(CC1)(CCC1(F)F)NC(CC(N1)=Cc(cccc2)c2C1=O)=O)=O
OC(=O)C1(CC=C)CN(CCO1)C=2N=C(N=C3CCCC32)C=4C=CN=CC4	Z3346247041	C=CCC(C1)(C(O)=O)OCCN1c1nc(-c2ccncc2)nc2c1CCC2
OC(=O)C1(CC=2C=CC=CC2C1)NC(=O)C=3C=CC=C(N3)C=4C=CN=CC4	Z6781299873	OC(C(C1)(Cc2c1cccc2)NC(c1nc(-c2ccncc2)ccc1)=O)=O
OC(=O)C1(CC=2C=CC=CC2C1)NC(=O)C3=CC=4COCCC4S3	Z1603346543	OC(C(C1)(Cc2c1cccc2)NC(c1cc(COCC2)c2s1)=O)=O
OC(=O)C1(CC=2C=CC=C(C2)C=3C=CC4=C(CCS4(=O)=O)C3)CCOC1	Z4024861474	OC(C1(Cc2cccc(-c(cc3)cc(CC4)c3S4(=O)=O)c2)COCC1)=O
OC(=O)C1(CC=2C=CC(=NC2)C=3C=CC=4OCCNC(=O)C4C3)CCC1	Z4889551661	OC(C1(Cc(cc2)cnc2-c(cc2)cc3c2OCCNC3=O)CCC1)=O
OC(=O)C1(CC2C1)N(C2)C=3N=C(N=C4CCCC43)C=5C=CC=CN5	Z3011787621	OC(C(C1)(CC1C1)N1c1nc(-c2ncccc2)nc2c1CCC2)=O
OC(=O)C1(CC2=CN(N=N2)C3CCC=4C=C(Cl)C=CC34)CCOCC1	Z4079359743	OC(C1(Cc2cn(C(CC3)c(cc4)c3cc4Cl)nn2)CCOCC1)=O
OC(=O)C1(CC2=CN(N=N2)C(C=3C=CC=CC3)C=4C=CC=CN4)CCCCO1	Z4378852051	OC(C1(Cc2cn(C(c3ccccc3)c3ncccc3)nn2)OCCCC1)=O
OC(=O)C1(CC2=CN(CCC3=NSC=4C=CC=CC34)N=N2)CCCCO1	Z4378881008	OC(C1(Cc2cn(CCc3nsc4c3cccc4)nn2)OCCCC1)=O
OC(=O)C1(CC2=CN(CC=3C=NN(N3)C=4C=CC=CC4)N=N2)CCCCC1	Z4378812323	OC(C1(Cc2cn(Cc3nn(-c4ccccc4)nc3)nn2)CCCCC1)=O
OC(=O)C1(CC2=CN(CC3=CC=4C=CC(F)=CC4NC3=O)N=N2)CCCO1	Z6781218830	OC(C1(Cc2cn(CC3=Cc(ccc(F)c4)c4NC3=O)nn2)OCCC1)=O
OC(=O)C1(CC2(C1)NS(=O)(=O)C3=CNC=4C=C(C=CC34)C(F)(F)F)C2	Z6739727401	OC(C(C1)(C2)CC12NS(c1c[nH]c2c1ccc(C(F)(F)F)c2)(=O)=O)=O
OC(=O)C1(CC2(C1)NC=3N=CN=C4N(C=NC34)C=5C=CC=CC5)C2	Z3346962221	OC(C(C1)(C2)CC12Nc1ncnc2c1ncn2-c1ccccc1)=O
OC(=O)C1(CC2(C1)C(=O)NC=3C=CC(=CC3)C4=NNC=5CCOCC45)CC2	Z6739932750	OC(C(C1)(C2)CCC12C(Nc(cc1)ccc1-c1n[nH]c2c1COCC2)=O)=O
OC(=O)C1(CC1)NC(=O)CCOC=2C=CC(=CC2)C=3C=CC=CC3	Z6739771915	OC(C1(CC1)NC(CCOc(cc1)ccc1-c1ccccc1)=O)=O
OC(=O)C1(CC1)NC(=O)C=2C=C(NN2)C=3C=CC(OC(F)(F)F)=CC3	Z6739832145	OC(C1(CC1)NC(c1n[nH]c(-c(cc2)ccc2OC(F)(F)F)c1)=O)=O
OC(=O)C1(CC1)N2C=C(C=N2)C=3C=CC(CN4C=CC=CC4=O)=CC3	Z6739538471	OC(C1(CC1)n1ncc(-c2ccc(CN(C=CC=C3)C3=O)cc2)c1)=O
OC(=O)C1(CC1)C=2C=CC(=CC2)S(=O)(=O)NC=3C=CC=C4NN=NC34	Z6739854897	OC(C1(CC1)c(cc1)ccc1S(Nc1c2nn[nH]c2ccc1)(=O)=O)=O
OC(=O)C1(CC(F)(F)C1)NC(=O)C=2C=CN=C(OC=3C=CC=CC3F)C2	Z6739537299	OC(C(C1)(CC1(F)F)NC(c1cc(Oc(cccc2)c2F)ncc1)=O)=O
OC(=O)C1(CC(C1)OC=2C=CC=CC2)N3C=CC(=N3)C(F)(F)F	Z3303901096	OC(C(C1)(CC1Oc1ccccc1)n1nc(C(F)(F)F)cc1)=O
OC(=O)C1(CC(C1)C=2C=CC=CC2)NC(=O)C=3C=NN4C=CSC34	Z6739931179	OC(C(C1)(CC1c1ccccc1)NC(c1c2sccn2nc1)=O)=O
OC(=O)C1(CC(C1)C=2C=CC=C(F)C2)N3C=C(C=N3)C=4C=CN=CN4	Z6739498576	OC(C(C1)(CC1c1cccc(F)c1)n1ncc(-c2ncncc2)c1)=O
OC(=O)C1(C2CC3CC21)C3NS(=O)(=O)C4=CC=5C=CC=CC5S4	Z4169155434	OC(C1(C2C1CC1C2)C1NS(c1cc(cccc2)c2s1)(=O)=O)=O
OC(=O)C1(C2CC3CC21)C3NC=4N=CC=C(OC=5C=CC=CC5)N4	Z4168845126	OC(C1(C2C1CC1C2)C1Nc1nc(Oc2ccccc2)ccn1)=O
OC(=O)C1(C2CC3CC21)C3NC(=O)CN4C=C(N=N4)C=5C=CC=CC5	Z4168621110	OC(C1(C2C1CC1C2)C1NC(Cn1nnc(-c2ccccc2)c1)=O)=O
OC(=O)C1(C2CC3CC21)C3NC(=O)C=4C=CN=C(N4)C=5C=CC(Cl)=CC5	Z4173914121	OC(C1(C2C1CC1C2)C1NC(c1ccnc(-c(cc2)ccc2Cl)n1)=O)=O
OC(=O)C1(C2CC3CC21)C3NC(=O)C=4C=CC=C(OC=5C=NC=CN5)C4	Z6739630981	OC(C1(C2C1CC1C2)C1NC(c1cc(Oc2nccnc2)ccc1)=O)=O
OC(=O)C(NS(=O)(=O)C=1C=CC=2NC(=O)OC2C1)C=3C=CC(F)=CC3	Z6739779070	OC(C(c(cc1)ccc1F)NS(c(cc1)cc(O2)c1NC2=O)(=O)=O)=O
OC(=O)C(NS(=O)(=O)C1=CNC=2C=CC=CC12)C3=CSC=N3	Z6781260337	OC(C(c1cscn1)NS(c1c[nH]c2c1cccc2)(=O)=O)=O
OC(=O)C(NC(=O)COC=1C=CC(F)=CC1F)C2=CNC=3C=CC=CC23	Z4322437852	OC(C(c1c[nH]c2c1cccc2)NC(COc(ccc(F)c1)c1F)=O)=O
OC(=O)C(NC(=O)CN1N=NC=2C=CC=CC12)C=3C=CC=CC3Cl	Z1603663474	OC(C(c(cccc1)c1Cl)NC(Cn1nnc2c1cccc2)=O)=O
OC(=O)C(NC(=O)CC=1C=CC=CC1)C=2C=NN(CC=3C=CC=CC3)C2	Z6739473514	OC(C(c1cn(Cc2ccccc2)nc1)NC(Cc1ccccc1)=O)=O
OC(=O)C(NC(=O)CC=1C=CC=C2C=CC=NC12)C=3C=CC=CC3	Z1869654701	OC(C(c1ccccc1)NC(Cc1cccc2cccnc12)=O)=O
OC(=O)C(NC(=O)CC1=CC=2C=CC=CC2C(=O)N1)C=3C=CC=CC3	Z6739553991	OC(C(c1ccccc1)NC(CC(N1)=Cc(cccc2)c2C1=O)=O)=O
OC(=O)C(NC(=O)C=1C=NC=C2C=CSC12)(C3CC3)C(F)(F)F	Z3789154893	OC(C(C1CC1)(C(F)(F)F)NC(c1c2sccc2cnc1)=O)=O
OC(=O)C(NC(=O)C=1C=NC=2COCC2C1)C=3C=CC=C(Cl)C3Cl	Z6739509780	OC(C(c1cccc(Cl)c1Cl)NC(c1cnc(COC2)c2c1)=O)=O
OC(=O)C(NC(=O)C=1C=NC=2C=CSC2C1)C=3C=CC(F)=CC3	Z6739601020	OC(C(c(cc1)ccc1F)NC(c1cc(scc2)c2nc1)=O)=O
OC(=O)C(NC(=O)C=1C=CC=C2NN=CC12)C=3C=CC(Cl)=C(F)C3	Z6739439565	OC(C(c(cc1)cc(F)c1Cl)NC(c1c(cn[nH]2)c2ccc1)=O)=O
OC(=O)C(NC(=O)C=1C=CC=2OC=CC2N1)C3(CC3)C(F)(F)F	Z4429113103	OC(C(C1(CC1)C(F)(F)F)NC(c(cc1)nc2c1occ2)=O)=O
OC(=O)C(NC(=O)C=1C=CC=2NN=NC2N1)C=3C=CC=CC3Cl	Z6739945532	OC(C(c(cccc1)c1Cl)NC(c(cc1)nc2c1[nH]nn2)=O)=O
OC(=O)C(NC(=O)C=1C=CC(OCC(F)F)=NC1)C2CCC=3C=CC=CC23	Z6739592526	OC(C(C(CC1)c2c1cccc2)NC(c(cc1)cnc1OCC(F)F)=O)=O
OC(=O)C(NC(=O)C=1C=C2C=CC=NN2N1)C=3C=CC(OCC(F)F)=CC3	Z6739801046	OC(C(c(cc1)ccc1OCC(F)F)NC(c1nn2ncccc2c1)=O)=O
OC(=O)C(NC(=O)C1OC(=O)C=2C=CC=CC12)C=3C=CC=C(C3)C(F)(F)F	Z6739775696	OC(C(c1cccc(C(F)(F)F)c1)NC(C(c1c2cccc1)OC2=O)=O)=O
OC(=O)C(NC(=O)C1CC=2C1=CC=CC2Cl)(C3CC3)C(F)(F)F	Z3789156391	OC(C(C1CC1)(C(F)(F)F)NC(C1c2cccc(Cl)c2C1)=O)=O
OC(=O)C(NC(=O)C1C2CC=3C=C(Cl)C=CC3C12)(C4CC4)C5CC5	Z4420702270	OC(C(C1CC1)(C1CC1)NC(C(C1C2)C1c(cc1)c2cc1Cl)=O)=O
OC(=O)C(NC(=O)C1=NN(C=CC1=O)C=2C=CC(F)=CC2)C3CC4CC4C3	Z6781278776	OC(C(C1CC(C2)C2C1)NC(C(C(C=C1)=O)=NN1c(cc1)ccc1F)=O)=O
OC(=O)C(NC(=O)C1=CC=C(NC1=O)C=2C=CC=CN2)C=3C=CC(F)=CC3	Z6739486033	OC(C(c(cc1)ccc1F)NC(C1=CC=C(c2ncccc2)NC1=O)=O)=O
OC(=O)C(NC(=O)C1=CC=2C=CSC2C(=O)N1)C=3C=CC(F)=CC3	Z6739749853	OC(C(c(cc1)ccc1F)NC(C(NC1=O)=Cc2c1scc2)=O)=O
OC(=O)C(NC(=O)C1=CC=2C=C(F)C=C(F)C2N1)C3CCC=CC3	Z6739676301	OC(C(C1CC=CCC1)NC(c1cc2cc(F)cc(F)c2[nH]1)=O)=O
OC(=O)C(F)(F)F.OC1(CNC1)C=2C=CC(=CC2)C=3C=CC(CN4CCS(=O)(=O)CC4)=CC3	Z8172306751	OC1(CNC1)c(cc1)ccc1-c1ccc(CN(CC2)CCS2(=O)=O)cc1
OC(=O)C(F)(F)F.OC1(CNC1)C=2C=CC(=CC2)C=3C=C(F)C=C(CN4C=CN=C4)C3	Z8172479572	OC1(CNC1)c(cc1)ccc1-c1cc(Cn2cncc2)cc(F)c1
OC(=O)C(F)(F)F.OC1(CNC1)C2=CN(CC3=COC(=N3)C=4C=CC(F)=C(F)C4)N=N2	Z8284124232	OC1(CNC1)c1cn(Cc2coc(-c(cc3)cc(F)c3F)n2)nn1
OC(=O)C(F)(F)F.OC(=O)[C@@]1(CNC2=NC(=NO2)C=3C=CC=CC3)C[C@@H]1C(F)(F)F |&1:10,25,r|	Z8114666124	OC([C@@](CNc1nc(-c2ccccc2)no1)(C1)[C@H]1C(F)(F)F)=O
OC(=O)C(F)(F)F.OC(=O)C12CC3CC2C1C3NC4=NC(=NO4)C=5C=CC=C(Cl)C5	Z8413739543	OC(C1(C2CC3C1)C2C3Nc1nc(-c2cccc(Cl)c2)no1)=O
OC(=O)C(F)(F)F.OC(=O)C1(CNC=2C=NC=C(N2)C=3C=CC(F)=CC3)CCOCC1	Z8187182046	OC(C1(CNc2cncc(-c(cc3)ccc3F)n2)CCOCC1)=O
OC(=O)C(F)(F)F.OC(=O)C1(CNC=2C=NC=3C=C(Cl)C(Cl)=CC3N2)CCCO1	Z8172411142	OC(C1(CNc2cnc(cc(c(Cl)c3)Cl)c3n2)OCCC1)=O
OC(=O)C(F)(F)F.OC(=O)C1(CNC2=NC(=NS2)C=3C=C(F)C=C(F)C3)CCCOC1	Z8217352696	OC(C1(CNc2nc(-c3cc(F)cc(F)c3)ns2)COCCC1)=O
OC(=O)C(F)(F)F.O=S(=O)(NC=1C=CC=2NCCCC2C1)C=3C=CC4=NON=C4C3	Z8350287112	O=S(c1cc2nonc2cc1)(Nc(cc1)cc2c1NCCC2)=O
OC(=O)C(F)(F)F.O=C1OCCN1C=2C=CC=C(C2)C3=NOC(=N3)C4CNCC5=NC=CN5C4	Z8413739540	O=C1OCCN1c1cc(-c2noc(C(CNC3)Cn4c3ncc4)n2)ccc1
OC(=O)C(F)(F)F.O=C1OCCN1C=2C=CC(=CC2)C3=NOC(CC4=CC5CCC(C4)N5)=N3	Z8413739541	O=C1OCCN1c(cc1)ccc1-c1noc(CC2=CC(CC3)NC3C2)n1
OC(=O)C(F)(F)F.O=C(NCCC1=NC(=NO1)C=2C=CC(=CC2)N3CCOC3=O)C4CCCN4	Z8462324802	O=C(C1NCCC1)NCCc1nc(-c(cc2)ccc2N(CCO2)C2=O)no1
OC(=O)C(F)(F)F.O=C(CCOC1CNC1)NC2=NC=3C=CC=CC3N2C=4C=CC=CC4	Z8122624815	O=C(CCOC1CNC1)Nc1nc(cccc2)c2n1-c1ccccc1
OC(=O)C(F)(F)F.O=C(C1CCCN(C1)C=2N=CN=C3SC=CC23)N4CCOC5(CNC5)C4	Z8122502346	O=C(C(CCC1)CN1c1c(ccs2)c2ncn1)N1CC2(CNC2)OCC1
OC(=O)C(F)(F)F.N#CC1(CC2=NC(=NO2)C=3C=CC(OC=4N=CC=CN4)=CC3)CNC1	Z8426891413	N#CC1(Cc2nc(-c(cc3)ccc3Oc3ncccn3)no2)CNC1
OC(=O)C(F)(F)F.N#CC1(CC2=NC(=NO2)C=3C=CC(CN4C=NC=N4)=CC3)CNC1	Z8261981634	N#CC1(Cc2nc(-c3ccc(Cn4ncnc4)cc3)no2)CNC1
OC(=O)C(F)(F)F.FC=1C=CC=CC1C(=O)NC=2C=CC=C(C2)C3=NOC(CC4(CNC4)C#N)=N3	Z8432313147	N#CC1(Cc2nc(-c3cccc(NC(c(cccc4)c4F)=O)c3)no2)CNC1
OC(=O)C(F)(F)F.FC=1C=CC=C(C1)N2N=C(C(=O)NC=3C=NN(N3)C4CNC4)C=5CCCC52	Z8254699396	O=C(c(c1c2CCC1)nn2-c1cccc(F)c1)Nc1nn(C2CNC2)nc1
OC(=O)C(F)(F)F.FC=1C=CC(CC2=NOC(NCC3=NN=C(S3)C4CNC4)=N2)=CC1	Z8096471873	Fc1ccc(Cc2noc(NCc3nnc(C4CNC4)s3)n2)cc1
OC(=O)C(F)(F)F.FC=1C=CC(CC2=NC(CC3=NC(=NO3)C4CCN4)=CS2)=CC1	Z8178863422	Fc1ccc(Cc2nc(Cc3nc(C4NCC4)no3)cs2)cc1
OC(=O)C(F)(F)F.FC=1C=CC(=CC1C2=NC(=NO2)N3CCNCC3)N4CCOC4=O	Z8206231654	O=C1OCCN1c(cc1)cc(-c2nc(N3CCNCC3)no2)c1F
OC(=O)C(F)(F)F.FC=1C=CC(=CC1)N2C=NC=3CN(CC4CCCC5(CNC5)O4)CCC32	Z8081214697	Fc(cc1)ccc1-n1c(CCN(CC2OC3(CNC3)CCC2)C2)c2nc1
OC(=O)C(F)(F)F.FC=1C=CC(=CC1)C2=CC(CNC=3N=CC=C(N3)C4CNC4)=NO2	Z8110324088	Fc(cc1)ccc1-c1cc(CNc2nc(C3CNC3)ccn2)no1
OC(=O)C(F)(F)F.FC=1C=CC(=CC1)C2(CC3=NC(CN4C=NC=5C=CC=CC45)=NO3)CNC2	Z8178864068	Fc1ccc(C2(Cc3nc(Cn4c(cccc5)c5nc4)no3)CNC2)cc1
OC(=O)C(F)(F)F.FC=1C=CC(=C2C=CN=CC12)S(=O)(=O)NCC3=NN=C(S3)C4CNC4	Z8367869382	O=S(c(c1ccncc11)ccc1F)(NCc1nnc(C2CNC2)s1)=O
OC(=O)C(F)(F)F.FC(F)COC=1C=NC(=CN1)C2=NOC(CC3(CNC3)C=C)=N2	Z8172306746	C=CC1(Cc2nc(-c(nc3)cnc3OCC(F)F)no2)CNC1
OC(=O)C(F)(F)F.FC(F)(F)COC1(CNC1)C2=NC(=NO2)C=3C=CC(=NC3)N4C=CC=N4	Z8262037710	FC(COC1(CNC1)c1nc(-c(cc2)cnc2-n2nccc2)no1)(F)F
OC(=O)C(F)(F)F.FC(F)(F)C=1C=CC(=CC1)N2C=C(C=N2)C=3N=CC=C(OC4CNC4)N3	Z8264918146	FC(c(cc1)ccc1-n1ncc(-c2nc(OC3CNC3)ccn2)c1)(F)F
OC(=O)C(F)(F)F.FC(F)(F)C=1C=C(NCC2CCCC3(CNC3)O2)N=C(N1)C=4C=CC=NC4	Z8081214704	FC(c1nc(-c2cnccc2)nc(NCC2OC3(CNC3)CCC2)c1)(F)F
OC(=O)C(F)(F)F.FC(F)(F)C1=NC=2C=CC=CC2N1CC3CNCC4(CCC4)O3	Z8242384874	FC(c1nc(cccc2)c2n1CC1OC2(CCC2)CNC1)(F)F
OC(=O)C(F)(F)F.FC(=C)C1(CC2=NC(=NO2)C3=CN(CC=4C=CC=CC4)N=N3)CNC1	Z8154431584	C=C(C1(Cc2nc(-c3cn(Cc4ccccc4)nn3)no2)CNC1)F
OC(=O)C(F)(F)F.ClC=1C=CC=C(CCS(=O)(=O)N(CC2CCOCC2)C3CNC3)C1	Z8076389855	O=S(CCc1cccc(Cl)c1)(N(CC1CCOCC1)C1CNC1)=O
OC(=O)C(F)(F)F.ClC=1C=CC=2N(CCC(=O)N3CCC[C@H]4CNC[C@H]43)C(=O)OC2C1	Z8350293437	O=C(CCN(c(ccc(Cl)c1)c1O1)C1=O)N1[C@H](CNC2)[C@H]2CCC1
OC(=O)C(F)(F)F.ClC=1C=CC2=NC(CN3C=C(N=N3)C=4N=COC4C5CNC5)=CN2C1	Z8314156462	Clc(cc1)cn2c1nc(Cn1nnc(-c3c(C4CNC4)ocn3)c1)c2
OC(=O)C(F)(F)F.ClC=1C=CC(CN[C@@H]2CNC[C@@H]2N3C=CC=N3)=C4N=CC=CC14 |&1:14,18,r|	Z8350293438	Clc1ccc(CN[C@H](CNC2)[C@H]2n2nccc2)c2ncccc12
OC(=O)C(F)(F)F.ClC=1C=CC(=CC1)S(=O)(=O)CCCN2C=C(N=N2)C3CNC3	Z8302676884	O=S(CCCn1nnc(C2CNC2)c1)(c(cc1)ccc1Cl)=O
OC(=O)C(F)(F)F.ClC=1C=C(C=C(Cl)C1C#N)C=2N=CC=C(OC3CNC3)N2	Z8264918128	N#Cc(c(Cl)cc(-c1nc(OC2CNC2)ccn1)c1)c1Cl
OC(=O)C(F)(F)F.ClC1=NC=2C=C(C=CC2S1)S(=O)(=O)N[C@@H]3C[C@@H]4CNC[C@H](C3)C4	Z8405374086	O=S(c(cc1)cc2c1sc(Cl)n2)(N[C@H]1C[C@H](C2)CNC[C@H]2C1)=O
OC(=O)C(F)(F)F.ClC1=NC=2C=C(C=CC2S1)S(=O)(=O)NCC3CCNC43CC4	Z8405374084	O=S(c(cc1)cc2c1sc(Cl)n2)(NCC1C2(CC2)NCC1)=O
OC(=O)C(F)(F)F.ClC1=NC(CN2C=C(N=N2)C=3N=COC3C4CNC4)=CS1	Z8172239368	Clc1nc(Cn2nnc(-c3c(C4CNC4)ocn3)c2)cs1
OC(=O)C(F)(F)F.ClC1=C(NCC2CCCC3(CNC3)O2)C=NN(C=4C=CC=CC4)C1=O	Z8096471920	O=C1N(c2ccccc2)N=CC(NCC2OC3(CNC3)CCC2)=C1Cl
OC(=O)C(F)(F)F.C=CC1(CC2=NC(=NO2)C3(CCOCC3)C=4C=CC=CN4)CNC1	Z8261981585	C=CC1(Cc2nc(C3(CCOCC3)c3ncccc3)no2)CNC1
OC(=O)C(F)(F)F.C1NCC1C=2C=CN=C(N2)N3CCN4C=NC(=C4C3)C=5C=CC=CC5	Z8081214692	C1NCC1c1ccnc(N2Cc3c(-c4ccccc4)ncn3CC2)n1
OC(=O)C(F)(F)F.C1NCC1C=2C=CN=C(N2)N3CCN(CC3)C=4C=CC(=CC4)N5C=NN=C5	Z8096171037	C1NCC1c1ccnc(N(CC2)CCN2c(cc2)ccc2-n2cnnc2)n1
OC(=O)C(F)(F)F.C1NCC12CCCC(O2)C3=NC(=NO3)C4COC=5C=CC=CC5O4	Z8426891414	C1NCC1(CCC1)OC1c1nc(C2Oc(cccc3)c3OC2)no1
OC(=O)C(F)(F)F.C(NC1CCCNC1)C=2C=CC(=NN2)C=3C=NC=C4SC=CC34	Z5286801675	C(c(cc1)nnc1-c1cncc2c1ccs2)NC1CNCCC1
OC(=O)C(F)(F)F.C(CN1N=CC=C1C=2N=CC=C(OC3CNC3)N2)C=4C=CC=CC4	Z8264714000	C(Cn1nccc1-c1nccc(OC2CNC2)n1)c1ccccc1
OC(=O)C(F)(F)F.C(CN1C=NC=2C=CC=CC12)N3C=C(N=N3)C4NCC54CCOCC5	Z8154330089	C(Cn1nnc(C2NCC22CCOCC2)c1)n1c(cccc2)c2nc1
OC(=O)C(F)(F)F.C(CC=1C=NN(N1)C=2C=CC=CC2)NC=3N=CC=C(N3)C4CNC4	Z8110324089	C(CNc1nc(C2CNC2)ccn1)c1nn(-c2ccccc2)nc1
OC(=O)C(F)(F)F.C(C=1N=COC1C2CNC2)N3C=C(N=N3)C4=CC=5CNCCC5S4	Z8172239369	C(c1c(C2CNC2)ocn1)n1nnc(-c2cc(CNCC3)c3s2)c1
OC(=O)C(F)(F)F.C(C1COC=2C=CC=CC2O1)C3=NOC(CC4(CNC4)C=5C=CON5)=N3	Z8411306667	C(C1Oc(cccc2)c2OC1)c1noc(CC2(CNC2)c2nocc2)n1
OC(=O)C(F)(F)F.C(C1CCCC2(CNC2)O1)N3C=C(N=N3)C4=NC=5C=CC=CC5S4	Z8302676883	C(C1OC2(CNC2)CCC1)n1nnc(-c2nc(cccc3)c3s2)c1
OC(=O)C(F)(F)F.C(C1=NOC(=N1)C2=CC=NN2C3CNC3)C=4C=CC=5OCCC5C4	Z8262037747	C(c1noc(-c2ccnn2C2CNC2)n1)c(cc1)cc2c1OCC2
OC(=O)C(F)(F)F.C(C1=NC(=NO1)C=2C=NC(=CN2)N3CCNCC3)C4(CNC4)C=5C=CC=CC5	Z8154431506	C(C1(CNC1)c1ccccc1)c1nc(-c2ncc(N3CCNCC3)nc2)no1
OC(=O)C(CNS(=O)(=O)C1=COC=2C=CC=CC12)C3CCC3	Z2982587221	OC(C(CNS(c1coc2c1cccc2)(=O)=O)C1CCC1)=O
OC(=O)C(CNS(=O)(=O)C1=CNC=2N=CC=CC12)OC=3C=CC(F)=CC3	Z1738832367	OC(C(CNS(c1c[nH]c2c1cccn2)(=O)=O)Oc(cc1)ccc1F)=O
OC(=O)C(CNS(=O)(=O)C1=CNC=2N=CC=C(Cl)C12)C3CCC3	Z2609942447	OC(C(CNS(c1c[nH]c2nccc(Cl)c12)(=O)=O)C1CCC1)=O
OC(=O)C(CNC=1N=CN=C2CCCC21)CC=3C=CC(Cl)=CC3	Z6739511134	OC(C(Cc(cc1)ccc1Cl)CNc1ncnc2c1CCC2)=O
OC(=O)C(CNC=1N=C(N=C2C=CC=CC12)C(F)(F)F)C3CCOC3	Z3346227085	OC(C(CNc1nc(C(F)(F)F)nc2ccccc12)C1COCC1)=O
OC(=O)C(CNC1=NN=C(S1)C=2C=CC=CC2)C3CCOCC3.OC(=O)C(F)(F)F	Z8114841968	OC(C(CNc1nnc(-c2ccccc2)s1)C1CCOCC1)=O
OC(=O)C(CNC1=CN=CC2=NC=NN12)CC=3C=CC(Cl)=CC3.OC(=O)C(F)(F)F	Z8076249799	OC(C(Cc(cc1)ccc1Cl)CNc1cncc2ncnn12)=O
OC(=O)C(CNC(=O)COC=1C=CC(F)=C(F)C1)C=2C=CC=CC2	Z6739701581	OC(C(CNC(COc(cc1)cc(F)c1F)=O)c1ccccc1)=O
OC(=O)C(CNC(=O)C=1N=CN=C2C=CSC12)OC=3C=CC=CC3	Z6739870751	OC(C(CNC(c1c2sccc2ncn1)=O)Oc1ccccc1)=O
OC(=O)C(CNC(=O)C=1C=CC=C2CCOC21)CC=3C=CC(Cl)=CC3	Z6739735715	OC(C(Cc(cc1)ccc1Cl)CNC(c1c2OCCc2ccc1)=O)=O
OC(=O)C(CNC(=O)C=1C=CC=2COCCC2N1)CC=3C=CC(Cl)=CC3	Z4133819915	OC(C(Cc(cc1)ccc1Cl)CNC(c1nc(CCOC2)c2cc1)=O)=O
OC(=O)C(CNC(=O)C=1C=CC=2C=CC=NC2N1)OC=3C=CC(F)=CC3	Z6739476200	OC(C(CNC(c1nc2ncccc2cc1)=O)Oc(cc1)ccc1F)=O
OC(=O)C(CNC(=O)C=1C=CC(F)=C2C=NC=CC12)CC3CCOCC3	Z4419430424	OC(C(CC1CCOCC1)CNC(c(c1ccncc11)ccc1F)=O)=O
OC(=O)C(CNC(=O)C=1C=CC(CN2C=CN=N2)=CC1)C=3C=CC(F)=CC3	Z6741349074	OC(C(CNC(c1ccc(Cn2nncc2)cc1)=O)c(cc1)ccc1F)=O
OC(=O)C(CNC(=O)C=1C=CC(=CC1)C2CCOC2)CC=3C=CC(O)=CC3	Z3508628257	OC(C(Cc(cc1)ccc1O)CNC(c1ccc(C2COCC2)cc1)=O)=O
OC(=O)C(CNC(=O)C1=CC=C2C=CC=NN12)CC=3C=CC=CC3	Z6739743732	OC(C(Cc1ccccc1)CNC(c1ccc2n1nccc2)=O)=O
OC(=O)C(CNC(=O)C1=CC=2N=CC=CC2S1)CC=3C=CC=NC3	Z6739673747	OC(C(Cc1cnccc1)CNC(c1cc(nccc2)c2s1)=O)=O
OC(=O)C(CN1C=CC=N1)NS(=O)(=O)C2=CC=3C=C(F)C=CC3S2	Z6739737365	OC(C(Cn1nccc1)NS(c1cc(cc(cc2)F)c2s1)(=O)=O)=O
OC(=O)C(CN1C=CC=N1)NC(=O)C=2C=CC(=CC2)C3=NC(=NN3)C4CC4	Z6739799640	OC(C(Cn1nccc1)NC(c(cc1)ccc1-c1nc(C2CC2)n[nH]1)=O)=O
OC(=O)C(CCNC(=O)C=1C=C(C#N)C=CC1F)CC=2C=CC=CC2	Z6739826635	N#Cc(cc1)cc(C(NCCC(Cc2ccccc2)C(O)=O)=O)c1F
OC(=O)C(CCC=1C=CN=CC1)NS(=O)(=O)C=2C=CC=C3C=COC23	Z6739714089	OC(C(CCc1ccncc1)NS(c1c2occc2ccc1)(=O)=O)=O
OC(=O)C(CCC=1C=CC=CC1)(CC=2C=CC=CC2)N3C=CN=N3	Z6739495916	OC(C(CCc1ccccc1)(Cc1ccccc1)n1nncc1)=O
OC(=O)C(CCC#N)NC=1N=C(N=C2C=CC=CC12)C=3C=CN=CC3	Z6739873765	N#CCCC(C(O)=O)Nc1nc(-c2ccncc2)nc2ccccc12
OC(=O)C(CC=1C=CN=CC1)NC(=O)C=2C=CC=3N=CC=CC3N2	Z6739876266	OC(C(Cc1ccncc1)NC(c1nc2cccnc2cc1)=O)=O
OC(=O)C(CC=1C=CN=CC1)NC(=O)C=2C=C3C=COC3=CC2F	Z6739766189	OC(C(Cc1ccncc1)NC(c(cc(cco1)c1c1)c1F)=O)=O
OC(=O)C(CC=1C=CC=CC1O)NC(=O)C=2C=CC(F)=C3OC=CC23	Z6739854680	OC(C(Cc(cccc1)c1O)NC(c(cc1)c(cco2)c2c1F)=O)=O
OC(=O)C(CC=1C=CC=CC1)NC(=O)C2CCCC=3SC=CC23	Z1470236880	OC(C(Cc1ccccc1)NC(C(CCC1)c2c1scc2)=O)=O
OC(=O)C(CC=1C=CC=C(OC=2C=CC=CC2)C1)NC(=O)C3=CC=NN3	Z6739971113	OC(C(Cc1cc(Oc2ccccc2)ccc1)NC(c1ccn[nH]1)=O)=O
OC(=O)C(CC=1C=CC=C(Cl)C1)NC(=O)C=2C=C(CN3C=CC=N3)ON2	Z4322732463	OC(C(Cc1cccc(Cl)c1)NC(c1noc(Cn2nccc2)c1)=O)=O
OC(=O)C(CC1=NC=NS1)NC(=O)C=2C(Cl)=CC=C3C=CC=NC23	Z6739720399	OC(C(Cc1ncns1)NC(c(c1ncccc1cc1)c1Cl)=O)=O
OC(=O)C(CC1=CNC=2C=CC=NC12)NC(=O)N3CCC=4C=CC=CC34	Z6739935808	OC(C(Cc1c[nH]c2cccnc12)NC(N(CC1)c2c1cccc2)=O)=O
OC(=O)C(CC1=CN=CS1)NC(=O)C=2C=CC(OCC(F)(F)F)=CC2	Z4571594935	OC(C(Cc1cncs1)NC(c(cc1)ccc1OCC(F)(F)F)=O)=O
OC(=O)C(CC1=CN(CC=2C=CN(N2)C=3C=CC=CC3Cl)N=N1)C4CC4	Z4378858213	OC(C(Cc1cn(Cc(cc2)nn2-c(cccc2)c2Cl)nn1)C1CC1)=O
OC(=O)C(CC(F)(F)F)NC(=O)C=1C=CC=C(C1)C2=CN=CO2	Z6741342639	OC(C(CC(F)(F)F)NC(c1cc(-c2cnco2)ccc1)=O)=O
OC(=O)C(C1CC1)N2C=C(C=N2)C=3C=CC(CN4C=CC=N4)=C(F)C3	Z5039515209	OC(C(C1CC1)n1ncc(-c2cc(F)c(Cn3nccc3)cc2)c1)=O
O=S1(=O)NCC=2C=C(OCC3CCC4(CCOCC4)CO3)C=CC21	Z4238081139	O=S1(NCc2c1ccc(OCC(CC1)OCC11CCOCC1)c2)=O
O=S1(=O)NCC=2C=C(OCC3=NC=4CCCCCC4S3)C=CC21	Z6781246171	O=S1(NCc2c1ccc(OCc1nc(CCCCC3)c3s1)c2)=O
O=S1(=O)NCC=2C=C(OCC3=CN(N=N3)C4CCOCC4)C=CC21	Z5057835465	O=S1(NCc2c1ccc(OCc1cn(C3CCOCC3)nn1)c2)=O
O=S1(=O)N(C[C@@]23C[C@H]3COC42CCC4)CCOC=5C=CC=CC51 |&1:5,7,r|	Z3500334699	O=S1(N(C[C@@]23C4(CCC4)OC[C@@H]2C3)CCOc2c1cccc2)=O
O=S1(=O)N(CCOCC2CCCO2)CCCN1CC=3C=CC=CC3	Z3340352087	O=S1(N(Cc2ccccc2)CCCN1CCOCC1OCCC1)=O
O=S1(=O)N(CCOC2(CCOCC2)C#N)CCN1C=3C=CC=CC3	Z2832785033	N#CC1(CCOCC1)OCCN(CCN1c2ccccc2)S1(=O)=O
O=S1(=O)N(CC=2C=NN(N2)C=3C=CC=CC3)CC=4C=CC=CC41	Z6739890909	O=S1(N(Cc2nn(-c3ccccc3)nc2)Cc2c1cccc2)=O
O=S1(=O)N(CC=2C=CC=CC2)CCCN1CC3=CC=CN4N=CC=C34	Z4426781995	O=S1(N(Cc2cccn3nccc23)CCCN1Cc1ccccc1)=O
O=S1(=O)N(CC=2C=CC=C(CN3CCCCC3)C2)CCC41CC4	Z3339846199	O=S1(N(Cc2cc(CN3CCCCC3)ccc2)CCC11CC1)=O
O=S1(=O)N(CC=2C=CC=3CCNCC3C2)C=NC=4C=CC=CC41	Z6781261872	O=S1(N(Cc2cc(CNCC3)c3cc2)C=Nc2c1cccc2)=O
O=S1(=O)N(CC=2C=CC3=NON=C3C2)CCN1C=4C=CC=CC4	Z6741341711	O=S(N(Cc1cc2nonc2cc1)CC1)(N1c1ccccc1)=O
O=S1(=O)N(CC2COC=3C=CC=CC3O2)CCN1C=4C=CC=CC4	Z2993836943	O=S(N(CC1Oc(cccc2)c2OC1)CC1)(N1c1ccccc1)=O
O=S1(=O)N(CC2=NN=C3CCCCN23)CCN1C=4C=CC=CC4	Z2614237480	O=S(N(Cc1nnc2n1CCCC2)CC1)(N1c1ccccc1)=O
O=S1(=O)N(CC2=NN=C(S2)C3CCC3)N=CC=4C=CC=CC41	Z4134107671	O=S1(N(Cc2nnc(C3CCC3)s2)N=Cc2c1cccc2)=O
O=S1(=O)N(CC2=NN=C(O2)C3CCOCC3)CCCN1C=4C=CC=CC4	Z3500850347	O=S(N(Cc1nnc(C2CCOCC2)o1)CCC1)(N1c1ccccc1)=O
O=S1(=O)N(CC2=NC(C#N)=CS2)CCCN1C=3C=CC=CC3	Z3500848834	N#Cc1csc(CN(CCCN2c3ccccc3)S2(=O)=O)n1
O=S1(=O)N(CC2=NC(=NO2)C=3C=CC=4C=CC=CC4N3)CCCC51CC5	Z3340718467	O=S1(N(Cc2nc(-c3nc4ccccc4cc3)no2)CCCC11CC1)=O
O=S1(=O)N(CC2=CN3C=CC=CC3=C2C#N)CCOC=4C=CC=CC41	Z6739841495	N#Cc(c(CN(CCOc1c2cccc1)S2(=O)=O)c1)c2n1cccc2
O=S1(=O)N(CC2=CN(N=N2)C=3C=CC=C4C=NC=CC34)CCCC51CC5	Z3254659311	O=S1(N(Cc2cn(-c3cccc4cnccc34)nn2)CCCC11CC1)=O
O=S1(=O)N(CC2=CC=CC3=NC=NN23)CCN1C=4C=CC=CC4	Z6739899613	O=S(N(Cc1cccc2ncnn12)CC1)(N1c1ccccc1)=O
O=S1(=O)C[C@@H]2CNC[C@@]2(C1)C3=NC(=NO3)C=4N=CC=C5C=CC=CC45 |&1:4,8,r|	Z3292950930	O=S(C[C@@H]1CNC2)(C[C@@]12c1nc(-c2nccc3ccccc23)no1)=O
O=S1(=O)C[C@@H]2CNC[C@@]2(C1)C3=NC(=NO3)C=4C=CC=5C=CNC5C4 |&1:4,8,r|	Z6739803225	O=S(C[C@@H]1CNC2)(C[C@@]12c1nc(-c2cc([nH]cc3)c3cc2)no1)=O
O=S1(=O)C[C@@H]2CNC[C@@]2(C1)C3=NC(=NO3)C4CCCC=5C=CC=CC45 |&1:4,8,r|	Z3293033177	O=S(C[C@@H]1CNC2)(C[C@@]12c1nc(C(CCC2)c3c2cccc3)no1)=O
O=S1(=O)CCNCC1CC2=NC(=NO2)C=3C=CC(=NC3)N4CCCCC4	Z6739473372	O=S1(C(Cc2nc(-c(cc3)cnc3N3CCCCC3)no2)CNCC1)=O
O=S1(=O)CCN(CCCCCCN1)C=2C=C(N=CN2)C=3N=CC=CN3	Z6739495657	O=S(CC1)(NCCCCCCN1c1ncnc(-c2ncccn2)c1)=O
O=S1(=O)CCN(CC=2C=NC3=CC=NN3C2)CC=4C=CC=CC41	Z1732750181	O=S(CCN(Cc1cn2nccc2nc1)C1)(c2c1cccc2)=O
O=S1(=O)CCN(CC=2C=CC(=CC2)C=3C=NC=C4C=NC=CC34)CC1	Z4000628122	O=S1(CCN(Cc(cc2)ccc2-c2cncc3cnccc23)CC1)=O
O=S1(=O)CCN(CC=2C=CC(=CC2)C=3C=CN=C4CNCC43)CC1	Z5102982152	O=S1(CCN(Cc(cc2)ccc2-c2c(CNC3)c3ncc2)CC1)=O
O=S1(=O)CCN(CC=2C=CC(=CC2)C=3C=CC=4N=NSC4C3)CC1	Z3505546111	O=S1(CCN(Cc(cc2)ccc2-c(cc2)cc3c2nns3)CC1)=O
O=S1(=O)CCN(CC=2C=CC(=CC2)C=3C=CC=4CNCCC4C3)CC1	Z2722895236	O=S1(CCN(Cc(cc2)ccc2-c2cc(CCNC3)c3cc2)CC1)=O
O=S1(=O)CCN(CC=2C=CC(=CC2)C=3C=CC4=CN=CN4C3)CC1	Z3346985241	O=S1(CCN(Cc(cc2)ccc2-c(cc2)cn3c2cnc3)CC1)=O
O=S1(=O)CCN(CC2=NN=C(O2)C=3C=CC=CC3)C(C1)C4CC4	Z4266368749	O=S1(CC(C2CC2)N(Cc2nnc(-c3ccccc3)o2)CC1)=O
O=S1(=O)CCN(CC2=COC=3C=CC=CC23)C4CCOCC41	Z2313527968	O=S1(C(COCC2)C2N(Cc2coc3c2cccc3)CC1)=O
O=S1(=O)CCN(CC1)C(C2=NC(=NO2)[C@@H]3CCCN3)C=4C=CC=CC4	Z2413565683	O=S(CC1)(CCN1C(c1nc([C@H]2NCCC2)no1)c1ccccc1)=O
O=S1(=O)CCCN1C[C@H]2CCCN2CCCC=3C=CC=4OCCC4C3	Z4043428931	O=S1(N(C[C@@H]2N(CCCc(cc3)cc4c3OCC4)CCC2)CCC1)=O
O=S1(=O)CCCN1CCNC(C2=NC=CS2)C=3C=CC=CC3	Z1478320833	O=S1(N(CCNC(c2nccs2)c2ccccc2)CCC1)=O
O=S1(=O)CCCN1CC=2C=CC=C(NCC3=NOC=4CCCCC34)C2	Z2569191081	O=S1(N(Cc2cc(NCc3noc4c3CCCC4)ccc2)CCC1)=O
O=S1(=O)CCCN1CC=2C=CC=C(C2)C3=NN=C4C=C(C#N)C=CN34	Z6739461138	N#Cc1cc2nnc(-c3cccc(CN(CCC4)S4(=O)=O)c3)n2cc1
O=S1(=O)CCCN1CC=2C=CC=C(C2)C3=NC(=CS3)C4CCNCC4	Z2981965762	O=S1(N(Cc2cc(-c3nc(C4CCNCC4)cs3)ccc2)CCC1)=O
O=S1(=O)CCCN1CC=2C=CC=C(C2)C3=CC=4C=CN=CC4N3	Z6741353908	O=S1(N(Cc2cc(-c3cc(ccnc4)c4[nH]3)ccc2)CCC1)=O
O=S1(=O)CCCN1C=2C=CC(NCC=3C=CC(=NC3)N4C=CN=C4)=NC2	Z6739470529	O=S(CCC1)(N1c(cc1)cnc1NCc(cc1)cnc1-n1cncc1)=O
O=S1(=O)CCCN1C=2C=C(C=CN2)C=3C=NN(C3)C4CCCCO4	Z3505887243	O=S(CCC1)(N1c1nccc(-c2cn(C3OCCCC3)nc2)c1)=O
O=S1(=O)CCCN1C2CCN(C2)C=3N=CN=C4C=CSC34	Z3078674807	O=S(CCC1)(N1C(CC1)CN1c1ncnc2c1scc2)=O
O=S1(=O)CCCN1C2CCCN(CC3COC=4C=CC=CC34)C2	Z3311660988	O=S(CCC1)(N1C1CN(CC2c(cccc3)c3OC2)CCC1)=O
O=S1(=O)CCCCCC1C2=NC(=NO2)C=3C=C(OC4CCNC4)C=CN3	Z6739534052	O=S(CCCCC1)(C1c1nc(-c2nccc(OC3CNCC3)c2)no1)=O
O=S1(=O)CCCCC1CNC2CC3(CCC3)OC=4C=CC=CC24	Z1663431303	O=S1(C(CNC2c(cccc3)c3OC3(CCC3)C2)CCCC1)=O
O=S1(=O)CCCC=2C=C(C=CC21)C3=NC(=NO3)C4COCCN4	Z4536721356	O=S(CCC1)(c(cc2)c1cc2-c1nc(C2NCCOC2)no1)=O
O=S1(=O)CCCC1CN2CCN(CC2)C=3N=C(N=C4NC=CC34)C5CC5	Z3870300578	O=S1(C(CN(CC2)CCN2c2nc(C3CC3)nc3c2cc[nH]3)CCC1)=O
O=S1(=O)CCCC(CN2CCOC(CCC=3C=CC=CC3)C2)C1	Z2045618821	O=S1(CC(CN2CC(CCc3ccccc3)OCC2)CCC1)=O
O=S1(=O)CCCC(CN2CCN(CC3=CN4C=CC=CC4=N3)CC2)C1	Z2045528646	O=S1(CC(CN2CCN(Cc3cn(cccc4)c4n3)CC2)CCC1)=O
O=S1(=O)CCCC(C1)C2=CN(N=N2)C3CC(C3)(C#N)C=4C=CC=CC4	Z3774356559	N#CC(C1)(CC1n1nnc(C(CCC2)CS2(=O)=O)c1)c1ccccc1
O=S1(=O)CCCC(C1)C2=CN(CCCC3(CCOCC3)C#N)N=N2	Z6781284286	N#CC1(CCCn2nnc(C(CCC3)CS3(=O)=O)c2)CCOCC1
O=S1(=O)CCCC(C1)C2=CN(CCC=3C=CC=4OCCC4C3)N=N2	Z3774568552	O=S(CCC1)(CC1c1cn(CCc(cc2)cc3c2OCC3)nn1)=O
O=S1(=O)CCCC(C1)C2=CN(CC3COC=4C=CC=CC4O3)N=N2	Z3774354163	O=S(CCC1)(CC1c1cn(CC2Oc(cccc3)c3OC2)nn1)=O
O=S1(=O)CCCC(C1)C2=CN(CC3(CC3)C4CCCCO4)N=N2	Z3774612083	O=S(CCC1)(CC1c1cn(CC2(CC2)C2OCCCC2)nn1)=O
O=S1(=O)CCC=2N=CC(=CC2C1)C3=NC(CC4CCNCC4)=NO3	Z4168442668	O=S(CC1)(Cc2c1ncc(-c1nc(CC3CCNCC3)no1)c2)=O
O=S1(=O)CCC=2N=C(SC2C1)C=3C=NC4=C(C#N)C=NN4C3	Z6739847724	N#Cc1c2ncc(-c3nc(CCS(C4)(=O)=O)c4s3)cn2nc1
O=S1(=O)CCC=2N=C(SC2C1)C=3C=CC=C4NCCOCC34	Z4224092990	O=S(CC1)(Cc2c1nc(-c1c(COCCN3)c3ccc1)s2)=O
O=S1(=O)CCC=2C=CC=CC2N1CC3(CC3)C4CCCCO4	Z3339697926	O=S(CC1)(N(CC2(CC2)C2OCCCC2)c2c1cccc2)=O
O=S1(=O)CCC=2C=C(C=NC2C1)C3=NC(=NO3)C=4N=CC=C5C=CC=CC45	Z6741335087	O=S(CCc1c2)(Cc1ncc2-c1nc(-c2nccc3ccccc23)no1)=O
O=S1(=O)CCC=2C=C(C=CC21)C=3C=CN=C(C3)N4CCNCC4	Z2905393864	O=S(CC1)(c(cc2)c1cc2-c1cc(N2CCNCC2)ncc1)=O
O=S1(=O)CCC=2C=C(C=CC21)C3=NC(NC=4C=CC=CC4)=NO3	Z6739852078	O=S(CC1)(c(cc2)c1cc2-c1nc(Nc2ccccc2)no1)=O
O=S1(=O)CCC=2C1=CC=CC2NCC3=NN=CN3C=4C=CC=CC4	Z6739436737	O=S(CC1)(c2c1c(NCc1nncn1-c1ccccc1)ccc2)=O
O=S1(=O)CCC=2C1=CC=CC2NCC3=NC(=NO3)C=4C=CN=CN4	Z6739959663	O=S(CC1)(c2c1c(NCc1nc(-c3ncncc3)no1)ccc2)=O
O=S1(=O)CCC2=NN=C(CN3CCCC=4C=CC=CC34)N2CC1	Z2768784965	O=S(CC1)(CCn2c1nnc2CN(CCC1)c2c1cccc2)=O
O=S1(=O)CCC2=NN=C(C3=CC=4CCCCCCC4S3)N2CC1	Z2768785044	O=S1(CCn2c(-c3cc(CCCCCC4)c4s3)nnc2CC1)=O
O=S1(=O)CCC2(CN(C2)C3=NC(=NS3)C4CCCC4)CC1	Z3396139067	O=S1(CCC(C2)(CN2c2nc(C3CCCC3)ns2)CC1)=O
O=S1(=O)CCC2(CCN2C3=NN=C(S3)C=4C=CON4)CC1	Z3870547460	O=S(CC1)(CCC1(CC1)N1c1nnc(-c2nocc2)s1)=O
O=S1(=O)CCC2(CCCN21)C3=NC(NC=4C=CC=CC4)=NO3	Z4209660430	O=S(CC1)(N(CCC2)C12c1nc(Nc2ccccc2)no1)=O
O=S1(=O)CCC(N1CC2=NC(CC3CC3)=NO2)C=4C=CC=CC4	Z3500741147	O=S(CC1)(N(Cc2nc(CC3CC3)no2)C1c1ccccc1)=O
O=S1(=O)CCC(N(CC2=NNC=3C=CC=CC23)CC1)C=4C=CC=CC4	Z4392338990	O=S(CC1)(CCN(Cc2n[nH]c3c2cccc3)C1c1ccccc1)=O
O=S1(=O)CCC(CCN2C=C(N=N2)C3CCN(CC=4C=CC=CC4)C3)C1	Z2846115441	O=S1(CC(CCn2nnc(C3CN(Cc4ccccc4)CC3)c2)CC1)=O
O=S1(=O)CCC(CC=2C=CC=CC2)N1CC3=NN=NN3C4CCCCC4	Z4151385483	O=S1(N(Cc2nnnn2C2CCCCC2)C(Cc2ccccc2)CC1)=O
O=S1(=O)CCC(CC2=NC(CCC=3C=CC=CC3)=NO2)CC1	Z3631128618	O=S1(CCC(Cc2nc(CCc3ccccc3)no2)CC1)=O
O=S1(=O)CCC(CC1)OCCNC=2N=CN=C3C=CN=CC23	Z3064910603	O=S(CC1)(CCC1OCCNc1ncnc2ccncc12)=O
O=S1(=O)CCC(CC1)OCCNC=2C=CN(N2)C3=NC=CS3	Z2991401485	O=S(CC1)(CCC1OCCNc(cc1)nn1-c1nccs1)=O
O=S1(=O)CCC(CC1)N2CCN(CC2)C3=NN=C(S3)C=4C=CC=CN4	Z3560215405	O=S(CC1)(CCC1N(CC1)CCN1c1nnc(-c2ncccc2)s1)=O
O=S1(=O)CCC(C1)N2C=C(NCC3=CC=NN3CC4CC4)C=N2	Z3506001913	O=S(CC1)(CC1n1ncc(NCc2ccnn2CC2CC2)c1)=O
O=S1(=O)CCC(C1)N2C=C(CNC=3C=C(C=CN3)C4CCOC4)C=N2	Z3496132956	O=S(CC1)(CC1n1ncc(CNc2nccc(C3COCC3)c2)c1)=O
O=S1(=O)CCC(C1)N2C=C(C=N2)C3=NC(=NO3)C=4C=CC=5OCCC5C4	Z6739623792	O=S(CC1)(CC1n1ncc(-c2nc(-c(cc3)cc4c3OCC4)no2)c1)=O
O=S1(=O)CCC(C1)C2=CN(N=N2)C(CC3CCCCC3)C=4N=CC=CN4	Z4445345480	O=S(CC1)(CC1c1cn(C(CC2CCCCC2)c2ncccn2)nn1)=O
O=S1(=O)CCC(C1)C2=CN(CCC3CCC=4C=CC=CC34)N=N2	Z4446514422	O=S(CC1)(CC1c1cn(CCC(CC2)c3c2cccc3)nn1)=O
O=S1(=O)CCC(C1)C2=CN(CC=3C=CC=C4C=CC=NC34)N=N2	Z4445348880	O=S(CC1)(CC1c1cn(Cc2cccc3cccnc23)nn1)=O
O=S1(=O)CCC(C1)C2=CN(CC=3C=C(ON3)C=4C=CC=CC4)N=N2	Z4446492172	O=S(CC1)(CC1c1cn(Cc2noc(-c3ccccc3)c2)nn1)=O
O=S1(=O)CCC(C1)C2=CN(CC3=NN=C(S3)C4CCC4)N=N2	Z4446534871	O=S(CC1)(CC1c1cn(Cc2nnc(C3CCC3)s2)nn1)=O
O=S1(=O)CC2(CN1CC3=NN=C(S3)C4CC4)CCOCC2	Z3800302503	O=S(C1)(N(Cc2nnc(C3CC3)s2)CC11CCOCC1)=O
O=S1(=O)CC2(CCN1CC2)C3=NC(=NO3)C4=CC=5C=CC=CC5O4	Z3631150895	O=S(C1)(N(CC2)CCC12c1nc(-c2cc(cccc3)c3o2)no1)=O
O=S1(=O)CC2(CCCC2)CN1CC3=NN=C(O3)C=4C=CC=C(C#N)C4	Z6739523389	N#Cc1cccc(-c2nnc(CN(CC3(CCCC3)C3)S3(=O)=O)o2)c1
O=S1(=O)CC2(CCC2)CN1CC=3C=CC(OCC=4C=CC=CC4)=NC3	Z3800307179	O=S1(N(Cc(cc2)cnc2OCc2ccccc2)CC2(CCC2)C1)=O
O=S1(=O)CC(NC=2C=C(OC=3C=CC=CC3)N=CN2)C41CCCC4	Z3560550411	O=S(C1)(C2(CCCC2)C1Nc1ncnc(Oc2ccccc2)c1)=O
O=S1(=O)CC(COC=2C=CC=CC2C3=NN=CN3C=4C=CC=CC4)C1	Z6739693220	O=S1(CC(COc(cccc2)c2-c2nncn2-c2ccccc2)C1)=O
O=S1(=O)CC(CNC=2N=C(C=3C=CC=CC3)C=4C=CC=CC4N2)C1	Z4874381355	O=S1(CC(CNc2nc3ccccc3c(-c3ccccc3)n2)C1)=O
O=S1(=O)CC(CNC=2C=CC=C(COC3CCCCC3)C2)C1	Z4384141096	O=S1(CC(CNc2cc(COC3CCCCC3)ccc2)C1)=O
O=S1(=O)CC(CNC2=NC(=NS2)C3CCC3)OC=4C=CC=CC41	Z2434134748	O=S1(c(cccc2)c2OC(CNc2nc(C3CCC3)ns2)C1)=O
O=S1(=O)CC(C2=NC(CC=3C=CC=C4C=CC=NC34)=NO2)C5(CCC5)C1	Z4450183481	O=S(C1)(CC2(CCC2)C1c1nc(Cc2cccc3cccnc23)no1)=O
O=S1(=O)CC(C2=NC(=NO2)C=3C=CN=C(C3)N4CCCCC4)C5(CC5)C1	Z4380549202	O=S(C1)(CC2(CC2)C1c1nc(-c2cc(N3CCCCC3)ncc2)no1)=O
O=S1(=O)CC(C2=NC(=NO2)C=3C=CC=4C=CC=CC4N3)C5(CCC5)C1	Z4450188333	O=S(C1)(CC2(CCC2)C1c1nc(-c2nc3ccccc3cc2)no1)=O
O=S1(=O)C(CNC=2N=CN=C3C=CC=CC23)CCN1C=4C=CC=CC4	Z6739859368	O=S(C(CNc1ncnc2ccccc12)CC1)(N1c1ccccc1)=O
O=S1(=O)C(CCN1CC=2C=CC=3OCCOC3N2)C=4C=CC=CC4	Z4445945212	O=S1(N(Cc(cc2)nc3c2OCCO3)CCC1c1ccccc1)=O
O=S1(=NCCNC=2C=CN=C(CCC=3C=CC=CC3)N2)CCCC1	Z3558978079	O=S1(CCCC1)=NCCNc1nc(CCc2ccccc2)ncc1
O=S(=O)(N[C@H]1CCC=2N=CSC2C1)C=3C=CC=4CNCCCC4C3	Z4205989891	O=S(c1cc(CCCNC2)c2cc1)(N[C@@H](CC1)Cc2c1ncs2)=O
O=S(=O)(N[C@@H]1[C@H]([C@H]2C[C@@H]1C=C2)C=3C=CC=CC3)N4CCNCC4 |&1:4,5,6,8,r|	Z3365974966	O=S(N[C@@H]([C@H]1C=C[C@@H]2C1)[C@H]2c1ccccc1)(N1CCNCC1)=O
O=S(=O)(N[C@@H]1C[C@H]2CC[C@@H]1[C@H]3CNC[C@H]32)C4=CN(N=N4)C=5C=CC=CC5 |&1:4,6,9,10,14,r|	Z5109027177	O=S(c1cn(-c2ccccc2)nn1)(N[C@H]1[C@H](CC2)[C@@H](CNC3)[C@@H]3[C@H]2C1)=O
O=S(=O)(N[C@@H]1C[C@H]2CC[C@@H]1N2)C=3C=CC(OCC=4C=CC=CC4)=CC3 |&1:4,6,9,r|	Z6739863751	O=S(c(cc1)ccc1OCc1ccccc1)(N[C@H]1[C@H](CC2)N[C@H]2C1)=O
O=S(=O)(N[C@@H]1CNC[C@@H]1CC=2C=CC=CC2)C=3C=NN4CCCCC34 |&1:4,8,r|	Z4204934539	O=S(c1c(CCCC2)n2nc1)(N[C@H]1[C@@H](Cc2ccccc2)CNC1)=O
O=S(=O)(NCCOC=1C=CC=CC1C=2C=CC=CC2)C3CCCNC3	Z6739856738	O=S(C1CNCCC1)(NCCOc(cccc1)c1-c1ccccc1)=O
O=S(=O)(NCCNCC=1C=NC=2C=CC=CC2C1)C=3C=CC=NC3	Z1478454540	O=S(c1cnccc1)(NCCNCc1cc2ccccc2nc1)=O
O=S(=O)(NCCNC1(CCC1)C=2C=CC=NC2)C=3C=CC=CC3	Z4274339843	O=S(c1ccccc1)(NCCNC1(CCC1)c1cnccc1)=O
O=S(=O)(NCCN1CCCCC1C=2C=CNN2)C=3C=CC=CC3	Z2070089945	O=S(c1ccccc1)(NCCN(CCCC1)C1c1n[nH]cc1)=O
O=S(=O)(NCCCCC1CCNCC1)C=2C=CC=3N=CC=CC3C2	Z4387283376	O=S(c1cc2cccnc2cc1)(NCCCCC1CCNCC1)=O
O=S(=O)(NCCCCC1CCCNC1)C=2C=CC=C3N=CC=CC23	Z4415302177	O=S(c1cccc2ncccc12)(NCCCCC1CNCCC1)=O
O=S(=O)(NCCCC=1C=CC=2CCCNC2N1)C=3C=NN4CCCOC34	Z3808227370	O=S(c1c2OCCCn2nc1)(NCCCc1nc(NCCC2)c2cc1)=O
O=S(=O)(NCCCC1=NC(=CS1)C=2C=CN=CC2)N3C[C@@H]4C[C@H]3CN4	Z3365097819	O=S(NCCCc1nc(-c2ccncc2)cs1)(N1[C@@H](C2)CN[C@@H]2C1)=O
O=S(=O)(NCCC1CNC=2C=CC=CC12)C=3C=CC=4CCOC4C3	Z2773227560	O=S(c1cc(OCC2)c2cc1)(NCCC1c(cccc2)c2NC1)=O
O=S(=O)(NCCC1CCOC=2C=CC=CC12)C=3C=NN4CCNCC34	Z3414283024	O=S(c1c(CNCC2)n2nc1)(NCCC1c(cccc2)c2OCC1)=O
O=S(=O)(NCCC1=NOC=2C=CC=CC12)C=3C=CC=4CNCCCC4C3	Z4204377686	O=S(c1cc(CCCNC2)c2cc1)(NCCc1noc2c1cccc2)=O
O=S(=O)(NCC=1C=CN=C(OC=2C=CC=CC2)C1)N3C[C@@H]4C[C@H]3CN4	Z3365067734	O=S(NCc1cc(Oc2ccccc2)ncc1)(N1[C@@H](C2)CN[C@@H]2C1)=O
O=S(=O)(NCC=1C=CN=C(C1)N2C=CN=C2)C=3C=CC=C4CCOC43	Z6739928823	O=S(c1c2OCCc2ccc1)(NCc1cc(-n2cncc2)ncc1)=O
O=S(=O)(NCC=1C=CC=CC1)N2CCN(CC2)C3CCCCC=C3	Z6741323520	O=S(NCc1ccccc1)(N(CC1)CCN1C1C=CCCCC1)=O
O=S(=O)(NCC=1C=CC(OC=2C=CC=CC2)=NC1)C3CCNC3	Z4984667355	O=S(C1CNCC1)(NCc(cc1)cnc1Oc1ccccc1)=O
O=S(=O)(NCC=1C=CC(CN2CCNCC2)=CC1)C=3C=CC=C(C#N)C3	Z2899087268	N#Cc1cccc(S(NCc2ccc(CN3CCNCC3)cc2)(=O)=O)c1
O=S(=O)(NCC=1C=CC(=CC1)N2C=NC=3C=CC=CC23)C4CCCNC4	Z2923262169	O=S(C1CNCCC1)(NCc(cc1)ccc1-n1c(cccc2)c2nc1)=O
O=S(=O)(NCC=1C=CC(=CC1)C=2C=CC=CC2C#N)N3CCNCC3	Z6739923062	N#Cc(cccc1)c1-c1ccc(CNS(N2CCNCC2)(=O)=O)cc1
O=S(=O)(NCC=1C=C2OCCCN2N1)C=3C=CC=4CNCCCC4C3	Z4205962867	O=S(c1cc(CCCNC2)c2cc1)(NCc1nn(CCCO2)c2c1)=O
O=S(=O)(NCC=1C=C(ON1)C=2C=CC=3OCCOC3C2)C4CCCNC4	Z6739830333	O=S(C1CNCCC1)(NCc1noc(-c(cc2)cc3c2OCCO3)c1)=O
O=S(=O)(NCC1CNC2(CC2)CO1)C=3C=CC=4SC=NC4C3	Z4169340909	O=S(c(cc1)cc2c1scn2)(NCC1OCC2(CC2)NC1)=O
O=S(=O)(NCC1CC=2C=CC=CC2CN1)C3=CC=NN3C4CCCC4	Z3365308549	O=S(c1ccnn1C1CCCC1)(NCC(C1)NCc2c1cccc2)=O
O=S(=O)(NCC1CC21CCSCC2)C=3C=CC=4CNCCCC4C3	Z4204308146	O=S(c1cc(CCCNC2)c2cc1)(NCC(C1)C11CCSCC1)=O
O=S(=O)(NCC1CC2(CCNC2)CO1)C=3C=CC=4OC=CC4C3	Z4387114057	O=S(c(cc1)cc2c1occ2)(NCC(C1)OCC11CNCC1)=O
O=S(=O)(NCC1CC1)C=2C=CC(NCC3CC=4C=CC=CC4CN3)=NC2	Z6739930823	O=S(c(cc1)cnc1NCC(C1)NCc2c1cccc2)(NCC1CC1)=O
O=S(=O)(NCC1CC1)C=2C=CC(=NC2)N3CCCC(C3)C4CCCNC4	Z2368626555	O=S(c(cc1)cnc1N(CCC1)CC1C1CNCCC1)(NCC1CC1)=O
O=S(=O)(NCC1=CN(N=N1)C=2C=CC=C3C=NC=CC23)C4CC4	Z2982733143	O=S(C1CC1)(NCc1cn(-c2cccc3cnccc23)nn1)=O
O=S(=O)(NCC1=CN(N=N1)C2CCNCC2)C=3C=NC=4C=CSC4C3	Z2592363928	O=S(c1cnc(ccs2)c2c1)(NCc1cn(C2CCNCC2)nn1)=O
O=S(=O)(NCC1=CN(N=N1)C2CCNCC2)C=3C=CC=C4CCCCC34	Z2592363960	O=S(c1c(CCCC2)c2ccc1)(NCc1cn(C2CCNCC2)nn1)=O
O=S(=O)(NCC1=CN(N=N1)C2CCCC=3C=CC=CC23)C4CC4	Z2984394036	O=S(C1CC1)(NCc1cn(C(CCC2)c3c2cccc3)nn1)=O
O=S(=O)(NCC1=CN(CCC2CCCCO2)N=N1)C=3C=CC=CC3	Z2846431314	O=S(c1ccccc1)(NCc1cn(CCC2OCCCC2)nn1)=O
O=S(=O)(NCC1=CN(CC=2C=CC=3CNCC3C2)N=N1)C=4C=CC=CC4	Z6739784214	O=S(c1ccccc1)(NCc1cn(Cc2cc(CNC3)c3cc2)nn1)=O
O=S(=O)(NCC1=CN(CC=2C=C(ON2)C3CCCC3)N=N1)C4CC4	Z6781217156	O=S(C1CC1)(NCc1cn(Cc2noc(C3CCCC3)c2)nn1)=O
O=S(=O)(NCC1=CN(CC2NCCC2C3CC3)N=N1)C=4C=CC=CC4	Z3547463983	O=S(c1ccccc1)(NCc1cn(CC2NCCC2C2CC2)nn1)=O
O=S(=O)(NCC1=CN(CC2CCCC(O2)C3CC3)N=N1)C4CC4	Z3343922081	O=S(C1CC1)(NCc1cn(CC(CCC2)OC2C2CC2)nn1)=O
O=S(=O)(NCC1=CC=2CSCCC2S1)C=3C=NN4CCNCC34	Z3414261051	O=S(c1c(CNCC2)n2nc1)(NCc1cc(CSCC2)c2s1)=O
O=S(=O)(NCC1(CCN2CC1)CC2)C=3C=NC=4SC=CC4C3	Z4216946940	O=S(c1cnc2sccc2c1)(NCC1(CC2)CCN2CC1)=O
O=S(=O)(NCC(CC=1C=CC=CC1)C=2C=CC=CC2)C3CCNC3	Z4984677753	O=S(C1CNCC1)(NCC(Cc1ccccc1)c1ccccc1)=O
O=S(=O)(NC=1N=CSC1C2CC2)C3=CN=C4C=CC=CN34	Z6739554230	O=S(c1cnc2n1cccc2)(Nc1c(C2CC2)scn1)=O
O=S(=O)(NC=1N=CN(N1)C2CC2)C3=CC=4C=CC=CC4S3	Z6739958355	O=S(c1cc(cccc2)c2s1)(Nc1nn(C2CC2)cn1)=O
O=S(=O)(NC=1N=CC=C2C=CNC12)C=3C=CC(OC4CC4)=CC3	Z6739556122	O=S(c(cc1)ccc1OC1CC1)(Nc1nccc2c1[nH]cc2)=O
O=S(=O)(NC=1N=CC=C(N1)C=2C=NC=CN2)C=3C=CC=C4OCCOC34	Z6739550741	O=S(c1c2OCCOc2ccc1)(Nc1nc(-c2nccnc2)ccn1)=O
O=S(=O)(NC=1N=CC=2COCCC2N1)C=3C=CC=4N=CSC4C3	Z6739495557	O=S(c(cc1)cc2c1ncs2)(Nc1nc(CCOC2)c2cn1)=O
O=S(=O)(NC=1N=C2COCCN2C1C#N)C=3C=CC=C4CCCOC34	Z6739821499	N#Cc1c(NS(c2c3OCCCc3ccc2)(=O)=O)nc2n1CCOC2
O=S(=O)(NC=1N=C2C=NC=CN2N1)C=3C=NN(C3)C4CCCC4	Z6739827877	O=S(c1cn(C2CCCC2)nc1)(Nc1nn(ccnc2)c2n1)=O
O=S(=O)(NC=1N=C2C=NC=CN2N1)C=3C=CC(CCC#N)=CC3	Z6739988179	N#CCCc(cc1)ccc1S(Nc1nn(ccnc2)c2n1)(=O)=O
O=S(=O)(NC=1C=NN2CCCCC12)C3(COCC=4C=CC=CC4)CC3	Z2852128265	O=S(C1(COCc2ccccc2)CC1)(Nc1c(CCCC2)n2nc1)=O
O=S(=O)(NC=1C=NN(C1)C=2C=CC=CC2)C=3C=CC=C4OCCCOC34	Z6739737493	O=S(c1c2OCCCOc2ccc1)(Nc1cn(-c2ccccc2)nc1)=O
O=S(=O)(NC=1C=NN(C1)C2CCNCC2)C3=CN4CCCCC4=N3	Z4211098267	O=S(c1cn(CCCC2)c2n1)(Nc1cn(C2CCNCC2)nc1)=O
[truncated: 28,001 more rows]
