# Supplementary material for: Design of the Global Health chemical diversity library v2 for screening against infectious diseases
Source: PLoS Negl Trop Dis. 2023 Dec 27;17(12):e0011799. doi: 10.1371/journal.pntd.0011799 (PMC10752525; doi:10.1371/journal.pntd.0011799)
Supplement: S3 Table — (XLSX) [file pntd.0011799.s003.xlsx]

## Sheet: default_1
smarts	description
[N,O,S]=C[CH](C=O)C=O	a CH in an unusual and acidic environment
c[CH](C=O)C#N	a CH in an unusual and acidic environment
N#C[CH](C=O)C=O	a CH in an unusual and acidic environment
O=C[CH](C=O)C=O	a CH in an unusual and acidic environment
NC([NH][C!R]=O)=O	acyl urea
[CX3H1](=O)[#6]	aldehyde
COS(=O)=O	alkylating agent
CC(N)=N[O!R]C	amidine with chain oxygen attached
Nc1nccs1	aminothiazole
NC([N!R]c1ccccc1)=O	aniline ureas
B	Boron
Br	Bromine
FC(C(F)(F)F)F	C2F5
O=S(C(F)(F)F)=O	CF3SO2
N=C(C1=C2N[#6]~[#6]N2)NCC1=O	complex nitrogen rich ring system
[#6][CX3;!R](=O)[OX2H0][#6]	ester
o1[c;R1][c;R1][c;R1][c;R1]1	furan (not benzofuran etc)
N[N!R]C=O	hydrazide
I	iodine
c12ccccc1cccc2	naphthalene
P	Phosphorous
C(=O)1NNC=C1	pyrazolol
S-C-S	SCS
Si	Silicon
S(=O)(=O)F	SO2F
NS(=N)=O	sulfonimidamide
[N,O,S]N=S([#6])([#6])=O	sulfoximes with N, S or O off the N
s1[c;R1][c;R1][c;R1][c;R1]1	thiophene
O=S1(N=CNCN1)=O	Unusual N/S ring
Reduced the percentage of ureas in the set from ~15% to ~5%
>2 Cl atoms
>3 F atoms
